# Supplementary material for: ONE-seq: epitranscriptome and gene-specific profiling of NAD-capped RNA
Source: Nucleic Acids Res. 2022 Dec 7;51(2):e12. doi: 10.1093/nar/gkac1136 (PMC9881147; doi:10.1093/nar/gkac1136)
Supplement: gkac1136_Supplemental_Files [file gkac1136_supplemental_files.zip › Supplementary Table 1.xlsx]

## Sheet: NudC- (1952)
GeneID	SYMBOL	GENENAME	NormCounts.NudC-.rep1	NormCounts.NudC-.rep2	NormCounts.Input.rep1	NormCounts.Input.rep2	log2FoldChange	pvalue	padj
ENSMUSG00000103922	Gm6123	predicted gene 6123	175.076	89.4572	46.711	16.5064	2.07062	0.00761012	0.0371198
ENSMUSG00000084353	Gm15452	predicted gene 15452	63.5627	118.129	10.4697	8.58331	3.25922	7.2403e-10	2.3593e-08
ENSMUSG00000097893	1700034P13Rik	RIKEN cDNA 1700034P13 gene	33.454	34.4066	7.24825	12.5448	1.7636	0.00398245	0.0224064
ENSMUSG00000046334	Gm6195	predicted pseudogene 6195	110.398	191.53	9.66433	13.8654	3.6729	1.74489e-10	6.1407e-09
ENSMUSG00000098234	Snhg6	small nucleolar RNA host gene 6	274.323	487.427	53.1538	70.6473	2.61827	1.67032e-10	5.90782e-09
ENSMUSG00000043716	Rpl7	ribosomal protein L7	5620.28	6619.83	1431.13	1455.86	2.08395	1.13116e-14	8.04211e-13
ENSMUSG00000079658	Eloc	elongin C	714.801	759.239	210.199	184.211	1.90295	1.65693e-12	8.45094e-11
ENSMUSG00000025779	Ly96	lymphocyte antigen 96	100.362	112.395	32.2144	23.1089	1.94912	1.32246e-05	0.000182334
ENSMUSG00000025933	Tmem14a	transmembrane protein 14A	97.0167	95.1916	22.5501	24.4294	2.03065	8.34688e-07	1.50833e-05
ENSMUSG00000025934	Gsta3	glutathione S-transferase, alpha 3	36107	25080.1	9309.17	6376.74	1.96379	3.43297e-07	6.78734e-06
ENSMUSG00000025936	Gm4956	predicted gene 4956	671.311	238.553	148.186	64.0447	2.10149	0.00584298	0.0304636
ENSMUSG00000082935	Gm7658	predicted gene 7658	92.5562	61.9319	45.1002	26.4102	1.1209	0.0072382	0.0357391
ENSMUSG00000026154	Sdhaf4	succinate dehydrogenase complex assembly factor 4	683.578	509.218	96.6433	66.0255	2.87812	1.34111e-15	1.0666e-13
ENSMUSG00000101939	Gm28438	predicted gene 28438	208.53	286.722	117.583	49.5191	1.57094	0.00358673	0.0206674
ENSMUSG00000086240	Gm7846	predicted gene 7846	157.234	256.903	12.0804	3.30127	4.79019	6.43103e-17	5.95589e-15
ENSMUSG00000061518	Cox5b	cytochrome c oxidase subunit 5B	7882.89	9624.68	1241.06	1195.06	2.84535	8.39759e-21	1.25758e-18
ENSMUSG00000026117	Zap70	zeta-chain (TCR) associated protein kinase	649.008	260.343	136.911	57.4422	2.22876	0.000225356	0.00215414
ENSMUSG00000026111	Unc50	unc-50 homolog	524.113	376.179	159.462	130.07	1.63749	0.000321788	0.00290186
ENSMUSG00000026088	Mitd1	MIT, microtubule interacting and transport, domain containing 1	60.2173	89.4572	19.3287	27.0704	1.68184	0.000173581	0.0017293
ENSMUSG00000026087	Mrpl30	mitochondrial ribosomal protein L30	761.637	720.245	315.702	307.679	1.24935	7.5394e-05	0.000833717
ENSMUSG00000058407	Txndc9	thioredoxin domain containing 9	550.877	478.252	180.401	174.307	1.53706	5.36725e-08	1.26135e-06
ENSMUSG00000026078	Pdcl3	phosducin-like 3	168.385	196.118	92.6165	82.5319	1.05814	0.00709829	0.0352585
ENSMUSG00000073702	Rpl31	ribosomal protein L31	190.688	215.615	39.4627	41.5961	2.32458	4.0349e-09	1.1983e-07
ENSMUSG00000094497	Gm8210	predicted pseudogene 8210	25.6481	28.6722	7.24825	2.64102	2.49767	0.000101843	0.00109022
ENSMUSG00000101567	Txn-ps1	thioredoxin, pseudogene 1	44.6054	30.966	6.44289	7.2628	2.45952	3.35518e-05	0.000418851
ENSMUSG00000084817	Gm5526	predicted pseudogene 5526	613.324	494.308	227.112	215.903	1.32242	1.25972e-05	0.000175155
ENSMUSG00000026107	Nabp1	nucleic acid binding protein 1	159.464	137.626	69.2611	61.4037	1.18633	0.00401997	0.0225585
ENSMUSG00000073676	Hspe1	heat shock protein 1 (chaperonin 10)	5442.97	5702.32	608.853	459.537	3.38359	3.07881e-31	1.35439e-28
ENSMUSG00000048495	Tyw5	tRNA-yW synthesizing protein 5	153.889	149.095	33.0198	40.9358	2.03001	9.79649e-09	2.71467e-07
ENSMUSG00000025971	Maip1	matrix AAA peptidase interacting protein 1	161.695	174.327	77.3147	77.9101	1.11404	0.00242853	0.0151549
ENSMUSG00000026035	Ppil3	peptidylprolyl isomerase (cyclophilin)-like 3	95.9016	110.101	45.1002	42.2563	1.23859	0.000677484	0.00537595
ENSMUSG00000026032	Ndufb3	NADH:ubiquinone oxidoreductase subunit B3	2647.33	2715.83	405.902	313.621	2.89901	6.83589e-27	2.00477e-24
ENSMUSG00000102059	Gm20257	predicted gene, 20257	22.3027	27.5253	4.02681	9.24357	1.8852	0.00651835	0.0331106
ENSMUSG00000026021	Sumo1	small ubiquitin-like modifier 1	334.54	333.744	117.583	121.487	1.48275	3.68122e-06	5.84883e-05
ENSMUSG00000101188	Eif4a-ps4	eukaryotic translation initiation factor 4A, pseudogene 4	3440.19	2074.72	958.38	831.921	1.62328	2.08961e-05	0.000275426
ENSMUSG00000025967	Eef1b2	eukaryotic translation elongation factor 1 beta 2	2953.99	3488.83	850.461	821.357	1.94633	1.28133e-14	9.06395e-13
ENSMUSG00000084416	Rpl10a-ps1	ribosomal protein L10A, pseudogene 1	3008.63	3258.31	813.415	889.363	1.87972	2.52642e-11	1.03989e-09
ENSMUSG00000099707	Gm8883	predicted gene 8883	331.195	347.507	124.831	134.692	1.38634	4.43194e-05	0.000528268
ENSMUSG00000046330	Rpl37a	ribosomal protein L37a	419.291	842.962	95.0326	176.948	2.21291	0.000122661	0.00127904
ENSMUSG00000039323	Igfbp2	insulin-like growth factor binding protein 2	10223.6	10707.3	2751.92	2858.9	1.89933	1.51764e-10	5.38132e-09
ENSMUSG00000012187	Mogat1	monoacylglycerol O-acyltransferase 1	88.0957	80.2821	29.7984	24.4294	1.63781	0.000891272	0.00671651
ENSMUSG00000067106	Gm5529	predicted pseudogene 5529	55.7567	18.3502	11.2751	5.28204	2.17929	0.00332396	0.0195045
ENSMUSG00000087008	Gm5530	predicted gene 5530	21.1876	29.8191	4.83217	5.28204	2.33135	0.00493274	0.0265234
ENSMUSG00000026150	Mff	mitochondrial fission factor	350.152	293.603	132.079	138.654	1.24943	0.000238372	0.00225812
ENSMUSG00000073633	Fbxo36	F-box protein 36	85.8654	89.4572	45.1002	31.6922	1.19777	0.0012827	0.00901024
ENSMUSG00000084106	Gm6136	predicted pseudogene 6136	2187.89	2353.41	807.777	768.537	1.52663	1.40991e-07	2.99808e-06
ENSMUSG00000026295	Spp2	secreted phosphoprotein 2	5117.35	4455.66	743.348	565.178	2.8715	1.99878e-20	2.70546e-18
ENSMUSG00000100018	Gm7776	predicted gene 7776	47.9508	51.6099	12.0804	5.94229	2.49033	2.38654e-06	3.92928e-05
ENSMUSG00000034353	Ramp1	receptor (calcitonin) activity modifying protein 1	70.2535	60.785	22.5501	21.1282	1.5864	0.00184568	0.012124
ENSMUSG00000073616	Cops9	COP9 signalosome subunit 9	1143.01	1312.04	219.058	192.794	2.57622	5.20502e-17	4.88474e-15
ENSMUSG00000100632	9430060I03Rik	RIKEN cDNA 9430060I03 gene	14.4968	9.1751	0.805361	2.64102	2.73768	0.0106618	0.0483524
ENSMUSG00000026272	Agxt	alanine-glyoxylate aminotransferase	6160	4710.27	2422.53	2692.52	1.08754	0.00057582	0.00468003
ENSMUSG00000026273	Mterf4	mitochondrial transcription termination factor 4	201.839	122.717	68.4557	68.6665	1.24354	0.000532445	0.00439345
ENSMUSG00000026281	Dtymk	deoxythymidylate kinase	389.182	317.688	137.717	114.884	1.486	1.42825e-05	0.000195959
ENSMUSG00000051185	Fam174a	family with sequence similarity 174, member A	171.731	196.118	74.0932	62.064	1.43506	0.00184787	0.012125
ENSMUSG00000081051	Gm15427	predicted pseudogene 15427	4011.14	5796.37	1469.78	1727.89	1.6168	0.000167327	0.00167172
ENSMUSG00000026333	Gin1	gypsy retrotransposon integrase 1	108.168	99.7792	41.0734	27.7307	1.59997	0.00245514	0.0152722
ENSMUSG00000089782	Btf3-ps1	basic transcription factor 3, pseudogene 1	1197.65	1270.75	397.043	334.089	1.7562	7.52486e-13	4.10572e-11
ENSMUSG00000082431	Prdx2-ps1	peroxiredoxin 2, pseudogene 1	123.78	115.836	44.2949	38.955	1.52797	9.12605e-06	0.000131897
ENSMUSG00000097482	Gm17634	predicted gene, 17634	60.2173	74.5477	8.85897	11.8846	2.69122	1.59903e-06	2.73507e-05
ENSMUSG00000099843	Gm7160	predicted gene 7160	47.9508	91.751	17.7179	23.1089	1.76891	0.000547627	0.00448716
ENSMUSG00000009905	Kdsr	3-ketodihydrosphingosine reductase	330.08	206.44	134.495	115.545	1.10303	0.000907424	0.00680543
ENSMUSG00000047216	Cdh19	cadherin 19, type 2	14.4968	47.0224	7.24825	0.660255	2.99753	0.0037357	0.0212905
ENSMUSG00000050777	Tmem37	transmembrane protein 37	1565.65	931.272	482.411	229.108	1.812	0.000555706	0.00454806
ENSMUSG00000026385	Dbi	diazepam binding inhibitor	50919.3	46608.3	4061.44	2975.77	3.79284	4.45172e-37	2.98414e-34
ENSMUSG00000026388	3110009E18Rik	RIKEN cDNA 3110009E18 gene	27.8784	53.9037	5.63753	5.94229	2.81721	1.88275e-05	0.000250032
ENSMUSG00000001674	Ddx18	DEAD box helicase 18	201.839	582.619	78.12	83.8524	2.27557	0.000343572	0.00306493
ENSMUSG00000055184	Fam72a	family with sequence similarity 72, member A	11.1513	27.5253	4.83217	5.28204	1.92952	0.00746397	0.0365575
ENSMUSG00000026442	Nfasc	neurofascin	55.7567	50.463	4.83217	7.92306	3.03736	2.11934e-08	5.47413e-07
ENSMUSG00000090553	Snrpe	small nuclear ribonucleoprotein E	238.639	264.931	60.4021	56.7819	2.10432	1.06667e-10	3.92051e-09
ENSMUSG00000062580	Timm17a	translocase of inner mitochondrial membrane 17a	531.919	454.167	193.287	157.141	1.49411	4.85821e-07	9.2668e-06
ENSMUSG00000026411	Tmem9	transmembrane protein 9	334.54	256.903	128.858	119.506	1.25253	0.000224634	0.00215114
ENSMUSG00000057037	Cfhr1	complement factor H-related 1	1667.13	1044.81	527.512	454.916	1.46507	0.00278593	0.0168968
ENSMUSG00000090623	Cfhr3	complement factor H-related 3	130.471	138.773	50.7378	34.9935	1.65634	4.539e-05	0.000539658
ENSMUSG00000085867	Gm5834	predicted pseudogene 5834	126.01	155.977	27.3823	31.6922	2.25269	2.69104e-06	4.39463e-05
ENSMUSG00000100441	Gm7266	predicted gene 7266	36.7994	58.4912	4.83217	4.62178	3.33433	2.47312e-06	4.05758e-05
ENSMUSG00000099875	Rbm3-ps	RNA binding motif (RNP1, RRM) protein 3	273.208	455.314	49.9324	71.3075	2.58278	1.19479e-11	5.14345e-10
ENSMUSG00000097426	Gm8941	predicted gene 8941	649.008	1298.28	91.8112	134.692	3.10274	7.56701e-08	1.70706e-06
ENSMUSG00000100954	Gm10138	predicted gene 10138	60.2173	69.9601	18.5233	15.8461	1.92549	1.09443e-05	0.000155149
ENSMUSG00000056708	Ier5	immediate early response 5	202.955	228.231	49.9324	52.8204	2.06814	5.75756e-09	1.65069e-07
ENSMUSG00000078193	Gm2000	predicted gene 2000	2096.45	3033.52	426.036	514.338	2.4474	2.07393e-08	5.36667e-07
ENSMUSG00000101523	Csnk2a1-ps3	casein kinase 2, alpha 1 polypeptide, pseudogene 3	71.3686	82.5759	32.2144	26.4102	1.3959	0.00253968	0.0157079
ENSMUSG00000058267	Mrps14	mitochondrial ribosomal protein S14	1843.32	1537.98	228.723	169.685	3.08669	2.70843e-20	3.59685e-18
ENSMUSG00000026715	Serpinc1	serine (or cysteine) peptidase inhibitor, clade C (antithrombin), member 1	50277	41017.3	17101.8	15640.8	1.47936	2.31602e-07	4.75257e-06
ENSMUSG00000053332	Gas5	growth arrest specific 5	1555.61	2746.79	297.984	398.134	2.62719	2.89503e-10	9.93985e-09
ENSMUSG00000086593	Gm16548	predicted gene 16548	86.9805	87.1634	31.4091	30.3717	1.49581	7.89306e-05	0.000867374
ENSMUSG00000026568	Mpc2	mitochondrial pyruvate carrier 2	6386.38	6836.59	1195.96	1111.87	2.51857	1.55588e-29	5.76371e-27
ENSMUSG00000040713	Creg1	cellular repressor of E1A-stimulated genes 1	9856.68	9248.5	2425.75	1773.44	2.18597	5.17167e-14	3.40195e-12
ENSMUSG00000084093	Gm16418	predicted pseudogene 16418	763.867	1120.51	56.3753	66.6857	3.93529	2.27497e-17	2.28749e-15
ENSMUSG00000052428	Tmco1	transmembrane and coiled-coil domains 1	1862.28	1250.11	530.733	365.781	1.79621	8.14763e-06	0.000118977
ENSMUSG00000026688	Mgst3	microsomal glutathione S-transferase 3	2265.95	5931.7	170.737	351.256	3.97244	1.90438e-09	5.89185e-08
ENSMUSG00000089838	Gm2962	predicted pseudogene 2962	3001.94	3882.21	210.199	204.019	4.05495	1.2019e-36	7.69051e-34
ENSMUSG00000059498	Fcgr3	Fc receptor, IgG, low affinity III	109.283	152.536	30.6037	54.1409	1.6188	6.42171e-05	0.000728431
ENSMUSG00000005681	Apoa2	apolipoprotein A-II	533705	834927	63056.6	74997	3.30943	6.44487e-15	4.77497e-13
ENSMUSG00000062963	Ufc1	ubiquitin-fold modifier conjugating enzyme 1	2464.45	1994.44	624.96	426.525	2.08506	3.45633e-11	1.38618e-09
ENSMUSG00000006412	Pfdn2	prefoldin 2	1275.71	1564.35	287.514	303.717	2.26393	2.51716e-11	1.03912e-09
ENSMUSG00000103711	Tstd1	thiosulfate sulfurtransferase (rhodanese)-like domain containing 1	509.617	933.566	103.086	133.371	2.60862	2.56985e-07	5.22017e-06
ENSMUSG00000060244	Alyref2	Aly/REF export factor 2	23.4178	32.1128	7.24825	12.5448	1.4701	0.00753367	0.0368106
ENSMUSG00000059058	Tma7-ps	translational machinery associated 7 homolog (S. cerevisiae), pseudogene	825.2	899.16	121.61	99.6985	2.96342	3.87333e-17	3.73458e-15
ENSMUSG00000089803	Gm10171	predicted gene 10171	43.4903	27.5253	12.8858	3.96153	2.09516	0.0107387	0.0486076
ENSMUSG00000026542	Apcs	serum amyloid P-component	4592.13	5178.2	418.788	439.73	3.50823	3.88215e-56	1.09298e-52
ENSMUSG00000078184	Rbm8a2	RNA binding motif protein 8A2	32.3389	37.8473	2.41608	8.58331	2.63386	6.70603e-05	0.000754603
ENSMUSG00000104126	Gm37486	predicted gene, 37486	25.6481	19.4971	8.85897	2.64102	2.00572	0.00810389	0.0390679
ENSMUSG00000010609	Psen2	presenilin 2	5583.48	3704.45	1760.52	1410.96	1.55033	2.50317e-05	0.000323276
ENSMUSG00000102923	Gm31728	predicted gene, 31728	20.0724	10.322	3.22144	1.32051	2.77609	0.00588849	0.0306441
ENSMUSG00000060743	H3f3a	H3.3 histone A	2402	2292.63	503.351	441.71	2.31292	8.7031e-17	7.95543e-15
ENSMUSG00000081214	Rpl35a-ps2	ribosomal protein L35A, pseudogene 2	50.1811	60.785	8.85897	9.90382	2.56121	6.60123e-05	0.000745193
ENSMUSG00000026511	Srp9	signal recognition particle 9	908.835	861.312	459.056	299.756	1.22334	7.01155e-05	0.000784591
ENSMUSG00000073481	Mtarc2	mitochondrial amidoxime reducing component 2	10364.1	9573.07	3402.65	3064.24	1.62438	3.4038e-12	1.62977e-10
ENSMUSG00000102824	Pdcd5-ps	programmed cell death 5, pseudogene	186.228	260.343	90.2005	117.525	1.10229	0.00586544	0.0305354
ENSMUSG00000026632	Tatdn3	TatD DNase domain containing 3	102.592	61.9319	30.6037	34.3332	1.3399	0.000993559	0.0073342
ENSMUSG00000016194	Hsd11b1	hydroxysteroid 11-beta dehydrogenase 1	16350.1	15241	3475.94	3304.58	2.22007	6.50326e-13	3.56212e-11
ENSMUSG00000009633	G0s2	G0/G1 switch gene 2	3297.45	6686.35	1134.75	2235.62	1.56652	0.00368511	0.0210704
ENSMUSG00000026643	Nmt2	N-myristoyltransferase 2	278.784	659.46	104.697	148.557	1.88862	0.00481068	0.0260361
ENSMUSG00000049950	Rpp38	ribonuclease P/MRP 38 subunit	44.6054	48.1693	7.24825	11.8846	2.26727	0.00100555	0.00740211
ENSMUSG00000069188	Gm13192	predicted gene 13192	148.313	220.202	30.6037	41.5961	2.34913	0.000110713	0.00117093
ENSMUSG00000026669	Mcm10	minichromosome maintenance 10 replication initiation factor	1931.41	1940.53	701.47	665.537	1.50218	3.1112e-10	1.05533e-08
ENSMUSG00000104101	Gm37881	predicted gene, 37881	26.7632	14.9095	1.61072	3.30127	3.05752	0.00060405	0.00488129
ENSMUSG00000086657	Stamos	signal transducing adaptor molecule (SH3 domain and ITAM motif) 1, opposite strand	22.3027	42.4348	2.41608	10.5641	2.2917	0.00666349	0.0336375
ENSMUSG00000070271	Gm13268	predicted gene 13268	6.69081	64.2257	1.61072	5.94229	3.20858	0.00557937	0.0292626
ENSMUSG00000082516	Gm13342	predicted gene 13342	23.4178	29.8191	6.44289	2.64102	2.5791	0.000845551	0.00642354
ENSMUSG00000036850	Mrpl41	mitochondrial ribosomal protein L41	727.068	557.387	131.274	108.282	2.42475	2.04414e-16	1.82122e-14
ENSMUSG00000026966	Ssna1	SS nuclear autoantigen 1	617.785	728.273	131.274	121.487	2.41334	2.89105e-11	1.17283e-09
ENSMUSG00000047617	Paxx	non-homologous end joining factor	437.133	268.372	184.428	111.583	1.25534	0.00216424	0.0138231
ENSMUSG00000015083	C8g	complement component 8, gamma polypeptide	10778.9	7710.52	4165.33	2996.9	1.36832	4.64594e-05	0.00055005
ENSMUSG00000026939	Tmem141	transmembrane protein 141	287.705	199.558	99.8648	59.4229	1.61735	7.53209e-05	0.000833563
ENSMUSG00000026938	Fcna	ficolin A	341.231	369.298	170.737	172.987	1.04753	0.00266436	0.0163186
ENSMUSG00000075467	Dnlz	DNL-type zinc finger	566.488	695.014	220.669	211.282	1.54629	0.000110711	0.00117093
ENSMUSG00000062647	Rpl7a	ribosomal protein L7A	1217.73	1361.36	353.554	344.653	1.88518	2.68724e-08	6.86538e-07
ENSMUSG00000015790	Surf1	surfeit gene 1	583.216	588.353	280.266	250.237	1.14379	2.2295e-06	3.68797e-05
ENSMUSG00000082895	Rpsa-ps9	ribosomal protein SA, pseudogene 9	17.8422	13.7626	2.41608	3.30127	2.45286	0.00144267	0.00986808
ENSMUSG00000026805	Barhl1	BarH like homeobox 1	30.1086	29.8191	4.02681	5.94229	2.57803	0.00285761	0.0172277
ENSMUSG00000069020	Urm1	ubiquitin related modifier 1	266.517	259.196	86.1736	81.8716	1.64609	2.03333e-07	4.20929e-06
ENSMUSG00000015337	Endog	endonuclease G	691.384	535.596	310.869	236.371	1.16588	0.000609751	0.00491889
ENSMUSG00000087269	D330023K18Rik	RIKEN cDNA D330023K18 gene	51.2962	66.5195	21.7448	19.1474	1.52879	0.00184928	0.012125
ENSMUSG00000055632	Hmcn2	hemicentin 2	61.3324	89.4572	37.852	35.6538	1.03691	0.0103504	0.0473829
ENSMUSG00000066068	Gm13611	predicted gene 13611	299.971	576.884	96.6433	205.339	1.53623	0.0078383	0.0380482
ENSMUSG00000044627	Swi5	SWI5 recombination repair homolog (yeast)	1583.49	1596.47	732.073	608.095	1.24712	1.72033e-07	3.6091e-06
ENSMUSG00000026810	Dpm2	dolichol-phosphate (beta-D) mannosyltransferase 2	306.662	256.903	159.462	114.884	1.04149	0.000633696	0.00506849
ENSMUSG00000038900	Rpl12	ribosomal protein L12	141.622	193.824	48.3217	59.4229	1.63536	1.47484e-05	0.000201175
ENSMUSG00000087635	Gm13414	predicted gene 13414	93.6713	50.463	20.9394	7.2628	2.36529	0.00278522	0.0168968
ENSMUSG00000075391	Glo1-ps	glyoxalase 1, pseudogene	2131.02	1634.31	724.825	522.262	1.59475	1.85089e-06	3.12785e-05
ENSMUSG00000026895	Ndufa8	NADH:ubiquinone oxidoreductase subunit A8	3665.45	3512.92	841.602	701.851	2.21781	9.05354e-15	6.53573e-13
ENSMUSG00000083716	Gm13436	predicted gene 13436	790.631	920.95	313.286	370.403	1.32355	0.000722649	0.00565781
ENSMUSG00000062997	Rpl35	ribosomal protein L35	838.581	1290.25	143.354	169.025	2.76802	9.33123e-11	3.4935e-09
ENSMUSG00000083240	Gm13453	predicted gene 13453	134.931	168.592	15.3019	20.4679	3.07828	1.71452e-10	6.04894e-09
ENSMUSG00000026766	Mmadhc	methylmalonic aciduria (cobalamin deficiency) cblD type, with homocystinuria	839.697	580.325	307.648	259.48	1.32468	0.000661729	0.00526578
ENSMUSG00000026946	Nmi	N-myc (and STAT) interactor	392.527	385.354	93.4219	101.019	1.99944	9.07273e-10	2.90927e-08
ENSMUSG00000086447	Gm13522	predicted gene 13522	279.899	158.27	28.993	27.0704	2.96791	2.73577e-11	1.11305e-09
ENSMUSG00000025201	Bloc1s2-ps	biogenesis of lysosomal organelles complex-1, subunit 2, pseudogene	70.2535	84.8696	27.3823	17.8269	1.78506	0.00100994	0.00742401
ENSMUSG00000060703	Cd302	CD302 antigen	6951.75	5271.09	1534.21	1016.79	2.26065	6.29207e-08	1.44965e-06
ENSMUSG00000047965	Rpl9-ps7	ribosomal protein L9, pseudogene 7	130.471	164.005	41.8788	38.955	1.86638	1.42806e-08	3.82183e-07
ENSMUSG00000027012	Dync1i2	dynein cytoplasmic 1 intermediate chain 2	1066.07	1874.01	340.668	411.339	1.96683	0.00038951	0.00339303
ENSMUSG00000087176	D230022J07Rik	RIKEN cDNA D230022J07 gene	25.6481	63.0788	2.41608	5.94229	3.37679	5.68605e-06	8.59747e-05
ENSMUSG00000018770	Atp5g3	ATP synthase, H+ transporting, mitochondrial F0 complex, subunit C3 (subunit 9)	12124.9	11223.4	3117.55	2584.24	2.03396	3.13446e-17	3.10731e-15
ENSMUSG00000075279	Mrpl23-ps1	mitichondrial ribosomal protein L23, pseudogene 1	826.315	1037.93	213.421	240.333	2.03822	2.77009e-07	5.59462e-06
ENSMUSG00000002732	Fkbp7	FK506 binding protein 7	86.9805	59.6381	16.9126	9.90382	2.46389	7.19115e-06	0.000106111
ENSMUSG00000081611	Gm13651	predicted gene 13651	22.3027	20.644	2.41608	3.96153	2.73405	0.00152059	0.0102713
ENSMUSG00000027001	Dusp19	dual specificity phosphatase 19	64.6778	58.4912	25.7716	17.8269	1.50645	0.00113875	0.00823327
ENSMUSG00000081400	Gm13680	predicted gene 13680	192.918	239.699	76.5093	78.5703	1.47954	1.02523e-05	0.000145937
ENSMUSG00000076437	Selenoh	selenoprotein H	298.856	263.784	45.1002	75.9293	2.21016	4.61165e-10	1.54556e-08
ENSMUSG00000027080	Med19	mediator complex subunit 19	188.458	160.564	81.3415	75.269	1.15704	0.00206877	0.013316
ENSMUSG00000097187	Gm19426	predicted gene, 19426	75.8292	119.276	20.134	25.0897	2.10618	0.00063423	0.00506988
ENSMUSG00000027078	Ube2l6	ubiquitin-conjugating enzyme E2L 6	1121.83	696.16	533.954	358.518	1.02712	0.0109437	0.0493605
ENSMUSG00000027076	Timm10	translocase of inner mitochondrial membrane 10	554.222	479.399	96.6433	98.378	2.40585	2.83446e-18	3.11725e-16
ENSMUSG00000082908	Gm13736	predicted gene 13736	450.514	399.117	150.603	93.7562	1.80142	1.04738e-07	2.29658e-06
ENSMUSG00000040794	C1qtnf4	C1q and tumor necrosis factor related protein 4	22.3027	40.141	4.02681	8.58331	2.28487	0.000894251	0.00673535
ENSMUSG00000005510	Ndufs3	NADH:ubiquinone oxidoreductase core subunit S3	1609.14	1348.74	674.893	493.871	1.34028	4.69503e-06	7.27886e-05
ENSMUSG00000063235	Ptpmt1	protein tyrosine phosphatase, mitochondrial 1	463.896	458.755	231.139	227.128	1.00972	0.000191545	0.0018777
ENSMUSG00000040591	1110051M20Rik	RIKEN cDNA 1110051M20 gene	33.454	49.3161	20.134	11.2243	1.4118	0.0104348	0.0475681
ENSMUSG00000081476	Itpa-ps1	inosine triphosphatase (nucleoside triphosphate pyrophosphatase) pseudogene 1	180.652	136.48	68.4557	25.0897	1.7671	0.00396082	0.0223115
ENSMUSG00000082820	Gm13803	predicted gene 13803	80.2897	165.152	21.7448	40.9358	1.96395	0.00212652	0.013613
ENSMUSG00000075015	Gm10801	predicted gene 10801	171.731	268.372	2.41608	2.64102	6.44238	0.000912471	0.00683964
ENSMUSG00000075014	Gm10800	predicted gene 10800	1853.35	2829.37	18.5233	31.032	6.56099	1.88818e-06	3.17941e-05
ENSMUSG00000027165	Iftap	intraflagellar transport associated protein	276.553	271.812	70.8718	62.7242	2.03945	2.30649e-12	1.13924e-10
ENSMUSG00000027163	Commd9	COMM domain containing 9	472.817	364.71	157.851	139.974	1.49283	3.93116e-07	7.62693e-06
ENSMUSG00000010911	Apip	APAF1 interacting protein	259.826	230.524	82.1468	96.3972	1.45563	1.51071e-06	2.59979e-05
ENSMUSG00000081010	Gm13880	predicted gene 13880	35.6843	48.1693	15.3019	7.92306	1.8692	0.000720674	0.00564548
ENSMUSG00000068686	Cd59b	CD59b antigen	339.001	206.44	45.9056	31.6922	2.81944	2.61879e-12	1.2756e-10
ENSMUSG00000032679	Cd59a	CD59a antigen	1196.54	1315.48	538.787	577.723	1.16958	7.21365e-07	1.33263e-05
ENSMUSG00000027176	Cstf3	cleavage stimulation factor, 3' pre-RNA, subunit 3	133.816	222.496	56.3753	65.3652	1.54705	3.88708e-05	0.000472526
ENSMUSG00000045106	Ccdc73	coiled-coil domain containing 73	14.4968	40.141	9.66433	4.62178	1.9506	0.0106483	0.0483222
ENSMUSG00000042670	Immp1l	IMP1 inner mitochondrial membrane peptidase-like (S. cerevisiae)	227.488	181.208	68.4557	57.4422	1.70105	5.27977e-06	8.03495e-05
ENSMUSG00000027133	Nop10	NOP10 ribonucleoprotein	1153.05	1149.18	258.521	217.884	2.27366	7.40118e-15	5.42638e-13
ENSMUSG00000027131	Emc4	ER membrane protein complex subunit 4	1048.23	933.566	270.601	210.621	2.04307	6.97551e-10	2.27829e-08
ENSMUSG00000055943	Emc7	ER membrane protein complex subunit 7	800.667	892.278	388.184	336.07	1.2254	5.32894e-05	0.000620475
ENSMUSG00000027349	Fam98b	family with sequence similarity 98, member B	165.04	139.92	71.6771	54.1409	1.28071	0.000771228	0.00595195
ENSMUSG00000009549	Srp14	signal recognition particle 14	1215.5	1135.42	250.467	220.525	2.32022	3.64892e-17	3.54247e-15
ENSMUSG00000081413	Uqcrh-ps2	ubiquinol-cytochrome c reductase hinge protein, pseudogene 2	8.92108	16.0564	0.805361	3.30127	2.55241	0.00858886	0.0407906
ENSMUSG00000046814	Gchfr	GTP cyclohydrolase I feedback regulator	4537.48	3792.76	1052.61	861.633	2.12182	3.00137e-11	1.21409e-09
ENSMUSG00000034278	Dnajc17	DnaJ heat shock protein family (Hsp40) member C17	105.938	71.107	24.9662	27.0704	1.76588	0.00230998	0.0146015
ENSMUSG00000027305	Ndufaf1	NADH:ubiquinone oxidoreductase complex assembly factor 1	355.728	232.818	155.435	101.679	1.19655	0.00973623	0.0450845
ENSMUSG00000082029	H3f3c	H3 histone, family 3C	347.922	305.072	59.5967	32.3525	2.83651	9.49358e-13	5.07699e-11
ENSMUSG00000060802	B2m	beta-2 microglobulin	69378.1	59751.7	13408.5	10391.1	2.43983	1.08908e-10	3.98206e-09
ENSMUSG00000085633	Bloc1s6os	biogenesis of lysosomal organelles complex-1, subunit 6, pallidin, opposite strand	13.3816	8.02821	1.61072	0.660255	3.27843	0.0072487	0.0357784
ENSMUSG00000005803	Sqor	sulfide quinone oxidoreductase	2586	1540.27	1016.37	797.588	1.18592	0.00291217	0.0174891
ENSMUSG00000027203	Dut	deoxyuridine triphosphatase	129.356	121.57	53.9592	67.346	1.04588	0.00464534	0.0253066
ENSMUSG00000027364	Usp50	ubiquitin specific peptidase 50	31.2238	16.0564	3.22144	1.98076	3.20404	0.000434	0.00370043
ENSMUSG00000044145	1810024B03Rik	RIKEN cDNA 1810024B03 gene	85.8654	209.88	12.8858	12.5448	3.53983	3.59157e-10	1.21244e-08
ENSMUSG00000103957	Gm10766	predicted gene 10766	8.92108	24.0846	0.805361	2.64102	3.21489	0.00258299	0.0159198
ENSMUSG00000051319	Mtln	mitoregulin	609.979	602.116	107.918	62.7242	2.83471	6.59616e-19	7.61099e-17
ENSMUSG00000037938	Chchd5	coiled-coil-helix-coiled-coil-helix domain containing 5	199.609	241.993	75.704	85.1729	1.4558	0.000572228	0.0046643
ENSMUSG00000081888	Spcs2-ps	signal peptidase complex subunit 2, pseudogene	28.9935	18.3502	3.22144	2.64102	3.02335	0.000156444	0.00158436
ENSMUSG00000027404	Snrpb	small nuclear ribonucleoprotein B	975.743	790.205	330.198	233.07	1.64985	3.79903e-07	7.41733e-06
ENSMUSG00000082044	Snrpert	small nuclear ribonucleoprotein E, pseudogene	325.619	485.133	59.5967	56.7819	2.80092	4.69809e-16	4.03263e-14
ENSMUSG00000027342	Pcna	proliferating cell nuclear antigen	321.159	346.36	118.388	98.378	1.62379	4.18877e-05	0.000502688
ENSMUSG00000027357	Crls1	cardiolipin synthase 1	764.982	532.156	228.723	194.775	1.61554	2.9541e-05	0.000375315
ENSMUSG00000068205	Macrod2	mono-ADP ribosylhydrolase 2	61.3324	48.1693	13.6911	15.1859	1.92056	7.82243e-05	0.000860283
ENSMUSG00000008333	Snrpb2	U2 small nuclear ribonucleoprotein B	609.979	885.397	67.6503	103.66	3.12209	5.43773e-17	5.06933e-15
ENSMUSG00000074754	Smim26	small integral membrane protein 26	389.182	541.331	60.4021	72.628	2.80328	3.69823e-19	4.41187e-17
ENSMUSG00000027430	Dtd1	D-tyrosyl-tRNA deacylase 1	148.313	120.423	65.2343	62.064	1.07883	0.00409832	0.0228755
ENSMUSG00000002728	Naa20	N(alpha)-acetyltransferase 20, NatB catalytic subunit	170.616	173.18	60.4021	54.8011	1.57919	2.49516e-07	5.09787e-06
ENSMUSG00000036992	Nxt1	NTF2-related export protein 1	93.6713	144.508	50.7378	49.5191	1.24802	0.000313152	0.00283488
ENSMUSG00000027447	Cst3	cystatin C	6358.5	6339.99	1286.16	1147.52	2.3836	8.30789e-21	1.25753e-18
ENSMUSG00000027454	Gins1	GINS complex subunit 1 (Psf1 homolog)	53.5265	69.9601	20.9394	29.7115	1.27954	0.0101567	0.0466478
ENSMUSG00000081087	Rps15a-ps7	ribosomal protein S15A, pseudogene 7	946.749	1473.75	95.0326	149.878	3.30286	2.25118e-14	1.54584e-12
ENSMUSG00000042814	Mcts2	malignant T cell amplified sequence 2	183.997	145.655	28.1876	18.4871	2.83096	1.76775e-12	8.95129e-11
ENSMUSG00000027472	Pdrg1	p53 and DNA damage regulated 1	622.245	464.489	165.099	145.916	1.80593	8.15019e-09	2.2946e-07
ENSMUSG00000027487	Cdk5rap1	CDK5 regulatory subunit associated protein 1	130.471	134.186	52.3485	40.9358	1.5079	0.00013168	0.00135999
ENSMUSG00000074656	Eif2s2	eukaryotic translation initiation factor 2, subunit 2 (beta)	1518.81	3941.85	316.507	384.929	2.96054	6.33903e-06	9.46284e-05
ENSMUSG00000047459	Dynlrb1	dynein light chain roadblock-type 1	2542.51	2906.21	542.813	506.415	2.37679	1.10903e-20	1.60946e-18
ENSMUSG00000027602	Map1lc3a	microtubule-associated protein 1 light chain 3 alpha	880.957	627.347	384.157	291.172	1.1601	0.000724333	0.00566154
ENSMUSG00000027613	Eif6	eukaryotic translation initiation factor 6	947.865	756.946	354.359	284.57	1.41671	5.07293e-06	7.77058e-05
ENSMUSG00000067847	Romo1	reactive oxygen species modulator 1	2964.03	3398.23	442.143	444.351	2.84333	2.27214e-19	2.80569e-17
ENSMUSG00000046229	Scand1	SCAN domain-containing 1	738.219	1267.31	260.937	357.198	1.69758	0.00189748	0.0124005
ENSMUSG00000067818	Myl9	myosin, light polypeptide 9, regulatory	103.708	81.429	24.1608	23.1089	1.97124	5.41596e-07	1.0179e-05
ENSMUSG00000027637	Rab5if	RAB5 interacting factor	720.377	319.982	164.294	89.1344	2.03903	0.000454856	0.00385259
ENSMUSG00000084113	Gm14277	predicted gene 14277	85.8654	146.802	15.3019	15.1859	2.93165	5.37511e-09	1.56011e-07
ENSMUSG00000081800	Gm14200	predicted gene 14200	10.0362	25.2315	1.61072	1.32051	3.59629	0.00083201	0.00634225
ENSMUSG00000046840	Hnf4aos	hepatic nuclear factor 4 alpha, opposite strand	196.264	194.971	57.986	66.0255	1.65536	1.02547e-07	2.25909e-06
ENSMUSG00000035268	Pkig	protein kinase inhibitor, gamma	323.389	246.581	126.442	121.487	1.20145	0.000473698	0.00398819
ENSMUSG00000018211	Wfdc15b	WAP four-disulfide core domain 15B	25.6481	12.6158	6.44289	1.32051	2.34326	0.00906005	0.0426619
ENSMUSG00000017002	Slpi	secretory leukocyte peptidase inhibitor	110.398	57.3444	12.8858	7.2628	3.07577	1.03993e-08	2.86479e-07
ENSMUSG00000017723	Wfdc2	WAP four-disulfide core domain 2	274.323	360.123	104.697	156.48	1.27864	0.00339116	0.0197556
ENSMUSG00000001403	Ube2c	ubiquitin-conjugating enzyme E2C	17.8422	18.3502	6.44289	3.30127	1.91627	0.00908866	0.0427611
ENSMUSG00000074578	Zfas1	zinc finger, NFX1-type containing 1, antisense RNA 1	283.244	565.415	73.2879	92.4357	2.35519	7.03324e-06	0.00010404
ENSMUSG00000084067	Gm14269	predicted gene 14269	142.737	118.129	35.4359	13.2051	2.43854	1.01075e-06	1.78876e-05
ENSMUSG00000052033	Pfdn4	prefoldin 4	380.261	432.376	18.5233	34.3332	3.92751	3.2026e-26	8.34869e-24
ENSMUSG00000081344	Gm14303	predicted gene 14303	3046.55	5943.17	459.056	622.62	3.05474	4.70875e-10	1.56702e-08
ENSMUSG00000027514	Zbp1	Z-DNA binding protein 1	71.3686	50.463	25.7716	24.4294	1.28091	0.00417773	0.0232267
ENSMUSG00000081700	Atp5k-ps2	ATP synthase, H+ transporting, mitochondrial F1F0 complex, subunit E, pseudogene 2	53.5265	53.9037	2.41608	4.62178	3.90748	2.62005e-07	5.30683e-06
ENSMUSG00000027523	Gnas	GNAS (guanine nucleotide binding protein, alpha stimulating) complex locus	82.52	87.1634	38.6573	44.2371	1.03096	0.00604567	0.0312541
ENSMUSG00000016256	Ctsz	cathepsin Z	3286.3	3643.66	1520.52	1724.59	1.09447	0.000137558	0.00141138
ENSMUSG00000016252	Atp5e	ATP synthase, H+ transporting, mitochondrial F1 complex, epsilon subunit	8822.95	13917.5	1497.17	1425.49	2.95993	3.29684e-16	2.91884e-14
ENSMUSG00000078877	Gm14295	predicted gene 14295	13.3816	9.1751	0	2.64102	3.01164	0.00995451	0.0459037
ENSMUSG00000078870	Gm14410	predicted gene 14410	17.8422	18.3502	4.02681	5.28204	1.94869	0.00644702	0.0328464
ENSMUSG00000094786	Gm14403	predicted gene 14403	142.737	50.463	8.85897	3.30127	4.00862	6.53834e-06	9.70889e-05
ENSMUSG00000095362	Gm14325	predicted gene 14325	55.7567	32.1128	3.22144	3.30127	3.75151	5.62801e-06	8.51887e-05
ENSMUSG00000074521	Gm14327	predicted gene 14327	82.52	30.966	13.6911	7.2628	2.44689	0.00258641	0.0159269
ENSMUSG00000078862	Gm14326	predicted gene 14326	27.8784	18.3502	4.83217	1.32051	2.95143	0.00109616	0.00798689
ENSMUSG00000074519	Zfp971	zinc finger protein 971	12.2665	27.5253	7.24825	1.32051	2.25931	0.00625224	0.0321248
ENSMUSG00000078861	Zfp931	zinc finger protein 931	75.8292	58.4912	18.5233	14.5256	2.02681	0.00173671	0.0115156
ENSMUSG00000085704	4921531C22Rik	RIKEN cDNA 4921531C22 gene	36.7994	51.6099	9.66433	10.5641	2.12443	0.000124053	0.0012926
ENSMUSG00000027566	Psma7	proteasome subunit alpha 7	1914.69	1899.25	785.227	697.229	1.36352	7.99521e-07	1.45788e-05
ENSMUSG00000039001	Rps21	ribosomal protein S21	2270.41	5390.37	347.111	604.133	3.00924	3.58246e-07	7.06306e-06
ENSMUSG00000027569	Mrgbp	MRG/MORF4L binding protein	144.968	201.852	68.4557	91.7754	1.11159	0.0084879	0.040462
ENSMUSG00000016344	Ppdpf	pancreatic progenitor cell differentiation and proliferation factor	1672.7	1628.58	530.733	491.89	1.69093	1.72805e-08	4.53838e-07
ENSMUSG00000031158	Timm17b	translocase of inner mitochondrial membrane 17b	686.923	551.653	308.453	252.878	1.14247	0.000903744	0.00679231
ENSMUSG00000080877	Rpl22-ps1	ribosomal protein L22, pseudogene 1	55.7567	72.2539	11.2751	6.60255	2.85817	7.00077e-08	1.59466e-06
ENSMUSG00000031167	Rbm3	RNA binding motif (RNP1, RRM) protein 3	351.267	428.936	80.5361	122.147	1.94141	1.45983e-07	3.09488e-06
ENSMUSG00000031168	Ebp	phenylalkylamine Ca2+ antagonist (emopamil) binding protein	4673.53	3340.88	1733.94	1283.54	1.40944	7.05913e-05	0.000788366
ENSMUSG00000084830	Gm14539	predicted gene 14539	3375.51	3709.03	281.876	230.429	3.79071	1.95443e-44	2.75126e-41
ENSMUSG00000031059	Ndufb11	NADH:ubiquinone oxidoreductase subunit B11	11326.4	13364.7	1163.75	1099.32	3.44769	2.71118e-30	1.09044e-27
ENSMUSG00000001134	Uxt	ubiquitously expressed prefoldin like chaperone	185.112	209.88	30.6037	24.4294	2.84888	2.11652e-14	1.4677e-12
ENSMUSG00000086691	Gm15432	predicted gene 15432	53.5265	59.6381	6.44289	3.96153	3.46376	8.49971e-09	2.38347e-07
ENSMUSG00000081281	Rpl7-ps9	ribosomal protein L7, pseudogene 9	307.777	368.151	91.8112	141.295	1.53251	8.06981e-06	0.000118086
ENSMUSG00000016319	Slc25a5	solute carrier family 25 (mitochondrial carrier, adenine nucleotide translocator), member 5	8183.97	4930.47	2246.96	1506.04	1.80516	5.96338e-05	0.000685277
ENSMUSG00000079641	Rpl39	ribosomal protein L39	1067.18	1564.35	157.045	200.057	2.88051	1.77696e-13	1.05545e-11
ENSMUSG00000016427	Ndufa1	NADH:ubiquinone oxidoreductase subunit A1	1691.66	2143.53	432.479	353.897	2.28666	4.63777e-16	4.00527e-14
ENSMUSG00000080942	Zfp36l1-ps	zinc finger protein 36, C3H type-like 1, pseudogene	24.533	6.88132	3.22144	2.64102	2.43088	0.0110667	0.0497879
ENSMUSG00000000355	Mcts1	malignant T cell amplified sequence 1	557.567	402.557	125.636	103.66	2.06749	1.05281e-08	2.88897e-07
ENSMUSG00000080896	Gm14567	predicted gene 14567	727.068	1044.81	41.8788	48.8589	4.28458	8.06915e-36	4.73289e-33
ENSMUSG00000082192	Gm14719	predicted gene 14719	401.449	440.405	103.086	110.923	1.97509	1.50115e-10	5.33629e-09
ENSMUSG00000083621	Gm14586	predicted gene 14586	2680.78	4167.79	702.275	911.812	2.08489	1.87988e-06	3.16923e-05
ENSMUSG00000050900	Gm7327	predicted gene 7327	70.2535	47.0224	9.66433	3.96153	3.12131	0.000406186	0.0035079
ENSMUSG00000045237	Eola1	endothelium and lymphocyte associated ASCH domain 1	240.869	256.903	70.0664	75.9293	1.76817	1.47813e-09	4.61368e-08
ENSMUSG00000031347	Cetn2	centrin 2	196.264	166.299	52.3485	58.7627	1.70473	1.84287e-06	3.11804e-05
ENSMUSG00000002015	Bcap31	B cell receptor associated protein 31	3918.58	2698.63	1137.17	882.1	1.71266	2.37204e-07	4.85338e-06
ENSMUSG00000002014	Ssr4	signal sequence receptor, delta	1795.37	1766.21	647.51	559.236	1.56184	1.39151e-10	4.99701e-09
ENSMUSG00000084131	Rpl3-ps2	ribosomal protein L3, pseudogene 2	33.454	29.8191	11.2751	11.8846	1.4488	0.00818665	0.0393355
ENSMUSG00000008682	Rpl10	ribosomal protein L10	204.07	289.016	91.8112	112.243	1.27044	5.51302e-05	0.000637689
ENSMUSG00000015289	Lage3	L antigen family, member 3	481.738	588.353	116.777	121.487	2.16668	2.26453e-11	9.43132e-10
ENSMUSG00000015290	Ubl4a	ubiquitin-like 4A	487.314	571.15	265.769	231.089	1.09161	0.000500467	0.00417115
ENSMUSG00000083283	Gm15361	predicted pseudogene 15361	97.0167	73.4008	51.5431	30.3717	1.06534	0.00945506	0.0440871
ENSMUSG00000032750	Gab3	growth factor receptor bound protein 2-associated protein 3	17.8422	77.9883	3.22144	5.28204	3.48485	0.00164832	0.0110177
ENSMUSG00000083482	Gm14706	predicted gene 14706	609.979	759.239	28.993	25.0897	4.66574	7.27715e-39	5.3916e-36
ENSMUSG00000081049	Rps24-ps3	ribosomal protein S24, pseudogene 3	1273.48	1682.48	205.367	204.019	2.85209	7.88406e-13	4.28509e-11
ENSMUSG00000084289	Fth1-ps	ferritin heavy polypeptide 1, pseudogene	112.629	130.745	27.3823	32.3525	2.02289	4.31628e-07	8.28926e-06
ENSMUSG00000082284	H3f3a-ps1	H3.3 histone A, pseudogene 1	39.0297	42.4348	13.6911	7.2628	1.97151	0.00383882	0.0217812
ENSMUSG00000079480	Pin4	protein (peptidyl-prolyl cis/trans isomerase) NIMA-interacting, 4 (parvulin)	44.6054	48.1693	4.02681	3.96153	3.53835	1.20778e-07	2.62745e-06
ENSMUSG00000031320	Rps4x	ribosomal protein S4, X-linked	2132.14	2449.75	961.601	1161.39	1.10961	0.000189109	0.00186262
ENSMUSG00000031226	Pbdc1	polysaccharide biosynthesis domain containing 1	115.974	112.395	39.4627	25.7499	1.81468	5.90968e-05	0.000679662
ENSMUSG00000031231	Cox7b	cytochrome c oxidase subunit 7B	12460.5	14977.2	856.099	808.152	4.04329	7.00842e-39	5.3916e-36
ENSMUSG00000086629	2810403D21Rik	RIKEN cDNA 2810403D21 gene	30.1086	42.4348	8.85897	8.58331	2.05648	0.00134578	0.00935997
ENSMUSG00000025525	Apool	apolipoprotein O-like	281.014	200.705	103.086	74.6088	1.44097	0.00102372	0.00751353
ENSMUSG00000079435	Rpl36a	ribosomal protein L36A	63.5627	95.1916	18.5233	25.0897	1.85912	0.000958124	0.00712494
ENSMUSG00000042712	Tceal9	transcription elongation factor A like 9	272.093	513.805	46.711	59.4229	2.8861	4.67271e-10	1.55871e-08
ENSMUSG00000031429	Psmd10	proteasome (prosome, macropain) 26S subunit, non-ATPase, 10	144.968	167.446	75.704	52.1601	1.29335	0.000338521	0.00302371
ENSMUSG00000100104	Gm5644	predicted gene 5644	60.2173	69.9601	12.0804	17.1666	2.14697	0.000209282	0.002022
ENSMUSG00000025260	Hsd17b10	hydroxysteroid (17-beta) dehydrogenase 10	6308.32	3865.01	1791.93	1013.49	1.85874	2.31957e-05	0.0003029
ENSMUSG00000095597	Rps7-ps3	ribosomal protein S7, pseudogene 3	1736.26	1473.75	699.054	688.646	1.20994	5.61069e-05	0.000647391
ENSMUSG00000025283	Sat1	spermidine/spermine N1-acetyl transferase 1	874.266	1001.23	383.352	464.159	1.14526	2.43621e-05	0.000316318
ENSMUSG00000025289	Prdx4	peroxiredoxin 4	2306.1	1857.96	421.204	377.005	2.38357	7.63992e-18	8.02591e-16
ENSMUSG00000067194	Eif1ax	eukaryotic translation initiation factor 1A, X-linked	460.551	418.614	223.085	150.538	1.2368	0.000107468	0.00114261
ENSMUSG00000082693	Gm15190	predicted gene 15190	301.086	250.021	58.7914	38.2948	2.51081	1.99266e-10	6.96046e-09
ENSMUSG00000059461	Gm7331	predicted gene 7331	210.76	255.756	31.4091	31.6922	2.88593	8.16928e-11	3.0997e-09
ENSMUSG00000049775	Tmsb4x	thymosin, beta 4, X chromosome	4802.89	12019.4	502.545	844.466	3.64226	3.8992e-11	1.55054e-09
ENSMUSG00000103034	Gm8797	predicted pseudogene 8797	54.6416	29.8191	11.2751	9.24357	2.04864	0.000207022	0.00200705
ENSMUSG00000040269	Mrps28	mitochondrial ribosomal protein S28	919.986	966.826	233.555	171.666	2.22123	1.11084e-15	8.93557e-14
ENSMUSG00000027533	Fabp5	fatty acid binding protein 5, epidermal	165.04	123.864	18.5233	19.8076	2.91287	5.08375e-09	1.48165e-07
ENSMUSG00000062515	Fabp4	fatty acid binding protein 4, adipocyte	171.731	160.564	49.9324	36.9743	1.93791	8.84688e-05	0.000958719
ENSMUSG00000078784	Rbis	ribosomal biogenesis factor	100.362	141.067	33.0198	31.6922	1.89985	9.33184e-07	1.6713e-05
ENSMUSG00000097790	Gm16399	predicted pseudogene 16399	17.8422	36.7004	3.22144	5.28204	2.66309	0.000525304	0.00433962
ENSMUSG00000057036	Gm7536	predicted gene 7536	4754.93	6782.69	1252.34	1479.63	2.07824	9.64359e-08	2.14121e-06
ENSMUSG00000039221	Rpl22l1	ribosomal protein L22 like 1	208.53	314.247	60.4021	68.0062	2.02417	1.86906e-06	3.15477e-05
ENSMUSG00000037531	Mrpl47	mitochondrial ribosomal protein L47	257.596	247.728	60.4021	60.0832	2.06849	5.48485e-12	2.53148e-10
ENSMUSG00000027673	Ndufb5	NADH:ubiquinone oxidoreductase subunit B5	3194.86	3197.52	530.733	454.916	2.69768	4.45964e-24	9.80912e-22
ENSMUSG00000044434	Gm9791	predicted pseudogene 9791	66.9081	56.1975	15.3019	5.28204	2.6067	9.96249e-06	0.000142667
ENSMUSG00000027679	Dnajc19	DnaJ heat shock protein family (Hsp40) member C19	1080.57	1059.72	202.146	198.076	2.41909	2.64375e-20	3.54439e-18
ENSMUSG00000050533	Gm9845	predicted pseudogene 9845	26.7632	20.644	5.63753	4.62178	2.21512	0.00314297	0.0186412
ENSMUSG00000097583	6430590A07Rik	RIKEN cDNA 6430590A07 gene	54.6416	183.502	15.3019	46.8781	1.93092	0.0108787	0.0491618
ENSMUSG00000105260	Gm40040	predicted gene, 40040	49.0659	45.8755	12.0804	19.8076	1.56421	0.00476268	0.0258459
ENSMUSG00000097639	Platr4	pluripotency associated transcript 4	34.5692	79.1352	5.63753	10.5641	2.79659	9.56679e-05	0.00103039
ENSMUSG00000104616	Gm6069	predicted gene 6069	27.8784	33.2597	7.24825	2.64102	2.64953	0.00414814	0.0231353
ENSMUSG00000037152	Ndufc1	NADH:ubiquinone oxidoreductase subunit C1	1566.76	1767.35	268.185	250.237	2.68545	4.58372e-22	7.8689e-20
ENSMUSG00000063273	Naa15	N(alpha)-acetyltransferase 15, NatA auxiliary subunit	1105.1	2602.29	223.89	305.698	2.80717	4.76315e-05	0.000561565
ENSMUSG00000105879	Gm6204	predicted gene 6204	964.592	1464.57	179.596	225.807	2.58224	1.4422e-10	5.15276e-09
ENSMUSG00000027752	Exosc8	exosome component 8	162.81	113.542	68.4557	55.4614	1.16036	0.00133883	0.00932083
ENSMUSG00000027801	Tm4sf4	transmembrane 4 superfamily member 4	2743.23	2249.05	798.113	665.537	1.7706	6.48932e-13	3.56212e-11
ENSMUSG00000036513	Commd2	COMM domain containing 2	278.784	198.411	66.845	48.8589	2.04692	1.05982e-05	0.000150395
ENSMUSG00000027761	Aadac	arylacetamide deacetylase	10873.7	7207.04	2780.91	1975.48	1.92658	6.46428e-05	0.000731492
ENSMUSG00000027762	Sucnr1	succinate receptor 1	951.21	574.59	269.796	251.557	1.54941	0.00220232	0.0140408
ENSMUSG00000102914	Gm35106	predicted gene, 35106	10.0362	18.3502	0.805361	1.98076	3.31665	0.00837324	0.0399966
ENSMUSG00000044330	Gm9790	predicted gene 9790	345.692	271.812	60.4021	35.6538	2.69053	4.57079e-10	1.53563e-08
ENSMUSG00000028081	Rps3a1	ribosomal protein S3A1	1828.82	2677.98	710.329	880.78	1.50179	1.28084e-05	0.000177814
ENSMUSG00000074506	Gm10705	predicted gene 10705	228.603	150.242	38.6573	23.1089	2.62148	1.55524e-05	0.000210916
ENSMUSG00000019710	Mrpl24	mitochondrial ribosomal protein L24	1389.46	1278.78	403.486	310.98	1.90216	1.01208e-13	6.30398e-12
ENSMUSG00000028070	Naxe	NAD(P)HX epimerase	1564.53	1487.51	580.665	498.492	1.50026	1.35007e-07	2.87955e-06
ENSMUSG00000010538	Tsacc	TSSK6 activating co-chaperone	39.0297	34.4066	6.44289	5.94229	2.57144	1.30391e-05	0.000180306
ENSMUSG00000028066	Pmf1	polyamine-modulated factor 1	293.28	410.586	132.885	153.839	1.2946	0.000293718	0.00268511
ENSMUSG00000028062	Lamtor2	late endosomal/lysosomal adaptor, MAPK and MTOR activator 2	1863.39	2120.59	502.545	454.255	2.05822	1.46848e-14	1.03359e-12
ENSMUSG00000041355	Ssr2	signal sequence receptor, beta	1342.62	886.544	593.551	423.884	1.13228	0.000758272	0.00587786
ENSMUSG00000042747	Krtcap2	keratinocyte associated protein 2	1813.21	1835.02	421.204	303.717	2.33218	1.92236e-12	9.66466e-11
ENSMUSG00000042737	Dpm3	dolichyl-phosphate mannosyltransferase polypeptide 3	469.472	692.72	194.897	162.423	1.70229	1.89788e-06	3.19193e-05
ENSMUSG00000074466	Gm15417	predicted gene 15417	350.152	379.62	77.3147	102.339	2.02016	4.86975e-07	9.27625e-06
ENSMUSG00000028044	Cks1b	CDC28 protein kinase 1b	80.2897	100.926	24.9662	42.9166	1.40847	0.00190814	0.0124529
ENSMUSG00000027952	Pmvk	phosphomevalonate kinase	399.218	268.372	140.133	146.577	1.21932	9.84957e-05	0.00105922
ENSMUSG00000027944	Hax1	HCLS1 associated X-1	293.28	212.174	118.388	76.5896	1.3766	0.00307966	0.0183386
ENSMUSG00000104649	Gm43712	predicted gene 43712	18.9573	20.644	6.44289	4.62178	1.85345	0.00272254	0.0166126
ENSMUSG00000090733	Rps27	ribosomal protein S27	68.0232	120.423	12.0804	27.0704	2.25466	8.06422e-05	0.000884801
ENSMUSG00000027937	Jtb	jumping translocation breakpoint	1029.27	839.521	393.822	361.159	1.30814	2.31253e-08	5.95128e-07
ENSMUSG00000044080	S100a1	S100 calcium binding protein A1	7408.96	9690.05	866.569	897.947	3.27652	5.18526e-22	8.79433e-20
ENSMUSG00000042312	S100a13	S100 calcium binding protein A13	1092.83	2043.75	137.717	196.096	3.2311	3.72815e-11	1.48672e-09
ENSMUSG00000074457	S100a16	S100 calcium binding protein A16	742.68	698.454	200.535	205.999	1.8256	6.97249e-11	2.69582e-09
ENSMUSG00000001025	S100a6	S100 calcium binding protein A6 (calcyclin)	100.362	153.683	36.2413	29.0512	1.96256	8.28095e-05	0.000906461
ENSMUSG00000056054	S100a8	S100 calcium binding protein A8 (calgranulin A)	61.3324	81.429	28.1876	17.1666	1.66326	0.000573636	0.00466797
ENSMUSG00000056071	S100a9	S100 calcium binding protein A9 (calgranulin B)	137.162	157.124	61.2075	46.2178	1.45781	6.08529e-05	0.000697011
ENSMUSG00000041959	S100a10	S100 calcium binding protein A10 (calpactin)	4967.93	2441.72	721.604	356.538	2.78127	2.19387e-06	3.63331e-05
ENSMUSG00000028141	Oaz3	ornithine decarboxylase antizyme 3	11.1513	40.141	3.22144	4.62178	2.69486	0.000830037	0.00633646
ENSMUSG00000005779	Psmb4	proteasome (prosome, macropain) subunit, beta type 4	5264.55	4146	1270.05	1086.12	1.99802	4.82926e-12	2.24362e-10
ENSMUSG00000092607	Scnm1	sodium channel modifier 1	239.754	231.671	88.5897	91.7754	1.38578	3.93347e-05	0.000476518
ENSMUSG00000013707	Tnfaip8l2	tumor necrosis factor, alpha-induced protein 8-like 2	52.4113	51.6099	12.8858	21.1282	1.60457	0.00721797	0.0356642
ENSMUSG00000038642	Ctss	cathepsin S	244.215	330.303	115.972	150.538	1.10638	0.00225013	0.0142681
ENSMUSG00000060438	Rps10-ps1	ribosomal protein S10, pseudogene 1	400.333	521.834	142.549	202.698	1.41632	0.00222271	0.0141388
ENSMUSG00000038619	Ensa	endosulfine alpha	614.439	548.212	252.883	247.596	1.21623	6.43956e-06	9.60271e-05
ENSMUSG00000054312	Mrps21	mitochondrial ribosomal protein S21	1310.28	1449.67	305.232	244.294	2.32913	4.3961e-12	2.07664e-10
ENSMUSG00000015943	Bola1	bolA-like 1 (E. coli)	709.226	1029.9	172.347	209.301	2.18726	1.71766e-08	4.51953e-07
ENSMUSG00000074398	Gm15441	predicted gene 15441	21.1876	27.5253	4.02681	6.60255	2.18377	0.00997029	0.0459266
ENSMUSG00000038374	Rbm8a	RNA binding motif protein 8a	1009.2	1278.78	183.622	205.999	2.55345	1.41165e-11	6.04005e-10
ENSMUSG00000005687	Bcas2	breast carcinoma amplified sequence 2	436.018	402.557	148.992	176.288	1.36466	9.25061e-08	2.06372e-06
ENSMUSG00000044098	Rsbn1	rosbin, round spermatid basic protein 1	95.9016	357.829	20.134	52.1601	2.64596	0.00150458	0.0101925
ENSMUSG00000089999	Gm6485	predicted gene 6485	46.8357	43.5817	11.2751	7.2628	2.30076	2.60102e-05	0.00033438
ENSMUSG00000002233	Rhoc	ras homolog family member C	192.918	262.637	48.3217	89.1344	1.72413	0.000160346	0.00161574
ENSMUSG00000000563	Atp5pb	ATP synthase peripheral stalk-membrane subunit b	3448	2738.77	1410.19	1057.73	1.32608	0.000416178	0.00357446
ENSMUSG00000092072	Gm4540	predicted gene 4540	298.856	323.422	50.7378	34.3332	2.87401	1.14989e-07	2.51743e-06
ENSMUSG00000087260	Lamtor5	late endosomal/lysosomal adaptor, MAPK and MTOR activator 5	472.817	407.145	147.381	126.769	1.68377	5.83267e-08	1.35743e-06
ENSMUSG00000004032	Gstm5	glutathione S-transferase, mu 5	162.81	111.248	58.7914	40.9358	1.46261	0.00100025	0.007372
ENSMUSG00000068762	Gstm6	glutathione S-transferase, mu 6	2044.04	1329.24	778.784	553.954	1.34021	0.000277411	0.00256697
ENSMUSG00000058135	Gstm1	glutathione S-transferase, mu 1	29766.3	24476.9	10156.4	10037.2	1.42555	4.42242e-08	1.06055e-06
ENSMUSG00000068749	Psma5	proteasome subunit alpha 5	693.614	573.444	184.428	107.622	2.12016	5.41248e-09	1.56707e-07
ENSMUSG00000088185	Scarna2	small Cajal body-specific RNA 2	36.7994	66.5195	4.83217	13.8654	2.44381	0.000267558	0.00249928
ENSMUSG00000048100	Taf13	TATA-box binding protein associated factor 13	607.748	381.913	88.5897	79.2306	2.56089	2.80688e-09	8.60838e-08
ENSMUSG00000054426	A930005H10Rik	RIKEN cDNA A930005H10 gene	118.204	123.864	33.0198	48.8589	1.55929	0.000832937	0.00634279
ENSMUSG00000082394	Gm4596	predicted gene 4596	105.938	65.3726	31.4091	29.0512	1.50416	0.00280672	0.017001
ENSMUSG00000106037	Gm4332	predicted gene 4332	3090.04	5500.47	377.714	537.447	3.23026	9.22325e-12	4.03216e-10
ENSMUSG00000039887	Alg14	asparagine-linked glycosylation 14	192.918	136.48	69.2611	57.4422	1.37995	0.00420217	0.0233441
ENSMUSG00000023057	Fabp2	fatty acid binding protein 2, intestinal	1662.67	1550.59	315.702	235.711	2.54398	5.41362e-16	4.59082e-14
ENSMUSG00000054091	1810037I17Rik	RIKEN cDNA 1810037I17 gene	1271.25	1437.05	109.529	93.7562	3.73788	1.26991e-43	1.62513e-40
ENSMUSG00000104960	Snhg8	small nucleolar RNA host gene 8	782.825	1777.68	158.656	211.282	2.79036	3.16055e-08	7.97332e-07
ENSMUSG00000077617	Gm25501	predicted gene, 25501	21.1876	16.0564	0.805361	1.98076	3.70201	0.000537667	0.00442616
ENSMUSG00000105837	Gm35986	predicted gene, 35986	131.586	59.6381	14.4965	12.5448	2.82358	0.00199818	0.0129445
ENSMUSG00000041084	Ostc	oligosaccharyltransferase complex subunit (non-catalytic)	2474.48	1142.3	237.582	143.275	3.2481	3.64186e-07	7.17014e-06
ENSMUSG00000062006	Rpl34	ribosomal protein L34	3548.36	4830.69	469.526	468.781	3.15864	1.31633e-19	1.7e-17
ENSMUSG00000106069	Gm6135	prediticted gene 6135	79.1746	53.9037	15.3019	9.24357	2.45109	1.91468e-05	0.000254034
ENSMUSG00000028167	Bdh2	3-hydroxybutyrate dehydrogenase, type 2	423.751	306.219	159.462	126.769	1.35197	0.000430088	0.00367153
ENSMUSG00000037894	H2az1	H2A.Z variant histone 1	238.639	246.581	50.7378	58.7627	2.14508	2.54141e-11	1.04302e-09
ENSMUSG00000090306	Adh6-ps1	alcohol dehydrogenase 6 (class V), pseudogene 1	2129.91	2634.4	458.251	303.717	2.64536	7.76318e-14	4.87868e-12
ENSMUSG00000037797	Adh4	alcohol dehydrogenase 4 (class II), pi polypeptide	2502.36	1497.83	881.871	573.101	1.45945	0.000788372	0.00605781
ENSMUSG00000028271	Gtf2b	general transcription factor IIB	318.929	180.061	87.7844	79.8908	1.57439	0.000110298	0.00116829
ENSMUSG00000028266	Lmo4	LIM domain only 4	302.202	606.703	107.918	151.859	1.80606	0.00420714	0.0233533
ENSMUSG00000037072	Selenof	selenoprotein F	3165.87	1540.27	1022	541.409	1.59012	0.0062569	0.0321337
ENSMUSG00000105388	Rpl36a-ps2	ribosomal protein L36A, pseudogene 2	1618.06	2351.12	442.143	561.877	1.98277	8.19403e-06	0.000119531
ENSMUSG00000068523	Gng5	guanine nucleotide binding protein (G protein), gamma 5	1823.25	2049.49	340.668	338.05	2.51248	1.63848e-24	3.72013e-22
ENSMUSG00000028187	Rpf1	ribosome production factor 1 homolog	191.803	164.005	80.5361	64.0447	1.3014	0.0013361	0.00930644
ENSMUSG00000104862	Gm6520	predicted gene 6520	18.9573	29.8191	3.22144	4.62178	2.62371	0.00127311	0.00895961
ENSMUSG00000028177	1810013D15Rik	RIKEN cDNA 1810013D15 gene	12.2665	18.3502	2.41608	3.30127	2.40794	0.00668792	0.0337014
ENSMUSG00000105201	Gm43362	predicted gene 43362	42.3751	202.999	20.9394	39.6153	2.01467	0.00949209	0.0442279
ENSMUSG00000028234	Rps20	ribosomal protein S20	5645.93	9138.4	736.1	934.921	3.14509	3.79357e-13	2.13608e-11
ENSMUSG00000042198	Chchd7	coiled-coil-helix-coiled-coil-helix domain containing 7	652.354	802.821	132.079	114.884	2.56001	4.00882e-17	3.83893e-15
ENSMUSG00000068240	Gm11808	predicted gene 11808	11650.9	16995.7	1594.62	1745.71	3.10027	2.2218e-12	1.1055e-10
ENSMUSG00000050323	Ndufaf6	NADH:ubiquinone oxidoreductase complex assembly factor 6	208.53	139.92	91.8112	77.2498	1.04554	0.00347904	0.0201707
ENSMUSG00000086103	Gm11832	predicted gene 11832	12.2665	18.3502	3.22144	1.98076	2.57317	0.00949468	0.0442279
ENSMUSG00000083328	Gm11826	predicted gene 11826	51.2962	96.3385	3.22144	7.92306	3.70067	1.18426e-07	2.58463e-06
ENSMUSG00000081239	Gm11836	predicted gene 11836	39.0297	24.0846	13.6911	5.28204	1.75768	0.00631376	0.0323454
ENSMUSG00000028229	Rmdn1	regulator of microtubule dynamics 1	771.673	937.007	108.724	115.545	2.92907	3.53521e-17	3.45592e-15
ENSMUSG00000086071	Gm12354	predicted gene 12354	36.7994	47.0224	15.3019	12.5448	1.59483	0.00140176	0.00964131
ENSMUSG00000086332	4930480G23Rik	RIKEN cDNA 4930480G23 gene	123.78	133.039	23.3555	20.4679	2.55415	1.10543e-09	3.50475e-08
ENSMUSG00000073987	Ggh	gamma-glutamyl hydrolase	185.112	128.451	62.8182	46.2178	1.52804	0.000118762	0.00124298
ENSMUSG00000028247	Coq3	coenzyme Q3 methyltransferase	243.099	283.281	112.751	131.391	1.10711	0.00111197	0.00808113
ENSMUSG00000081810	Gm11878	predicted gene 11878	32.3389	40.141	7.24825	7.92306	2.25296	0.00027239	0.002536
ENSMUSG00000096105	Bhmt-ps1	betaine-homocysteine methyltransferase, pseudogene 1	1351.54	448.433	322.95	89.1344	2.12793	0.00835115	0.0399318
ENSMUSG00000045854	Lyrm2	LYR motif containing 2	202.955	215.615	41.8788	33.0127	2.48725	7.50559e-12	3.36485e-10
ENSMUSG00000062554	Gm12751	predicted gene 12751	95.9016	95.1916	53.1538	34.3332	1.13401	0.00364023	0.0208974
ENSMUSG00000095588	Gm12350	predicted gene 12350	2089.76	1840.75	558.921	509.056	1.88022	4.46747e-16	3.88201e-14
ENSMUSG00000028295	Smim8	small integral membrane protein 8	278.784	229.377	47.5163	54.8011	2.30995	5.54276e-12	2.54985e-10
ENSMUSG00000028407	Smim27	small integral membrane protein 27	160.579	175.474	23.3555	26.4102	2.75298	6.26242e-10	2.05492e-08
ENSMUSG00000071014	Ndufb6	NADH:ubiquinone oxidoreductase subunit B6	3378.86	3837.48	455.029	390.871	3.09321	7.8181e-30	2.97447e-27
ENSMUSG00000028411	Aptx	aprataxin	243.099	221.349	82.1468	91.1152	1.42111	3.86968e-07	7.53436e-06
ENSMUSG00000056412	Psenen-ps	presenilin enhancer gamma secretase subunit, pseudogene	492.89	579.178	153.824	143.275	1.85181	5.04073e-09	1.47522e-07
ENSMUSG00000028419	Chmp5	charged multivesicular body protein 5	807.358	566.562	273.017	180.25	1.60107	0.000112966	0.0011894
ENSMUSG00000028443	Nudt2	nudix (nucleoside diphosphate linked moiety X)-type motif 2	235.293	204.146	74.0932	50.8396	1.81983	1.32323e-07	2.83087e-06
ENSMUSG00000028445	Enho	energy homeostasis associated	150.543	82.5759	57.986	18.4871	1.61588	0.00914125	0.0429367
ENSMUSG00000028447	Dctn3	dynactin 3	638.972	614.732	262.548	205.339	1.4235	1.58344e-07	3.33683e-06
ENSMUSG00000036078	Sigmar1	sigma non-opioid intracellular receptor 1	2666.29	1557.47	1063.08	695.909	1.26407	0.00506	0.0271041
ENSMUSG00000096974	Gm26881	predicted gene, 26881	13.3816	8.02821	0.805361	2.64102	2.58735	0.00871127	0.0412752
ENSMUSG00000028466	Creb3	cAMP responsive element binding protein 3	675.772	541.331	288.319	229.769	1.23359	5.01415e-06	7.6889e-05
ENSMUSG00000028470	Hint2	histidine triad nucleotide binding protein 2	5845.54	7133.64	1022.81	1064.33	2.63656	6.5022e-14	4.1417e-12
ENSMUSG00000043633	Fam221b	family with sequence similarity 221, member B	15.6119	29.8191	7.24825	3.96153	2.03877	0.00241078	0.0150695
ENSMUSG00000078713	Tomm5	translocase of outer mitochondrial membrane 5	355.728	386.501	106.308	89.7947	1.92247	4.79785e-12	2.2364e-10
ENSMUSG00000028322	Exosc3	exosome component 3	175.076	297.044	81.3415	87.1536	1.48528	1.86934e-05	0.000248721
ENSMUSG00000053317	Sec61b	Sec61 beta subunit	2562.58	2275.42	484.022	314.281	2.60047	2.64718e-15	2.03631e-13
ENSMUSG00000044018	Mrpl50	mitochondrial ribosomal protein L50	591.021	591.794	206.978	180.91	1.60944	1.21626e-08	3.29843e-07
ENSMUSG00000081975	Gm12482	predicted gene 12482	91.4411	127.304	39.4627	27.0704	1.72162	0.000467744	0.00394514
ENSMUSG00000028367	Txn1	thioredoxin 1	8027.86	8823	1315.15	1171.95	2.76045	1.15848e-30	4.79646e-28
ENSMUSG00000028378	Ptgr1	prostaglandin reductase 1	60.2173	50.463	17.7179	13.2051	1.84928	3.13267e-05	0.000395503
ENSMUSG00000110439	Mup22	major urinary protein 22	2878.16	1544.86	887.508	177.609	2.05446	0.00984508	0.0454838
ENSMUSG00000081207	Gm13775	predicted gene 13775	414.83	181.208	114.361	81.2113	1.60906	0.00457681	0.0250399
ENSMUSG00000085404	Gm12909	predicted gene 12909	559.798	1956.59	107.113	317.583	2.56603	0.00140199	0.00964131
ENSMUSG00000066149	Cdc26	cell division cycle 26	708.111	814.29	102.281	135.352	2.67641	8.61301e-22	1.42642e-19
ENSMUSG00000038422	Hdhd3	haloacid dehalogenase-like hydrolase domain containing 3	456.09	261.49	161.072	117.525	1.36692	0.000279984	0.00258375
ENSMUSG00000028394	Pole3	polymerase (DNA directed), epsilon 3 (p17 subunit)	341.231	397.97	110.334	128.089	1.63156	5.54989e-05	0.000641427
ENSMUSG00000028356	Ambp	alpha 1 microglobulin/bikunin precursor	106184	80209.8	24760	18746	2.09909	3.01774e-12	1.46485e-10
ENSMUSG00000039196	Orm1	orosomucoid 1	27987.7	10536.5	5747.86	2456.81	2.23129	0.000966198	0.00717362
ENSMUSG00000028359	Orm3	orosomucoid 3	833.006	367.004	148.992	89.7947	2.33075	3.60343e-05	0.000444571
ENSMUSG00000061540	Orm2	orosomucoid 2	3030.94	1090.69	338.252	83.8524	3.28862	1.66658e-05	0.000224287
ENSMUSG00000039105	Atp6v1g1	ATPase, H+ transporting, lysosomal V1 subunit G1	1275.71	1481.78	313.286	349.935	2.05539	1.88435e-11	7.94191e-10
ENSMUSG00000082998	Gm11221	predicted gene 11221	468.357	503.483	45.9056	54.8011	3.26732	1.12656e-23	2.29834e-21
ENSMUSG00000046341	Gm11223	predicted gene 11223	81.4048	89.4572	12.8858	11.8846	2.78838	3.13827e-08	7.93131e-07
ENSMUSG00000084910	C630043F03Rik	RIKEN cDNA C630043F03 gene	35.6843	51.6099	12.8858	7.92306	2.07963	0.000888174	0.00669675
ENSMUSG00000028398	Dmac1	distal membrane arm assembly complex 1	1373.85	1041.37	268.185	152.519	2.5231	1.87548e-10	6.56744e-09
ENSMUSG00000078480	Mrpl48-ps	mitochondrial ribosomal protein L48 pseudogene	211.876	186.943	45.9056	46.8781	2.10357	1.16034e-08	3.1533e-07
ENSMUSG00000084159	Gm12696	predicted gene 12696	221.912	119.276	45.9056	25.7499	2.2576	1.91953e-05	0.000254437
ENSMUSG00000028563	Tm2d1	TM2 domain containing 1	216.336	150.242	79.7308	63.3845	1.35962	0.000354391	0.00313956
ENSMUSG00000028549	Itgb3bp	integrin beta 3 binding protein (beta3-endonexin)	49.0659	72.2539	8.85897	9.24357	2.74283	4.57438e-06	7.09962e-05
ENSMUSG00000069733	Ube2u	ubiquitin-conjugating enzyme E2U (putative)	42.3751	27.5253	4.02681	5.94229	2.79882	0.000303076	0.00275786
ENSMUSG00000087361	0610043K17Rik	RIKEN cDNA 0610043K17 gene	24.533	34.4066	8.85897	7.2628	1.87482	0.00545594	0.0287653
ENSMUSG00000086136	Gm12718	predicted gene 12718	264.287	126.158	39.4627	19.1474	2.74139	6.17715e-05	0.000706957
ENSMUSG00000028618	Tmem59	transmembrane protein 59	3790.34	2480.72	1451.26	1170.63	1.25822	0.00240599	0.0150597
ENSMUSG00000063172	Hspb11	heat shock protein family B (small), member 11	93.6713	181.208	25.7716	22.4487	2.51312	7.0247e-08	1.59752e-06
ENSMUSG00000028609	Magoh	mago homolog, exon junction complex core component	719.262	810.849	97.4487	87.1536	3.05284	1.54241e-31	7.00405e-29
ENSMUSG00000028608	Czib	CXXC motif containing zinc binding protein	458.32	439.258	159.462	174.968	1.42373	2.96108e-06	4.79116e-05
ENSMUSG00000048351	Coa7	cytochrome c oxidase assembly factor 7	460.551	537.89	175.569	204.679	1.39193	4.43056e-05	0.000528268
ENSMUSG00000063800	Prpf38a	PRP38 pre-mRNA processing factor 38 (yeast) domain containing A	68.0232	88.3103	34.6305	27.7307	1.32927	0.00261439	0.0160711
ENSMUSG00000028567	Txndc12	thioredoxin domain containing 12 (endoplasmic reticulum)	653.469	795.94	202.951	153.839	2.0241	8.49335e-12	3.75978e-10
ENSMUSG00000059027	9630013D21Rik	RIKEN cDNA 9630013D21 gene	66.9081	128.451	32.2144	29.7115	1.6578	0.00935374	0.0436725
ENSMUSG00000028551	Cdkn2c	cyclin dependent kinase inhibitor 2C	70.2535	131.892	22.5501	36.314	1.77357	0.000826945	0.00631628
ENSMUSG00000028716	Pdzk1ip1	PDZK1 interacting protein 1	86.9805	131.892	8.05361	19.1474	2.98293	8.4903e-11	3.20423e-09
ENSMUSG00000063882	Uqcrh	ubiquinol-cytochrome c reductase hinge protein	6564.8	7781.63	915.696	888.703	2.99114	1.34535e-24	3.10467e-22
ENSMUSG00000028692	Akr1a1	aldo-keto reductase family 1, member A1 (aldehyde reductase)	6572.6	4307.71	3105.47	2331.36	1.001	0.00286813	0.0172837
ENSMUSG00000086417	Gm12996	predicted gene 12996	12.2665	32.1128	1.61072	0.660255	4.33199	8.73046e-05	0.000949024
ENSMUSG00000028684	Urod	uroporphyrinogen decarboxylase	2328.4	1610.23	659.591	539.428	1.71625	4.25054e-08	1.02809e-06
ENSMUSG00000048772	Tmem53	transmembrane protein 53	660.16	867.047	165.099	251.557	1.87273	1.00749e-05	0.000144131
ENSMUSG00000006392	Med8	mediator complex subunit 8	476.163	307.366	183.622	157.801	1.19933	0.00107104	0.00781601
ENSMUSG00000006398	Cdc20	cell division cycle 20	11.1513	21.7909	3.22144	3.30127	2.3342	0.010958	0.0494093
ENSMUSG00000028729	Ebna1bp2	EBNA1 binding protein 2	260.942	238.553	92.6165	111.583	1.28921	0.000708041	0.00557755
ENSMUSG00000028639	Ybx1	Y box protein 1	4287.69	3545.03	1208.85	1173.93	1.71693	1.01597e-12	5.35649e-11
ENSMUSG00000028637	Ccdc30	coiled-coil domain containing 30	99.247	66.5195	28.993	18.4871	1.80873	0.00508007	0.0271806
ENSMUSG00000028636	Ppcs	phosphopantothenoylcysteine synthetase	336.771	230.524	161.072	103	1.10608	0.0025533	0.0157713
ENSMUSG00000028648	Ndufs5	NADH:ubiquinone oxidoreductase core subunit S5	1416.22	1435.9	266.575	242.974	2.48518	4.67187e-17	4.41382e-15
ENSMUSG00000078570	1110065P20Rik	RIKEN cDNA 1110065P20 gene	399.218	240.846	112.751	83.8524	1.70528	1.20455e-05	0.000169004
ENSMUSG00000082062	Ftl2-ps	ferritin light polypeptide 2, pseudogene	14.4968	20.644	4.02681	5.28204	1.90551	0.0092391	0.0433096
ENSMUSG00000028861	Mrps15	mitochondrial ribosomal protein S15	460.551	381.913	190.065	190.153	1.14789	0.000386643	0.00337431
ENSMUSG00000050188	Lsm10	U7 snRNP-specific Sm-like protein LSM10	230.833	263.784	81.3415	97.7177	1.46308	2.60358e-07	5.28107e-06
ENSMUSG00000028847	Trappc3	trafficking protein particle complex 3	762.752	559.681	326.977	244.294	1.21234	3.89708e-05	0.000473332
ENSMUSG00000028837	Psmb2	proteasome (prosome, macropain) subunit, beta type 2	2061.88	1783.41	463.083	360.499	2.22381	6.38356e-13	3.52397e-11
ENSMUSG00000070737	Tmem35b	transmembrane protein 35B	239.754	326.863	49.127	64.0447	2.31945	4.43567e-12	2.08465e-10
ENSMUSG00000050493	Fam167b	family with sequence similarity 167, member B	71.3686	139.92	20.9394	41.5961	1.74847	0.0012188	0.00864767
ENSMUSG00000028795	Ccdc28b	coiled coil domain containing 28B	72.4838	107.807	20.9394	31.032	1.78782	0.000280942	0.00258993
ENSMUSG00000070729	Gm12966	predicted gene 12966	362.419	319.982	124.831	103.66	1.58	4.71785e-06	7.29014e-05
ENSMUSG00000028772	Zcchc17	zinc finger, CCHC domain containing 17	485.084	486.28	122.415	139.314	1.89096	7.19975e-09	2.04749e-07
ENSMUSG00000083757	Rps15a-ps4	ribosomal protein S15A, pseudogene 4	103.708	96.3385	1.61072	7.2628	4.44321	7.12232e-12	3.21349e-10
ENSMUSG00000054428	Atpif1	ATPase inhibitory factor 1	196.264	315.394	37.852	66.6857	2.28742	3.88171e-05	0.000472446
ENSMUSG00000000682	Cd52	CD52 antigen	173.961	527.568	37.852	75.9293	2.62157	0.000194868	0.0019063
ENSMUSG00000028832	Stmn1	stathmin 1	86.9805	50.463	14.4965	14.5256	2.24439	9.35914e-06	0.000134712
ENSMUSG00000028822	Tmem50a	transmembrane protein 50A	2039.58	1468.02	658.785	520.281	1.57323	6.77215e-06	0.000100349
ENSMUSG00000028821	Syf2	SYF2 homolog, RNA splicing factor (S. cerevisiae)	777.249	887.691	265.769	266.083	1.64635	6.38439e-05	0.00072654
ENSMUSG00000083678	Gm12989	predicted gene 12989	220.797	191.53	51.5431	42.9166	2.12898	1.04985e-08	2.88648e-07
ENSMUSG00000036887	C1qa	complement component 1, q subcomponent, alpha polypeptide	1048.23	1747.86	252.078	449.634	1.99389	0.000426607	0.00365285
ENSMUSG00000050608	Micos10	mitochondrial contact site and cristae organizing system subunit 10	4354.6	4657.51	408.318	392.852	3.49183	5.6328e-42	5.66378e-39
ENSMUSG00000051435	Fhad1	forkhead-associated (FHA) phosphopeptide binding domain 1	79.1746	86.0165	10.4697	15.1859	2.67581	4.51462e-08	1.07716e-06
ENSMUSG00000063245	Zfp993	zinc finger protein 993	26.7632	84.8696	10.4697	12.5448	2.27519	0.0066696	0.0336445
ENSMUSG00000094320	Chchd2-ps	coiled-coil-helix-coiled-coil-helix domain containing 2, pseudogene	307.777	251.168	90.2005	58.7627	1.9128	3.59152e-08	8.79267e-07
ENSMUSG00000055401	Fbxo6	F-box protein 6	675.772	407.145	273.017	195.435	1.21014	0.00158576	0.0106299
ENSMUSG00000028979	Masp2	mannan-binding lectin serine peptidase 2	3261.77	2746.79	959.991	703.832	1.85302	1.125e-10	4.08159e-09
ENSMUSG00000080746	Rpsa-ps12	ribosomal protein SA, pseudogene 12	155.004	145.655	49.9324	50.8396	1.57685	5.26099e-05	0.000614598
ENSMUSG00000070572	Trmt112-ps2	tRNA methyltransferase 11-2, pseudogene 2	258.711	307.366	104.697	130.07	1.26825	0.000698408	0.00551711
ENSMUSG00000085787	Gm13092	predicted gene 13092	120.435	202.999	23.3555	29.7115	2.60273	5.70261e-09	1.63828e-07
ENSMUSG00000028964	Park7	Parkinson disease (autosomal recessive, early onset) 7	5384.99	5460.33	1911.12	1611.02	1.62268	7.39322e-09	2.09827e-07
ENSMUSG00000028936	Rpl22	ribosomal protein L22	2399.77	3170	641.873	745.428	2.00505	2.4419e-11	1.01102e-09
ENSMUSG00000047613	A430005L14Rik	RIKEN cDNA A430005L14 gene	604.403	604.41	227.917	251.557	1.33346	7.74415e-07	1.41761e-05
ENSMUSG00000029059	Prxl2b	peroxiredoxin like 2B	1332.59	1402.64	162.683	122.147	3.26575	3.20586e-27	9.60188e-25
ENSMUSG00000029049	Morn1	MORN repeat containing 1	36.7994	37.8473	13.6911	13.2051	1.47356	0.00553876	0.0290712
ENSMUSG00000073684	Faap20	Fanconi anemia core complex associated protein 20	123.78	139.92	72.4825	53.4806	1.06923	0.00526607	0.0279632
ENSMUSG00000029038	Ssu72	Ssu72 RNA polymerase II CTD phosphatase homolog (yeast)	517.423	328.01	199.73	151.859	1.26703	0.00137721	0.0095174
ENSMUSG00000029066	Mrpl20	mitochondrial ribosomal protein L20	909.95	793.646	244.83	213.262	1.89557	1.39339e-09	4.36854e-08
ENSMUSG00000065990	Aurkaip1	aurora kinase A interacting protein 1	1299.13	1207.67	562.142	459.537	1.29558	3.64876e-07	7.17369e-06
ENSMUSG00000035692	Isg15	ISG15 ubiquitin-like modifier	230.833	149.095	59.5967	53.4806	1.74982	4.17178e-05	0.000501504
ENSMUSG00000062353	Gm15772	predicted gene 15772	1748.53	2516.27	300.4	306.358	2.81323	7.2549e-11	2.79036e-09
ENSMUSG00000003161	Sri	sorcin	612.209	368.151	222.28	185.532	1.26626	0.000751553	0.00583549
ENSMUSG00000078183	Gm15610	predicted gene 15610	22.3027	45.8755	5.63753	8.58331	2.24723	0.000535405	0.00441012
ENSMUSG00000114430	Gm40264	predicted gene, 40264	32.3389	57.3444	14.4965	11.8846	1.76869	0.00284903	0.0171907
ENSMUSG00000079659	Tmem243	transmembrane protein 243, mitochondrial	1281.29	933.566	420.399	298.435	1.62425	1.66352e-05	0.00022409
ENSMUSG00000080875	Gm7332	predicted gene 7332	166.155	177.768	66.845	73.2883	1.29461	0.00596964	0.0309735
ENSMUSG00000062038	Gm10108	predicted pseudogene 10108	315.583	225.937	28.993	17.8269	3.54048	2.65208e-13	1.53005e-11
ENSMUSG00000045435	Tmem60	transmembrane protein 60	186.228	208.733	70.0664	56.7819	1.64211	6.56817e-08	1.50832e-06
ENSMUSG00000106294	Gm8539	predicted gene 8539	315.583	311.953	72.4825	67.346	2.16732	5.56837e-14	3.61226e-12
ENSMUSG00000084235	Gm15421	predicted gene 15421	168.385	159.417	39.4627	64.0447	1.65815	0.000154069	0.00156368
ENSMUSG00000081855	Rpl17-ps5	ribosomal protein L17, pseudogene 5	107.053	147.948	37.0466	33.0127	1.86496	0.0001991	0.00194095
ENSMUSG00000028998	Tomm7	translocase of outer mitochondrial membrane 7	2409.81	3612.69	269.796	302.397	3.39538	2.38077e-24	5.31971e-22
ENSMUSG00000106133	Gm3724	predicted gene 3724	403.679	240.846	94.2273	51.4999	2.14908	3.90659e-06	6.179e-05
ENSMUSG00000067719	Gm10221	predicted gene 10221	3587.39	3945.29	466.304	422.563	3.08344	3.73331e-30	1.45983e-27
ENSMUSG00000038135	Crygn	crystallin, gamma N	119.319	89.4572	50.7378	28.391	1.40945	0.000426862	0.00365285
ENSMUSG00000106558	Gm5552	predicted gene 5552	62.4476	58.4912	13.6911	25.0897	1.62809	0.000746271	0.00580401
ENSMUSG00000029177	Cenpa	centromere protein A	59.1021	67.6663	33.0198	21.1282	1.23647	0.00328846	0.0193204
ENSMUSG00000038803	Ost4	oligosaccharyltransferase complex subunit 4 (non-catalytic)	1337.05	1232.9	214.226	159.782	2.78207	1.37807e-16	1.23561e-14
ENSMUSG00000013622	Atraid	all-trans retinoic acid induced differentiation factor	2202.39	1667.57	447.781	417.941	2.16058	1.9961e-13	1.18063e-11
ENSMUSG00000106918	Mrpl33	mitochondrial ribosomal protein L33	979.088	1150.33	87.7844	91.1152	3.57282	9.27966e-27	2.56137e-24
ENSMUSG00000029136	Rbks	ribokinase	308.892	231.671	110.334	72.628	1.56743	2.55889e-06	4.18854e-05
ENSMUSG00000029198	Grpel1	GrpE-like 1, mitochondrial	1705.04	1191.62	737.711	522.262	1.20157	0.000344418	0.00306788
ENSMUSG00000060708	Bloc1s4	biogenesis of lysosomal organelles complex-1, subunit 4, cappuccino	151.658	112.395	64.4289	51.4999	1.19021	0.00471951	0.0256314
ENSMUSG00000067365	Tmem128	transmembrane protein 128	237.524	199.558	92.6165	74.6088	1.38889	1.79062e-05	0.000238924
ENSMUSG00000033036	Gm7879	predicted pseudogene 7879	14.4968	24.0846	6.44289	2.64102	2.11292	0.00819497	0.0393454
ENSMUSG00000015806	Qdpr	quinoid dihydropteridine reductase	6499.01	3899.42	2387.9	1529.81	1.40841	0.00189063	0.0123673
ENSMUSG00000015804	Med28	mediator complex subunit 28	331.195	299.338	123.22	116.865	1.39377	2.2159e-07	4.56042e-06
ENSMUSG00000106352	5033403H07Rik	RIKEN cDNA 5033403H07 gene	1183.16	1101.01	85.3683	78.5703	3.801	3.27837e-18	3.54997e-16
ENSMUSG00000061461	Smim20	small integral membrane protein 20	402.564	397.97	186.038	164.403	1.19263	7.00995e-05	0.000784591
ENSMUSG00000051116	Gm8121	predicted pseudogene 8121	183.997	151.389	48.3217	30.3717	2.09824	8.27789e-07	1.50014e-05
ENSMUSG00000106205	C230096K16Rik	RIKEN cDNA C230096K16 gene	6.69081	42.4348	1.61072	4.62178	2.95568	0.0103953	0.0474819
ENSMUSG00000047215	Rpl9	ribosomal protein L9	191.803	180.061	74.8986	77.9101	1.28267	0.000239879	0.00226934
ENSMUSG00000037822	Smim14	small integral membrane protein 14	1300.25	792.499	461.472	297.775	1.46346	0.00078016	0.00600126
ENSMUSG00000029213	Commd8	COMM domain containing 8	155.004	107.807	74.0932	54.8011	1.03221	0.00404288	0.0226379
ENSMUSG00000029153	Ociad2	OCIA domain containing 2	591.021	770.708	227.112	224.487	1.59229	1.17435e-06	2.05869e-05
ENSMUSG00000106943	Dancr	differentiation antagonizing non-protein coding RNA	32.3389	82.5759	12.0804	17.8269	1.93298	0.000714134	0.005611
ENSMUSG00000106831	Ube2n-ps1	ubiquitin-conjugating enzyme E2N, pseudogene 1	303.317	282.134	92.6165	40.2755	2.14284	0.000351852	0.00311903
ENSMUSG00000106926	Rpl7-ps7	ribosomal protein L7, pseudogene 7	431.557	559.681	146.576	220.525	1.43137	0.000189863	0.00186641
ENSMUSG00000106397	Gm21049	predicted gene, 21049	6.69081	22.9377	0.805361	2.64102	3.05373	0.00227326	0.0143952
ENSMUSG00000029269	Sult1b1	sulfotransferase family 1B, member 1	431.557	240.846	144.16	104.981	1.4339	0.00152174	0.0102741
ENSMUSG00000067149	Jchain	immunoglobulin joining chain	150.543	322.275	51.5431	91.1152	1.72646	0.00636284	0.0325117
ENSMUSG00000106788	Gm43449	predicted gene 43449	15.6119	30.966	1.61072	7.92306	2.24727	0.00435023	0.0240716
ENSMUSG00000029373	Pf4	platelet factor 4	37.9146	107.807	3.22144	8.58331	3.60188	2.88538e-06	4.67943e-05
ENSMUSG00000107198	Gm19619	predicted gene, 19619	26.7632	14.9095	4.83217	3.96153	2.25315	0.00287925	0.0173359
ENSMUSG00000029381	Shroom3	shroom family member 3	264.287	389.942	103.892	108.942	1.61971	0.000418809	0.00359048
ENSMUSG00000029486	Mrpl1	mitochondrial ribosomal protein L1	313.353	230.524	128.052	99.0382	1.26197	0.000664509	0.00527895
ENSMUSG00000067161	Gm5560	predicted pseudogene 5560	206.3	119.276	53.1538	24.4294	2.07731	4.00538e-05	0.000483151
ENSMUSG00000029322	Plac8	placenta-specific 8	548.646	981.735	36.2413	39.6153	4.33323	7.35995e-22	1.2334e-19
ENSMUSG00000016833	Mrps18c	mitochondrial ribosomal protein S18C	937.828	1356.77	62.0128	84.5126	3.96574	1.1476e-27	3.58994e-25
ENSMUSG00000029304	Spp1	secreted phosphoprotein 1	714.801	993.204	281.876	262.121	1.65079	4.48036e-06	6.98449e-05
ENSMUSG00000067058	Rps15a-ps5	ribosomal protein S15A, pseudogene 5	476.163	700.748	48.3217	53.4806	3.53003	1.14481e-15	9.15649e-14
ENSMUSG00000063406	Tmed5	transmembrane p24 trafficking protein 5	1028.15	1052.84	433.284	530.185	1.11049	0.000336678	0.00301284
ENSMUSG00000050856	Atp5k	ATP synthase, H+ transporting, mitochondrial F1F0 complex, subunit E	3834.95	5893.85	537.176	463.499	3.28146	2.3629e-15	1.83771e-13
ENSMUSG00000066613	Zfp932	zinc finger protein 932	37.9146	26.3784	6.44289	9.24357	2.02427	0.00069481	0.00549177
ENSMUSG00000029499	Pxmp2	peroxisomal membrane protein 2	3023.13	2290.33	849.656	641.768	1.83343	1.5778e-09	4.89224e-08
ENSMUSG00000043510	Hscb	HscB iron-sulfur cluster co-chaperone	80.2897	91.751	28.1876	29.7115	1.57003	0.000499693	0.00416717
ENSMUSG00000025825	Iscu	iron-sulfur cluster assembly enzyme	1784.22	1603.35	775.563	649.691	1.24948	5.75262e-07	1.07829e-05
ENSMUSG00000072694	1500011B03Rik	RIKEN cDNA 1500011B03 gene	50.1811	59.6381	2.41608	11.8846	2.90348	1.13852e-05	0.00016059
ENSMUSG00000072692	Rpl37rt	ribosomal protein L37, retrotransposed	3153.6	4733.2	697.443	866.254	2.33433	5.27067e-07	9.94575e-06
ENSMUSG00000009013	Dynll1	dynein light chain LC8-type 1	1056.03	766.121	99.8648	79.8908	3.34327	1.31874e-17	1.34521e-15
ENSMUSG00000029538	Srsf9	serine and arginine-rich splicing factor 9	421.521	472.518	210.199	222.506	1.04653	0.000249492	0.00234766
ENSMUSG00000029535	Triap1	TP53 regulated inhibitor of apoptosis 1	262.057	128.451	65.2343	52.1601	1.73568	0.00127628	0.00897412
ENSMUSG00000041697	Cox6a1	cytochrome c oxidase subunit 6A1	25793.1	25321	3434.87	2804.76	3.03426	1.05852e-23	2.19129e-21
ENSMUSG00000086219	Srrm4os	serine/arginine repetitive matrix 4, opposite strand	27.8784	28.6722	7.24825	4.62178	2.26884	0.000369068	0.00324413
ENSMUSG00000107369	Gstm2-ps1	glutathione S-transferase mu 2 (muscle), pseudogene 1	2279.34	1825.84	704.691	558.576	1.70084	7.82609e-10	2.521e-08
ENSMUSG00000029614	Rpl6	ribosomal protein L6	1347.08	1471.46	460.667	489.249	1.56888	1.15156e-08	3.13549e-07
ENSMUSG00000104719	4933437G19Rik	RIKEN cDNA 4933437G19 gene	12.2665	21.7909	2.41608	0.660255	3.51513	0.00246883	0.0153303
ENSMUSG00000029462	Vps29	VPS29 retromer complex component	672.426	629.641	174.763	163.743	1.94412	1.58344e-12	8.10549e-11
ENSMUSG00000029465	Arpc3	actin related protein 2/3 complex, subunit 3	853.078	723.686	414.761	373.704	1.00047	1.69113e-05	0.00022694
ENSMUSG00000080836	Gm6444	predicted gene 6444	109.283	136.48	11.2751	17.1666	3.09948	9.63938e-11	3.58322e-09
ENSMUSG00000029440	Psmd9	proteasome (prosome, macropain) 26S subunit, non-ATPase, 9	598.827	599.822	284.293	256.179	1.14955	0.00021954	0.00210954
ENSMUSG00000023106	Denr	density-regulated protein	583.216	667.488	231.944	190.153	1.56794	2.80413e-06	4.55817e-05
ENSMUSG00000047635	2810006K23Rik	RIKEN cDNA 2810006K23 gene	177.306	133.039	58.7914	37.6345	1.6912	0.000209692	0.00202458
ENSMUSG00000029430	Ran	RAN, member RAS oncogene family	712.571	433.523	309.259	193.455	1.19008	0.00612684	0.0315809
ENSMUSG00000060419	Rps16-ps2	ribosomal protein S16, pseudogene 2	4914.4	8636.06	1301.46	1614.98	2.21598	2.92388e-06	4.73641e-05
ENSMUSG00000034211	Mrps17	mitochondrial ribosomal protein S17	1046	1107.89	302.01	291.172	1.86057	6.27073e-13	3.47532e-11
ENSMUSG00000070493	Chchd2	coiled-coil-helix-coiled-coil-helix domain containing 2	10242.5	9003.06	2726.15	2239.58	1.95458	5.9894e-14	3.86756e-12
ENSMUSG00000080893	Ndufa12-ps	NADH:ubiquinone oxidoreductase subunit A12, pseudogene	1676.05	1783.41	165.904	139.974	3.50097	5.27992e-36	3.23154e-33
ENSMUSG00000107143	Gm6598	predicted gene 6598	21.1876	25.2315	3.22144	7.92306	2.03293	0.00643328	0.0328001
ENSMUSG00000070473	Cldn3	claudin 3	2817.95	3025.49	920.528	974.536	1.6245	2.9503e-07	5.94154e-06
ENSMUSG00000004814	Ccl24	chemokine (C-C motif) ligand 24	31.2238	11.4689	8.05361	1.32051	2.23353	0.00647197	0.0329497
ENSMUSG00000004951	Hspb1	heat shock protein 1	233.063	127.304	78.9254	52.1601	1.46347	0.000305634	0.00277933
ENSMUSG00000039771	Polr2j	polymerase (RNA) II (DNA directed) polypeptide J	342.346	386.501	143.354	119.506	1.47246	2.43806e-05	0.000316318
ENSMUSG00000039737	Prkrip1	Prkr interacting protein 1 (IL11 inducible)	102.592	151.389	45.9056	60.7434	1.24925	0.011013	0.0495938
ENSMUSG00000007987	Ift22	intraflagellar transport 22	95.9016	108.954	27.3823	32.3525	1.77349	8.05459e-07	1.46492e-05
ENSMUSG00000059518	Znhit1	zinc finger, HIT domain containing 1	998.046	1058.58	355.97	316.262	1.61355	3.69301e-06	5.86093e-05
ENSMUSG00000051502	Ufsp1	UFM1-specific peptidase 1	97.0167	97.4854	26.5769	29.0512	1.80365	1.41536e-06	2.43868e-05
ENSMUSG00000023348	Trip6	thyroid hormone receptor interactor 6	352.383	307.366	158.656	167.705	1.01524	0.00509865	0.0272386
ENSMUSG00000029715	Pop7	processing of precursor 7, ribonuclease P family, (S. cerevisiae)	120.435	159.417	57.1806	45.5576	1.44829	0.000275436	0.00255422
ENSMUSG00000081228	Gm16089	predicted gene 16089	840.812	1179	76.5093	84.5126	3.648	1.06801e-20	1.58257e-18
ENSMUSG00000029725	Ppp1r35	protein phosphatase 1, regulatory subunit 35	375.8	627.347	154.629	204.679	1.48043	0.00227432	0.0143955
ENSMUSG00000050552	Lamtor4	late endosomal/lysosomal adaptor, MAPK and MTOR activator 4	1274.6	1307.45	467.11	437.089	1.51395	3.93732e-06	6.21364e-05
ENSMUSG00000045438	Cox19	cytochrome c oxidase assembly protein 19	1083.91	997.792	382.547	351.256	1.50464	1.0146e-07	2.23864e-06
ENSMUSG00000029551	Psmg3	proteasome (prosome, macropain) assembly chaperone 3	182.882	154.83	89.3951	74.6088	1.04464	0.000977134	0.00723953
ENSMUSG00000105679	Gm43338	predicted gene 43338	5.57567	27.5253	0	1.98076	3.97465	0.00212536	0.0136118
ENSMUSG00000036639	Nudt1	nudix (nucleoside diphosphate linked moiety X)-type motif 1	352.383	236.259	123.22	127.429	1.23176	0.000143238	0.00146751
ENSMUSG00000084934	Gm16035	predicted gene 16035	44.6054	50.463	2.41608	5.28204	3.60044	5.18182e-06	7.90298e-05
ENSMUSG00000089889	0610040B10Rik	RIKEN cDNA 0610040B10 gene	66.9081	123.864	19.3287	13.8654	2.52858	6.33317e-06	9.46284e-05
ENSMUSG00000029610	Aimp2	aminoacyl tRNA synthetase complex-interacting multifunctional protein 2	156.119	81.429	40.2681	40.2755	1.56109	0.000274946	0.00255136
ENSMUSG00000029623	Pdap1	PDGFA associated protein 1	662.39	803.968	293.151	296.454	1.31437	0.00885497	0.0418153
ENSMUSG00000038722	Bud31	BUD31 homolog	1198.77	1002.38	200.535	123.468	2.76666	8.40575e-15	6.09937e-13
ENSMUSG00000038690	Atp5j2	ATP synthase, H+ transporting, mitochondrial F0 complex, subunit F2	16318.9	16971.6	1340.93	1260.43	3.67783	1.07542e-32	5.22025e-30
ENSMUSG00000056035	Cyp3a11	cytochrome P450, family 3, subfamily a, polypeptide 11	28218.5	18307.8	6716.71	5627.35	1.91425	2.38416e-05	0.000310183
ENSMUSG00000105907	Gm34333	predicted gene, 34333	8.92108	24.0846	4.02681	1.32051	2.65999	0.00688334	0.0343972
ENSMUSG00000016503	Gtf3a	general transcription factor III A	97.0167	76.8414	31.4091	33.0127	1.43173	0.000348628	0.00309435
ENSMUSG00000029649	Pomp	proteasome maturation protein	7947.57	5923.67	827.106	612.056	3.26917	1.52802e-20	2.1297e-18
ENSMUSG00000086494	2210417A02Rik	RIKEN cDNA 2210417A02 gene	42.3751	68.8132	8.85897	16.5064	2.11693	0.000163965	0.00164554
ENSMUSG00000085971	Gm15411	predicted gene 15411	37.9146	103.22	12.0804	19.8076	2.14091	0.00976278	0.0451777
ENSMUSG00000086610	Gm15408	predicted gene 15408	70.2535	86.0165	25.7716	23.1089	1.67844	0.000388827	0.0033908
ENSMUSG00000080002	Gm5566	predicted pseudogene 5566	235.293	207.587	62.8182	48.8589	1.99122	3.44663e-08	8.52694e-07
ENSMUSG00000056602	Fry	FRY microtubule binding protein	30.1086	41.2879	10.4697	11.2243	1.71579	0.00209547	0.0134571
ENSMUSG00000029663	Gngt1	guanine nucleotide binding protein (G protein), gamma transducing activity polypeptide 1	25.6481	32.1128	6.44289	1.98076	2.80847	0.00129583	0.00907671
ENSMUSG00000032766	Gng11	guanine nucleotide binding protein (G protein), gamma 11	161.695	172.033	23.3555	29.7115	2.64795	5.95207e-10	1.95765e-08
ENSMUSG00000032757	Bet1	Bet1 golgi vesicular membrane trafficking protein	1166.43	729.42	343.889	157.801	1.9191	0.0004078	0.00351752
ENSMUSG00000083041	Gmfg-ps	glia maturation factor, gamma, pseudogene	119.319	174.327	20.9394	25.0897	2.67056	8.23435e-07	1.49568e-05
ENSMUSG00000002588	Pon1	paraoxonase 1	13700.5	11255.6	5760.75	5516.43	1.146	0.00040684	0.0035114
ENSMUSG00000029759	Pon3	paraoxonase 3	617.785	418.614	267.38	241.653	1.02636	0.00115305	0.00831533
ENSMUSG00000042541	Sem1	SEM1, 26S proteasome complex subunit	4749.36	7427.24	373.688	366.441	4.04022	5.24028e-32	2.45891e-29
ENSMUSG00000042505	Sdhaf3	succinate dehydrogenase complex assembly factor 3	113.744	119.276	31.4091	30.3717	1.91577	7.28731e-06	0.000107417
ENSMUSG00000012483	Rpa3	replication protein A3	161.695	225.937	24.9662	23.7692	2.99235	9.47749e-11	3.53885e-09
ENSMUSG00000029632	Ndufa4	Ndufa4, mitochondrial complex associated	29946.9	31896.1	1705.76	1402.38	4.3147	3.53367e-66	2.48717e-62
ENSMUSG00000052419	2610001J05Rik	RIKEN cDNA 2610001J05 gene	509.617	427.789	88.5897	75.269	2.51841	5.40147e-16	4.59082e-14
ENSMUSG00000097616	1110019D14Rik	RIKEN cDNA 1110019D14 gene	30.1086	47.0224	9.66433	9.90382	1.97719	0.00072729	0.0056815
ENSMUSG00000044155	Lsm8	LSM8 homolog, U6 small nuclear RNA associated	152.773	168.592	38.6573	33.673	2.15393	3.64087e-08	8.88259e-07
ENSMUSG00000023089	Ndufa5	NADH:ubiquinone oxidoreductase subunit A5	1409.53	2141.24	422.815	478.024	1.97855	1.7593e-07	3.67443e-06
ENSMUSG00000043421	Hilpda	hypoxia inducible lipid droplet associated	35.6843	51.6099	7.24825	12.5448	2.12464	0.000189212	0.00186262
ENSMUSG00000004285	Atp6v1f	ATPase, H+ transporting, lysosomal V1 subunit F	1456.37	1489.81	421.204	404.076	1.83602	1.06605e-10	3.92051e-09
ENSMUSG00000044471	Lncpint	long non-protein coding RNA, Trp53 induced transcript	21.1876	55.0506	8.05361	5.94229	2.45222	0.000619957	0.00498979
ENSMUSG00000086922	Gm13835	predicted gene 13835	1573.46	1254.69	504.156	411.339	1.62759	2.28335e-05	0.000299002
ENSMUSG00000087380	2210408F21Rik	RIKEN cDNA 2210408F21 gene	129.356	137.626	42.6841	27.0704	1.94532	2.72964e-07	5.52085e-06
ENSMUSG00000046806	Cyren	cell cycle regulator of NHEJ	41.26	60.785	12.8858	18.4871	1.69378	0.00256028	0.0158044
ENSMUSG00000107035	Ybx1-ps2	Y box protein 1, pseudogene 2	105.938	82.5759	24.9662	19.1474	2.10107	7.95569e-06	0.000116659
ENSMUSG00000019689	Fmc1	formation of mitochondrial complex V assembly factor 1	1933.64	2207.76	227.917	223.826	3.19666	3.37826e-39	2.7974e-36
ENSMUSG00000002416	Ndufb2	NADH:ubiquinone oxidoreductase subunit B2	819.624	924.391	61.2075	63.3845	3.80662	1.42054e-28	4.8773e-26
ENSMUSG00000029918	Mrps33	mitochondrial ribosomal protein S33	182.882	219.055	41.8788	36.314	2.36427	3.05863e-10	1.04253e-08
ENSMUSG00000029911	Ssbp1	single-stranded DNA binding protein 1	273.208	338.332	107.918	98.378	1.5684	3.92661e-06	6.20369e-05
ENSMUSG00000029864	Gstk1	glutathione S-transferase kappa 1	3097.84	2234.14	1021.2	790.325	1.55775	5.3352e-06	8.1018e-05
ENSMUSG00000079575	Rbpj-ps3	recombination signal binding protein for immunoglobulin kappa J region, pseudogene 3	13.3816	30.966	2.41608	5.28204	2.49709	0.00134437	0.0093548
ENSMUSG00000009281	Rarres2	retinoic acid receptor responder (tazarotene induced) 2	12211.8	12938	2913.8	2446.9	2.23014	2.12925e-14	1.46929e-12
ENSMUSG00000051124	Gimap9	GTPase, IMAP family member 9	114.859	97.4854	32.2144	46.8781	1.41965	0.000867171	0.006563
ENSMUSG00000054435	Gimap4	GTPase, IMAP family member 4	102.592	189.236	22.5501	58.1024	1.84932	0.00345994	0.0201013
ENSMUSG00000043931	Gimap7	GTPase, IMAP family member 7	12.2665	9.1751	0	2.64102	2.93186	0.00818733	0.0393355
ENSMUSG00000029810	Tmem176b	transmembrane protein 176B	3999.99	3990.02	1818.51	1972.84	1.07541	9.25545e-06	0.000133493
ENSMUSG00000029815	Malsu1	mitochondrial assembly of ribosomal large subunit 1	810.703	805.115	112.751	104.32	2.89711	4.43843e-29	1.56199e-26
ENSMUSG00000063694	Cycs	cytochrome c, somatic	180.652	145.655	49.127	33.673	1.98387	2.96709e-06	4.79538e-05
ENSMUSG00000085776	5430402O13Rik	RIKEN cDNA 5430402O13 gene	33.454	37.8473	9.66433	5.94229	2.20699	0.0002889	0.00265459
ENSMUSG00000059159	Gm8129	predicted pseudogene 8129	163.925	239.699	39.4627	75.9293	1.80316	0.00286972	0.0172858
ENSMUSG00000002797	Ggct	gamma-glutamyl cyclotransferase	78.0594	105.514	31.4091	32.3525	1.52474	0.000811332	0.0062105
ENSMUSG00000003477	Inmt	indolethylamine N-methyltransferase	14979.6	14318.9	5098.74	5482.76	1.46925	2.04527e-12	1.0246e-10
ENSMUSG00000091625	Lsm5	LSM5 homolog, U6 small nuclear RNA and mRNA degradation associated	61.3324	79.1352	7.24825	3.30127	3.76852	9.86424e-11	3.64459e-09
ENSMUSG00000043162	Pyurf	Pigy upstream reading frame	616.67	478.252	107.918	64.705	2.66948	1.36425e-12	7.06052e-11
ENSMUSG00000071419	Rps15-ps2	ribosomal protein S15, pseudogene 2	168.385	334.891	51.5431	70.6473	2.04005	0.000113167	0.00119005
ENSMUSG00000108231	Gm4045	predicted gene 4045	66.9081	76.8414	8.85897	7.2628	3.16436	2.8506e-10	9.81124e-09
ENSMUSG00000107176	Gm9794	predicted pseudogene 9794	3676.6	6087.68	889.924	1082.16	2.30766	8.14524e-08	1.8229e-06
ENSMUSG00000036390	Gadd45a	growth arrest and DNA-damage-inducible 45 alpha	170.616	384.207	46.711	115.545	1.77089	0.00597425	0.0309735
ENSMUSG00000047905	Gm8566	predicted pseudogene 8566	4696.95	6317.05	462.277	511.037	3.50012	1.28158e-20	1.82231e-18
ENSMUSG00000094872	Igkv9-120	immunoglobulin kappa chain variable 9-120	51.2962	28.6722	9.66433	0.660255	2.99707	0.0006243	0.00502078
ENSMUSG00000094335	Igkv1-117	immunoglobulin kappa variable 1-117	26.7632	29.8191	5.63753	2.64102	2.80596	2.48817e-05	0.000321634
ENSMUSG00000095771	Igkv14-111	immunoglobulin kappa variable 14-111	15.6119	44.7286	1.61072	5.94229	2.97405	0.00731851	0.0360597
ENSMUSG00000093861	Igkv1-110	immunoglobulin kappa variable 1-110	18.9573	13.7626	5.63753	2.64102	2.01188	0.00821528	0.039416
ENSMUSG00000076563	Igkv5-48	immunoglobulin kappa variable 5-48	15.6119	19.4971	2.41608	0	3.96981	0.000345594	0.00307458
ENSMUSG00000096422	Igkv12-44	immunoglobulin kappa variable 12-44	10.0362	21.7909	0.805361	3.30127	2.90806	0.00527431	0.0279895
ENSMUSG00000076569	Igkv5-39	immunoglobulin kappa variable 5-39	36.7994	116.982	15.3019	28.391	1.80822	0.00652003	0.0331106
ENSMUSG00000076577	Igkv8-30	immunoglobulin kappa chain variable 8-30	12.2665	18.3502	4.02681	1.98076	2.37278	0.0106584	0.0483524
ENSMUSG00000076583	Igkv8-24	immunoglobulin kappa chain variable 8-24	8.92108	36.7004	0.805361	2.64102	3.68864	0.00173615	0.0115156
ENSMUSG00000095630	Igkv6-23	immunoglobulin kappa variable 6-23	30.1086	35.5535	4.02681	7.92306	2.43436	0.000135733	0.00139468
ENSMUSG00000095335	Igkv3-5	immunoglobulin kappa chain variable 3-5	26.7632	94.0447	5.63753	19.8076	2.23487	0.010378	0.0474631
ENSMUSG00000096715	Igkv3-4	immunoglobulin kappa variable 3-4	53.5265	199.558	20.9394	22.4487	2.54324	0.000659963	0.00525469
ENSMUSG00000068396	Rpl34-ps1	ribosomal protein L34, pseudogene 1	2726.5	4244.63	273.017	320.224	3.55426	9.59168e-22	1.53434e-19
ENSMUSG00000054422	Fabp1	fatty acid binding protein 1, liver	96558.4	102974	16026.7	14874.2	2.69091	2.46016e-13	1.42517e-11
ENSMUSG00000052962	Mrpl35	mitochondrial ribosomal protein L35	453.86	309.66	142.549	138.654	1.44154	2.3908e-06	3.9317e-05
ENSMUSG00000073002	Vamp5	vesicle-associated membrane protein 5	212.991	261.49	88.5897	128.75	1.12432	0.00904862	0.0426439
ENSMUSG00000050732	Vamp8	vesicle-associated membrane protein 8	3406.74	3820.28	892.34	896.626	2.01426	1.43904e-09	4.50164e-08
ENSMUSG00000108591	Particl	promoter of Mat2a antisense radiation induced circulating long non-coding RNA	42.3751	36.7004	12.0804	15.1859	1.53083	0.0049801	0.0267474
ENSMUSG00000052738	Suclg1	succinate-CoA ligase, GDP-forming, alpha subunit	2745.46	1865.99	1150.86	841.825	1.21076	0.00158352	0.0106199
ENSMUSG00000080824	Gm9001	predicted gene 9001	33.454	71.107	6.44289	10.5641	2.60854	0.000221806	0.0021275
ENSMUSG00000108288	Gm44202	predicted gene, 44202	12.2665	9.1751	1.61072	0	3.85113	0.00324359	0.0191046
ENSMUSG00000030042	Pole4	polymerase (DNA-directed), epsilon 4 (p12 subunit)	807.358	723.686	165.099	153.179	2.26676	1.75723e-14	1.22458e-12
ENSMUSG00000000628	Hk2	hexokinase 2	101.477	253.462	28.1876	30.3717	2.5987	7.02791e-05	0.000785797
ENSMUSG00000045160	Bola3	bolA-like 3 (E. coli)	1177.58	1082.66	388.989	261.461	1.79814	7.7769e-08	1.74881e-06
ENSMUSG00000081669	Npm3-ps1	nucleoplasmin 3, pseudogene 1	103.708	114.689	17.7179	15.1859	2.73444	7.81318e-09	2.20848e-07
ENSMUSG00000033735	Spr	sepiapterin reductase	3007.52	2504.8	1359.45	1088.1	1.17159	3.48366e-05	0.000432685
ENSMUSG00000030004	Nat8	N-acetyltransferase 8 (GCN5-related)	926.677	656.019	306.843	252.217	1.50206	8.89473e-06	0.000128818
ENSMUSG00000057103	Nat8f1	N-acetyltransferase 8 (GCN5-related) family member 1	8611.07	7186.39	1816.09	1315.89	2.3348	4.45665e-15	3.35488e-13
ENSMUSG00000072940	Gm10443	predicted pseudogene 10443	1837.74	4074.89	303.621	462.839	2.94708	3.37009e-08	8.40087e-07
ENSMUSG00000057278	Snrpg	small nuclear ribonucleoprotein polypeptide G	103.708	120.423	12.8858	24.4294	2.57475	9.91069e-07	1.76152e-05
ENSMUSG00000101655	2310040G24Rik	RIKEN cDNA 2310040G24 gene	55.7567	80.2821	14.4965	12.5448	2.3337	2.34182e-05	0.000305427
ENSMUSG00000097048	1600020E01Rik	RIKEN cDNA 1600020E01 gene	126.01	129.598	66.0396	57.4422	1.05182	0.00132156	0.00921881
ENSMUSG00000001158	Snrnp27	small nuclear ribonucleoprotein 27 (U4/U6.U5)	199.609	401.41	107.113	112.243	1.45376	0.00468435	0.0254699
ENSMUSG00000100164	2610306M01Rik	RIKEN cDNA 2610306M01 gene	26.7632	45.8755	13.6911	11.8846	1.5081	0.0105023	0.0477876
ENSMUSG00000029993	Nfu1	NFU1 iron-sulfur cluster scaffold	505.156	392.235	250.467	192.134	1.02113	0.00135428	0.00940974
ENSMUSG00000030057	Cnbp	cellular nucleic acid binding protein	3623.07	3392.49	1418.24	1372.01	1.3302	2.73763e-05	0.000350981
ENSMUSG00000107561	Gm44264	predicted gene, 44264	12.2665	28.6722	0.805361	3.96153	3.05885	0.0037113	0.0211772
ENSMUSG00000030086	Chchd6	coiled-coil-helix-coiled-coil-helix domain containing 6	74.714	90.6041	34.6305	34.9935	1.24698	0.00119132	0.00851283
ENSMUSG00000100680	1810044D09Rik	RIKEN cDNA 1810044D09 gene	76.9443	102.073	16.1072	19.8076	2.31259	3.20931e-06	5.13381e-05
ENSMUSG00000034192	Lsm3	LSM3 homolog, U6 small nuclear RNA and mRNA degradation associated	181.767	250.021	28.993	21.1282	3.1129	1.51269e-12	7.77158e-11
ENSMUSG00000045100	Slc25a26	solute carrier family 25 (mitochondrial carrier, phosphate carrier), member 26	140.507	116.982	61.2075	52.1601	1.18574	0.00214272	0.013698
ENSMUSG00000035199	Arl6ip5	ADP-ribosylation factor-like 6 interacting protein 5	652.354	368.151	207.783	186.192	1.3735	0.00352932	0.0204202
ENSMUSG00000084319	Tpt1-ps3	tumor protein, translationally-controlled, pseudogene 3	12982.4	14680.2	4517.27	4675.26	1.58938	2.43698e-13	1.41758e-11
ENSMUSG00000091845	Rpl36-ps12	ribosomal protein L36, pseudogene 12	666.851	1145.74	271.407	413.98	1.40247	0.00447792	0.0245753
ENSMUSG00000043024	Gm16433	predicted gene 16433	69.1384	129.598	37.852	27.0704	1.61643	0.0102472	0.046987
ENSMUSG00000086429	Gt(ROSA)26Sor	gene trap ROSA 26, Philippe Soriano	151.658	169.739	35.4359	42.2563	2.04494	1.52488e-08	4.05013e-07
ENSMUSG00000033940	Brk1	BRICK1, SCAR/WAVE actin-nucleating complex subunit	1296.9	1137.71	384.157	343.332	1.74318	1.07983e-10	3.95852e-09
ENSMUSG00000030298	Sec13	SEC13 homolog, nuclear pore and COPII coat complex component	1190.96	638.816	338.252	221.185	1.71041	0.000308943	0.00280399
ENSMUSG00000057841	Rpl32	ribosomal protein L32	10892.6	18388	1187.1	1492.18	3.44994	1.03856e-14	7.42125e-13
ENSMUSG00000107906	Eif4a3l2	eukaryotic translation initiation factor 4A3 like 2	52.4113	35.5535	17.7179	11.2243	1.6132	0.00716103	0.0354468
ENSMUSG00000048489	Depp1	DEPP1 autophagy regulator	2609.42	1229.46	960.796	452.275	1.44223	0.0104584	0.0476448
ENSMUSG00000107785	Gm45083	predicted gene 45083	24.533	56.1975	7.24825	8.58331	2.34702	0.00882006	0.0416956
ENSMUSG00000030170	Wnt5b	wingless-type MMTV integration site family, member 5B	54.6416	51.6099	21.7448	23.7692	1.22137	0.00882211	0.0416956
ENSMUSG00000019210	Atp6v1e1	ATPase, H+ transporting, lysosomal V1 subunit E1	1829.94	1757.03	579.86	511.037	1.71772	1.73454e-13	1.03462e-11
ENSMUSG00000071204	Gm10319	predicted pseudogene 10319	673.541	658.313	158.656	176.948	1.9878	6.38722e-12	2.90042e-10
ENSMUSG00000055093	Rps27a-ps3	ribosomal protein S27A, pseudogene 3	1033.73	1599.91	169.931	217.224	2.76536	7.76808e-10	2.50805e-08
ENSMUSG00000107552	Gm44096	predicted gene, 44096	71.3686	77.9883	8.85897	15.8461	2.57875	1.67224e-07	3.51345e-06
ENSMUSG00000004268	Emg1	EMG1 N1-specific pseudouridine methyltransferase	834.121	869.34	331.003	373.044	1.27419	1.56194e-06	2.6814e-05
ENSMUSG00000072772	Grcc10	gene rich cluster, C10 gene	227.488	217.909	57.1806	56.1217	1.97525	5.55726e-09	1.60127e-07
ENSMUSG00000023456	Tpi1	triosephosphate isomerase 1	7260.64	4175.82	2557.02	1553.58	1.47637	0.000775684	0.00597336
ENSMUSG00000030335	Mrpl51	mitochondrial ribosomal protein L51	1243.38	1570.09	430.868	458.217	1.66179	1.11949e-06	1.96743e-05
ENSMUSG00000030342	Cd9	CD9 antigen	463.896	425.495	107.918	90.4549	2.16602	3.72411e-09	1.11779e-07
ENSMUSG00000000399	Ndufa9	NADH:ubiquinone oxidoreductase subunit A9	2455.53	1684.78	806.972	691.287	1.46665	6.02308e-05	0.00069101
ENSMUSG00000000184	Ccnd2	cyclin D2	108.168	175.474	62.0128	68.0062	1.12383	0.00404232	0.0226379
ENSMUSG00000106755	Tpi-rs11	triosephosphate isomerase related sequence 11	56.8719	44.7286	22.5501	12.5448	1.54397	0.00768417	0.0374161
ENSMUSG00000081113	Gm7308	predicted pseudogene 7308	21.1876	24.0846	4.83217	4.62178	2.26103	0.000971055	0.00720587
ENSMUSG00000053173	Rpl18-ps2	ribosomal protein L18, pseudogene 2	802.897	849.843	349.527	335.409	1.27092	0.000202691	0.00197049
ENSMUSG00000047228	A2ml1	alpha-2-macroglobulin like 1	337.886	669.782	83.7576	105.641	2.41048	4.99461e-06	7.66729e-05
ENSMUSG00000097354	2310001H17Rik	RIKEN cDNA 2310001H17 gene	879.841	646.844	131.274	120.166	2.60282	5.09057e-14	3.36432e-12
ENSMUSG00000030188	Magohb	mago homolog B, exon junction complex core component	37.9146	84.8696	7.24825	9.90382	2.83133	2.30291e-05	0.000301004
ENSMUSG00000042770	Hebp1	heme binding protein 1	6206.84	8527.11	1944.95	1841.45	1.96028	5.56711e-14	3.61226e-12
ENSMUSG00000082691	Dynlt1-ps1	dynein light chain Tctex-type 1, pseuodogene 1	326.735	428.936	61.2075	78.5703	2.43145	2.22246e-12	1.1055e-10
ENSMUSG00000071141	Rpl36a-ps3	ribosomal protein L36A, pseudogene 3	787.285	764.974	144.965	135.352	2.4696	1.0931e-10	3.98642e-09
ENSMUSG00000060032	H2aj	H2J.A histone	1670.47	1982.97	558.115	558.576	1.71001	9.01846e-05	0.00097581
ENSMUSG00000030218	Mgp	matrix Gla protein	75.8292	44.7286	14.4965	5.28204	2.63057	4.19842e-05	0.000502988
ENSMUSG00000030220	Arhgdib	Rho, GDP dissociation inhibitor (GDI) beta	84.7502	114.689	34.6305	42.9166	1.35996	0.00458034	0.0250495
ENSMUSG00000008540	Mgst1	microsomal glutathione S-transferase 1	200113	140829	23783.1	15068.3	3.1335	4.89431e-12	2.26635e-10
ENSMUSG00000080921	Rpl38-ps2	ribosomal protein L38, pseudogene 2	1894.61	3589.76	486.438	677.421	2.23617	2.47501e-05	0.000320521
ENSMUSG00000107516	Gm30784	predicted gene, 30784	31.2238	47.0224	6.44289	15.1859	1.8369	0.00443325	0.0243681
ENSMUSG00000040370	Etfrf1	electron transfer flavoprotein regulatory factor 1	547.531	482.839	213.421	178.929	1.39375	0.000100239	0.00107469
ENSMUSG00000067344	Rps25-ps1	ribosomal protein S25, pseudogene 1	1623.64	2648.16	197.313	267.403	3.19977	1.39453e-11	5.98502e-10
ENSMUSG00000030291	Med21	mediator complex subunit 21	1020.35	603.263	78.12	67.346	3.48188	1.91999e-18	2.14505e-16
ENSMUSG00000063171	Rps4l	ribosomal protein S4-like	221.912	345.213	113.556	145.256	1.13006	0.00264818	0.0162433
ENSMUSG00000107470	Gm3375	predicted gene 3375	306.662	232.818	72.4825	75.269	1.86815	1.45791e-08	3.89432e-07
ENSMUSG00000078817	Nlrp12	NLR family, pyrin domain containing 12	259.826	252.315	95.0326	66.6857	1.66679	2.0181e-06	3.35801e-05
ENSMUSG00000035674	Ndufa3	NADH:ubiquinone oxidoreductase subunit A3	2036.24	2821.34	586.303	627.902	2.00011	7.15192e-08	1.62122e-06
ENSMUSG00000006335	Tfpt	TCF3 (E2A) fusion partner	217.451	245.434	91.8112	94.4164	1.31334	0.00221082	0.0140886
ENSMUSG00000008373	Prpf31	pre-mRNA processing factor 31	191.803	94.0447	75.704	60.0832	1.07679	0.00815695	0.0392163
ENSMUSG00000078813	Leng1	leukocyte receptor cluster (LRC) member 1	227.488	262.637	70.8718	77.9101	1.71886	3.02024e-06	4.86453e-05
ENSMUSG00000035585	Tsen34	tRNA splicing endonuclease subunit 34	654.584	542.478	292.346	231.749	1.19273	7.63246e-05	0.000842684
ENSMUSG00000030428	Ttyh1	tweety family member 1	11.1513	32.1128	2.41608	1.98076	3.30493	0.00070173	0.00553714
ENSMUSG00000064179	Tnnt1	troponin T1, skeletal, slow	94.7865	58.4912	20.9394	9.90382	2.32871	2.58814e-05	0.000333332
ENSMUSG00000052605	Isoc2b	isochorismatase domain containing 2b	357.958	284.428	173.153	116.205	1.15326	0.000714279	0.005611
ENSMUSG00000109108	Gm36371	predicted gene, 36371	41.26	76.8414	8.05361	17.1666	2.21236	0.000393652	0.00342487
ENSMUSG00000033916	Chmp2a	charged multivesicular body protein 2A	1538.89	1485.22	518.653	551.973	1.49795	1.68585e-05	0.000226448
ENSMUSG00000098290	Obox4-ps1	oocyte specific homeobox 4, pseudogene 1	24.533	14.9095	3.22144	1.32051	3.15988	0.000267998	0.00250173
ENSMUSG00000041571	Selenow	selenoprotein W	3671.02	3000.26	884.287	656.293	2.11491	3.54476e-11	1.4176e-09
ENSMUSG00000006021	Kptn	kaptin	287.705	225.937	130.469	115.545	1.0634	0.00050182	0.00417995
ENSMUSG00000019158	Tmem160	transmembrane protein 160	743.795	595.234	176.374	202.038	1.82288	0.000239755	0.00226934
ENSMUSG00000008036	Ap2s1	adaptor-related protein complex 2, sigma 1 subunit	2493.44	2549.53	522.679	530.845	2.25903	1.37658e-09	4.32547e-08
ENSMUSG00000040824	Snrpd2	small nuclear ribonucleoprotein D2	896.568	979.442	224.696	223.826	2.06441	1.26796e-07	2.72922e-06
ENSMUSG00000002043	Trappc6a	trafficking protein particle complex 6A	304.432	347.507	151.408	143.275	1.14581	0.00137425	0.00950161
ENSMUSG00000044709	Gemin7	gem nuclear organelle associated protein 7	576.525	608.997	192.481	172.987	1.69843	3.40557e-09	1.03319e-07
ENSMUSG00000074336	Apoc4	apolipoprotein C-IV	27636.4	37590.4	3590.3	4024.25	3.09861	1.71234e-17	1.73414e-15
ENSMUSG00000040564	Apoc1	apolipoprotein C-I	120042	185059	26872.5	34728.7	2.30825	6.68991e-08	1.53135e-06
ENSMUSG00000087593	Gm16174	predicted gene 16174	46.8357	47.0224	12.0804	7.2628	2.294	4.52968e-05	0.000539005
ENSMUSG00000040498	Igsf23	immunoglobulin superfamily, member 23	12.2665	12.6158	0.805361	1.32051	3.52336	0.00183431	0.0120661
ENSMUSG00000064254	Ethe1	ethylmalonic encephalopathy 1	2221.35	1494.39	499.324	290.512	2.23484	1.7473e-07	3.65479e-06
ENSMUSG00000040952	Rps19	ribosomal protein S19	1347.08	1859.1	584.692	736.184	1.27915	0.00408265	0.0228061
ENSMUSG00000005447	Pafah1b3	platelet-activating factor acetylhydrolase, isoform 1b, subunit 3	65.793	103.22	21.7448	33.673	1.60338	0.00508624	0.0272033
ENSMUSG00000086868	Gm15883	predicted gene 15883	84.7502	105.514	41.8788	35.6538	1.29662	0.0103691	0.0474532
ENSMUSG00000040466	Blvrb	biliverdin reductase B (flavin reductase (NADPH))	3116.8	3671.19	1221.73	1259.77	1.45174	8.69691e-05	0.000946108
ENSMUSG00000008384	Sertad1	SERTA domain containing 1	359.073	495.455	55.5699	69.987	2.76496	3.30035e-09	1.00344e-07
ENSMUSG00000037563	Rps16	ribosomal protein S16	449.399	808.555	143.354	188.833	1.91994	8.49773e-06	0.000123705
ENSMUSG00000003444	Med29	mediator complex subunit 29	243.099	262.637	66.0396	58.7627	2.02004	9.35796e-08	2.08437e-06
ENSMUSG00000060791	Gmfg	glia maturation factor, gamma	84.7502	120.423	13.6911	28.391	2.27465	4.63663e-05	0.000549409
ENSMUSG00000045948	Mrps12	mitochondrial ribosomal protein S12	757.177	572.297	248.051	145.916	1.75665	6.17645e-06	9.24956e-05
ENSMUSG00000030595	Nfkbib	nuclear factor of kappa light polypeptide gene enhancer in B cells inhibitor, beta	403.679	297.044	175.569	141.955	1.14357	0.000381315	0.00333669
ENSMUSG00000030587	2200002D01Rik	RIKEN cDNA 2200002D01 gene	878.726	525.274	164.294	76.5896	2.54525	6.02032e-06	9.04461e-05
ENSMUSG00000037166	Ppp1r14a	protein phosphatase 1, regulatory inhibitor subunit 14A	148.313	44.7286	36.2413	27.7307	1.59701	0.00468346	0.0254699
ENSMUSG00000074218	Cox7a1	cytochrome c oxidase subunit 7A1	103.708	104.367	22.5501	9.24357	2.72712	9.39556e-07	1.68058e-05
ENSMUSG00000006095	Tbcb	tubulin folding cofactor B	769.443	529.862	227.112	180.25	1.67472	9.90605e-08	2.19257e-06
ENSMUSG00000019738	Polr2i	polymerase (RNA) II (DNA directed) polypeptide I	1613.6	2283.45	176.374	205.339	3.35124	8.42348e-18	8.71892e-16
ENSMUSG00000100512	Ovol3	ovo like zinc finger 3	15.6119	20.644	1.61072	0.660255	4.04449	0.000122257	0.00127577
ENSMUSG00000042831	Alkbh6	alkB homolog 6	152.773	104.367	56.3753	56.7819	1.18472	0.000631987	0.00506029
ENSMUSG00000074211	Sdhaf1	succinate dehydrogenase complex assembly factor 1	69.1384	75.6946	26.5769	28.391	1.39607	0.000626576	0.00503442
ENSMUSG00000030579	Tyrobp	TYRO protein tyrosine kinase binding protein	181.767	447.286	54.7646	95.7369	2.06115	0.000736279	0.00574279
ENSMUSG00000064109	Hcst	hematopoietic cell signal transducer	13.3816	33.2597	2.41608	5.28204	2.57277	0.00192302	0.0125326
ENSMUSG00000036892	Prodh2	proline dehydrogenase (oxidase) 2	7665.44	7216.21	2654.47	2552.55	1.51504	1.47998e-10	5.27434e-09
ENSMUSG00000036854	Hspb6	heat shock protein, alpha-crystallin-related, B6	378.031	246.581	137.717	91.1152	1.45103	0.000543322	0.00446062
ENSMUSG00000036845	Lin37	lin-37 homolog (C. elegans)	124.895	170.886	63.6235	64.705	1.20421	0.00310895	0.0184583
ENSMUSG00000036835	Psenen	presenilin enhancer gamma secretase subunit	469.472	533.303	127.247	91.1152	2.20196	5.7406e-11	2.25727e-09
ENSMUSG00000036751	Cox6b1	cytochrome c oxidase, subunit 6B1	6937.25	7570.6	1333.68	1279.57	2.47296	3.47569e-20	4.57265e-18
ENSMUSG00000006315	Tmem147	transmembrane protein 147	1773.06	994.351	621.739	388.89	1.45384	0.00101144	0.00743115
ENSMUSG00000061099	Gapdhs	glyceraldehyde-3-phosphate dehydrogenase, spermatogenic	72.4838	57.3444	14.4965	15.8461	2.09541	4.63304e-05	0.000549409
ENSMUSG00000036570	Fxyd1	FXYD domain-containing ion transport regulator 1	6055.18	6663.41	1953	1887.01	1.72777	1.57978e-07	3.33413e-06
ENSMUSG00000057092	Fxyd3	FXYD domain-containing ion transport regulator 3	15.6119	17.2033	0.805361	1.32051	3.92325	0.000624521	0.00502078
ENSMUSG00000002635	Pdcd2l	programmed cell death 2-like	262.057	259.196	86.1736	69.3268	1.74791	4.50784e-08	1.07716e-06
ENSMUSG00000085923	Gm12781	predicted gene 12781	73.5989	134.186	21.7448	25.7499	2.12571	1.56674e-05	0.000212271
ENSMUSG00000030417	Pdcd5	programmed cell death 5	82.52	130.745	47.5163	39.6153	1.29286	0.00673861	0.0338542
ENSMUSG00000074170	Plekhf1	pleckstrin homology domain containing, family F (with FYVE domain) member 1	285.475	202.999	126.442	77.9101	1.25973	0.00645803	0.0328906
ENSMUSG00000056836	Gm6851	predicted pseudogene 6851	491.774	731.714	70.8718	55.4614	3.27739	6.82123e-12	3.08754e-10
ENSMUSG00000108491	Gm44523	predicted gene 44523	17.8422	24.0846	0	1.32051	4.87277	7.73323e-05	0.000851139
ENSMUSG00000004612	Nkg7	natural killer cell group 7 sequence	27.8784	49.3161	1.61072	8.58331	2.87958	0.00015086	0.00153777
ENSMUSG00000004610	Etfb	electron transferring flavoprotein, beta polypeptide	1447.45	1596.47	397.043	425.204	1.88814	3.20525e-07	6.37292e-06
ENSMUSG00000004473	Clec11a	C-type lectin domain family 11, member a	25.6481	28.6722	11.2751	7.92306	1.51072	0.009998	0.0460392
ENSMUSG00000051113	Fam71e1	family with sequence similarity 71, member E1	24.533	24.0846	8.05361	8.58331	1.54503	0.00884789	0.0417959
ENSMUSG00000038387	Rras	related RAS viral (r-ras) oncogene	427.097	411.732	204.562	213.923	1.00299	0.00137961	0.00952849
ENSMUSG00000003421	Nosip	nitric oxide synthase interacting protein	466.126	637.669	219.864	196.756	1.40592	0.000735621	0.00574279
ENSMUSG00000003423	Pih1d1	PIH1 domain containing 1	773.904	811.996	355.97	367.762	1.13166	0.000252367	0.00236996
ENSMUSG00000050708	Ftl1	ferritin light polypeptide 1	9610.23	9652.2	4106.54	3915.31	1.2638	7.03602e-06	0.00010404
ENSMUSG00000040435	Ppp1r15a	protein phosphatase 1, regulatory subunit 15A	151.658	188.089	63.6235	93.7562	1.105	0.000628568	0.0050418
ENSMUSG00000109644	0610005C13Rik	RIKEN cDNA 0610005C13 gene	3241.7	3411.99	1546.29	1725.25	1.0241	0.000916927	0.00685844
ENSMUSG00000059070	Rpl18	ribosomal protein L18	1290.21	1588.44	662.007	670.819	1.11086	0.00270348	0.0165034
ENSMUSG00000040026	Saa3	serum amyloid A 3	372.455	907.188	28.993	46.2178	4.08533	5.91807e-11	2.32058e-09
ENSMUSG00000074115	Saa1	serum amyloid A 1	3323.1	1794.88	558.115	279.288	2.61235	5.50078e-08	1.28843e-06
ENSMUSG00000057465	Saa2	serum amyloid A 2	1299.13	1510.45	169.931	148.557	3.14183	2.23336e-21	3.49322e-19
ENSMUSG00000030470	Csrp3	cysteine and glycine-rich protein 3	572.064	347.507	111.14	79.2306	2.27486	2.73895e-09	8.43682e-08
ENSMUSG00000085995	Gm2788	predicted gene 2788	153.889	127.304	51.5431	32.3525	1.75159	2.66829e-05	0.000342403
ENSMUSG00000039745	Htatip2	HIV-1 Tat interactive protein 2	553.107	657.166	229.528	217.884	1.43592	4.12999e-08	1.00238e-06
ENSMUSG00000109059	Gm9354	predicted gene 9354	82.52	90.6041	0	3.96153	5.35502	1.81179e-10	6.36025e-09
ENSMUSG00000074092	Gm6181	predicted pseudogene 6181	8.92108	13.7626	0	0.660255	4.96782	0.00204352	0.0131813
ENSMUSG00000099647	Gm5776	predicted gene 5776	204.07	196.118	45.1002	27.7307	2.46812	5.80571e-12	2.65347e-10
ENSMUSG00000047370	Gm7367	predicted pseudogene 7367	147.198	146.802	59.5967	38.955	1.58323	2.15053e-05	0.000282397
ENSMUSG00000033429	Mcee	methylmalonyl CoA epimerase	2109.84	2110.27	339.862	296.454	2.73033	4.01338e-33	2.25986e-30
ENSMUSG00000078681	Tm2d3	TM2 domain containing 3	637.857	638.816	157.851	162.423	1.99482	1.41619e-10	5.07269e-09
ENSMUSG00000100094	1810008I18Rik	RIKEN cDNA 1810008I18 gene	563.143	622.76	161.072	138.654	1.98475	1.84299e-05	0.000245588
ENSMUSG00000075701	Selenos	selenoprotein S	1468.63	1021.88	375.298	310.32	1.8615	1.21031e-07	2.62745e-06
ENSMUSG00000086628	Gm16157	predicted gene 16157	256.481	298.191	59.5967	105.641	1.74246	1.0253e-05	0.000145937
ENSMUSG00000081895	Rpl17-ps10	ribosomal protein L17, pseudogene 10	1368.27	1887.78	483.217	473.403	1.7671	3.87217e-05	0.000471936
ENSMUSG00000030612	Mrpl46	mitochondrial ribosomal protein L46	518.538	477.105	130.469	88.4741	2.18886	2.5707e-12	1.25652e-10
ENSMUSG00000030611	Mrps11	mitochondrial ribosomal protein S11	465.011	337.185	145.77	91.7754	1.75836	1.43007e-05	0.000196019
ENSMUSG00000030538	Cib1	calcium and integrin binding 1 (calmyrin)	1334.82	987.47	470.331	372.384	1.46318	7.49368e-07	1.37534e-05
ENSMUSG00000091989	Ndufab1-ps	NADH:ubiquinone oxidoreductase subunit AB1b	277.669	266.078	36.2413	34.9935	2.93291	2.80174e-13	1.60326e-11
ENSMUSG00000025724	Sec11a	SEC11 homolog A, signal peptidase complex subunit	1186.5	927.832	405.902	264.762	1.6576	5.97787e-06	9.00968e-05
ENSMUSG00000083820	Ndufs6b	NADH:ubiquinone oxidoreductase subunit S6B	60.2173	75.6946	20.9394	17.1666	1.83915	4.66623e-05	0.000551988
ENSMUSG00000061787	Rps17	ribosomal protein S17	2762.19	4199.9	661.202	818.056	2.23446	1.84836e-07	3.84901e-06
ENSMUSG00000025102	3110040N11Rik	RIKEN cDNA 3110040N11 gene	316.698	215.615	85.3683	75.269	1.7304	6.69022e-08	1.53135e-06
ENSMUSG00000046027	Stard5	StAR-related lipid transfer (START) domain containing 5	1836.63	2234.14	955.158	869.556	1.15773	7.29392e-05	0.000811031
ENSMUSG00000108825	Gm45838	predicted gene 45838	59.1021	98.6323	38.6573	24.4294	1.32763	0.00717658	0.0354846
ENSMUSG00000069972	Rps13-ps2	ribosomal protein S13, pseudogene 2	443.824	591.794	171.542	216.564	1.41504	0.00029268	0.00268233
ENSMUSG00000062797	Hikeshi	heat shock protein nuclear import factor	511.847	383.06	97.4487	66.0255	2.45523	4.36736e-08	1.05093e-06
ENSMUSG00000030615	Tmem126a	transmembrane protein 126A	799.552	527.568	186.038	114.884	2.14287	2.53233e-07	5.1514e-06
ENSMUSG00000030614	Tmem126b	transmembrane protein 126B	462.781	461.049	116.777	120.827	1.95865	1.46658e-13	8.78511e-12
ENSMUSG00000030613	Ccdc90b	coiled-coil domain containing 90B	61.3324	57.3444	15.3019	15.8461	1.92899	4.12521e-05	0.00049633
ENSMUSG00000087412	Gm15501	predicted pseudogene 15501	1035.96	1214.55	456.64	458.217	1.29861	0.000691762	0.00547075
ENSMUSG00000030647	Ndufc2	NADH:ubiquinone oxidoreductase subunit C2	1479.78	1362.5	467.11	340.031	1.81727	5.04419e-11	1.99458e-09
ENSMUSG00000035642	Aamdc	adipogenesis associated Mth938 domain containing	792.861	698.454	126.442	114.884	2.6286	1.56213e-20	2.15589e-18
ENSMUSG00000030744	Rps3	ribosomal protein S3	4754.93	5461.48	1713.81	1873.14	1.50995	2.18064e-10	7.57947e-09
ENSMUSG00000035227	Spcs2	signal peptidase complex subunit 2 homolog (S. cerevisiae)	1989.4	1251.25	726.436	398.794	1.52663	0.000878003	0.00663427
ENSMUSG00000035165	Kcne3	potassium voltage-gated channel, Isk-related subfamily, gene 3	30.1086	42.4348	10.4697	3.96153	2.3547	0.000596159	0.00482584
ENSMUSG00000044881	Coa4	cytochrome c oxidase assembly factor 4	157.234	175.474	35.4359	50.1794	1.95232	1.41393e-07	3.00209e-06
ENSMUSG00000030706	Mrpl48	mitochondrial ribosomal protein L48	537.495	456.461	130.469	131.391	1.92442	7.28007e-11	2.79241e-09
ENSMUSG00000032725	Folr2	folate receptor 2 (fetal)	17.8422	43.5817	5.63753	3.96153	2.6876	0.00050586	0.00421111
ENSMUSG00000030649	Anapc15	anaphase promoting complex C subunit 15	102.592	149.095	41.0734	58.1024	1.33891	0.00121424	0.00863278
ENSMUSG00000064307	Lrrc51	leucine rich repeat containing 51	33.454	21.7909	8.05361	3.30127	2.31362	0.000607655	0.00490479
ENSMUSG00000083854	Dnajc19-ps	DnaJ heat shock protein family (Hsp40) member C19, pseudogene	827.43	751.211	104.697	110.923	2.87171	9.31751e-16	7.62573e-14
ENSMUSG00000037060	Cavin3	caveolae associated 3	21.1876	37.8473	5.63753	7.2628	2.184	0.000584133	0.00473939
ENSMUSG00000066245	Gm10156	predicted gene 10156	72.4838	112.395	11.2751	19.8076	2.55968	1.01147e-06	1.78876e-05
ENSMUSG00000031023	Akip1	A kinase (PRKA) interacting protein 1	211.876	313.1	128.858	122.147	1.06462	0.00233433	0.0146945
ENSMUSG00000030751	Psma1	proteasome subunit alpha 1	3043.2	2125.18	477.579	360.499	2.62506	9.16197e-12	4.03041e-10
ENSMUSG00000008683	Rps15a	ribosomal protein S15A	3304.14	4519.88	289.93	312.301	3.69933	2.88133e-22	5.13424e-20
ENSMUSG00000030652	Coq7	demethyl-Q 7	541.956	502.337	233.555	180.25	1.33684	3.17175e-05	0.000400078
ENSMUSG00000108911	Gm45113	predicted gene 45113	41.26	60.785	4.02681	3.96153	3.67528	1.33963e-07	2.8616e-06
ENSMUSG00000030869	Ndufab1	NADH:ubiquinone oxidoreductase subunit AB1	1329.24	1427.87	260.937	227.788	2.497	6.38503e-24	1.36185e-21
ENSMUSG00000084230	Gm14388	predicted gene 14388	119.319	134.186	48.3217	23.1089	1.83374	0.00132474	0.00923641
ENSMUSG00000030750	Nsmce1	NSE1 homolog, SMC5-SMC6 complex component	256.481	227.084	95.0326	95.0767	1.34704	7.59915e-07	1.39288e-05
ENSMUSG00000066175	2510046G10Rik	RIKEN cDNA 2510046G10 gene	4.46054	28.6722	1.61072	2.64102	2.94315	0.00680255	0.0340909
ENSMUSG00000047721	Bola2	bolA-like 2 (E. coli)	1032.61	1679.04	174.763	201.378	2.84945	3.93007e-09	1.1735e-07
ENSMUSG00000060538	Tmem219	transmembrane protein 219	553.107	451.874	212.615	176.288	1.37071	3.64135e-05	0.000448293
ENSMUSG00000042462	Dctpp1	dCTP pyrophosphatase 1	767.213	950.769	250.467	228.448	1.84309	4.80532e-06	7.40904e-05
ENSMUSG00000096145	Vkorc1	vitamin K epoxide reductase complex, subunit 1	199.609	184.649	95.0326	87.1536	1.07764	0.00137299	0.00949758
ENSMUSG00000030793	Pycard	PYD and CARD domain containing	33.454	65.3726	16.1072	7.2628	2.09617	0.000717934	0.00563028
ENSMUSG00000108608	Gm6916	predicted pseudogene 6916	46.8357	69.9601	5.63753	5.28204	3.42076	5.18668e-07	9.81356e-06
ENSMUSG00000063179	Pstk	phosphoseryl-tRNA kinase	198.494	235.112	67.6503	38.955	2.03132	6.76002e-08	1.54482e-06
ENSMUSG00000030946	Lhpp	phospholysine phosphohistidine inorganic pyrophosphate phosphatase	1589.07	1537.98	747.375	761.934	1.05086	1.97573e-06	3.30706e-05
ENSMUSG00000030960	Eef1akmt2	EEF1A lysine methyltransferase 2	72.4838	55.0506	14.4965	10.5641	2.35861	3.99175e-07	7.70808e-06
ENSMUSG00000030983	Bccip	BRCA2 and CDKN1A interacting protein	1668.24	1656.11	430.868	415.961	1.97308	4.14987e-16	3.62843e-14
ENSMUSG00000109894	Gm5904	predicted gene 5904	20.0724	20.644	5.63753	5.28204	1.90078	0.00829549	0.0397352
ENSMUSG00000054612	Mgmt	O-6-methylguanine-DNA methyltransferase	945.634	906.041	219.864	226.467	2.05249	1.07163e-12	5.62884e-11
ENSMUSG00000078566	Bnip3	BCL2/adenovirus E1B interacting protein 3	1918.03	1576.97	601.605	546.031	1.60678	2.11859e-05	0.000278723
ENSMUSG00000083626	Gm4459	predicted gene 4459	907.72	904.894	166.71	134.692	2.59065	2.44348e-25	6.14231e-23
ENSMUSG00000025466	Fuom	fucose mutarotase	343.462	428.936	149.797	192.794	1.17166	0.00203042	0.0131172
ENSMUSG00000025481	Urah	urate (5-hydroxyiso-) hydrolase	4082.51	3046.13	1127.51	710.434	1.95591	3.75312e-07	7.33786e-06
ENSMUSG00000025486	Sirt3	sirtuin 3	1410.65	1432.46	566.169	623.941	1.2562	0.000104894	0.00111864
ENSMUSG00000025488	Cox8b	cytochrome c oxidase subunit 8B	156.119	22.9377	19.3287	3.30127	2.99639	0.00436793	0.0241271
ENSMUSG00000109628	BC024386	cDNA sequence BC023486	4893.21	6626.71	2191.39	3397.01	1.04351	0.00822135	0.0394317
ENSMUSG00000060591	Ifitm2	interferon induced transmembrane protein 2	2045.16	1703.13	465.499	413.98	2.09191	6.28231e-14	4.01982e-12
ENSMUSG00000025491	Ifitm1	interferon induced transmembrane protein 1	92.5562	191.53	34.6305	48.8589	1.76356	0.00171147	0.0113804
ENSMUSG00000025492	Ifitm3	interferon induced transmembrane protein 3	12197.3	8261.03	2649.64	1822.3	2.19386	1.20125e-09	3.79999e-08
ENSMUSG00000025508	Rplp2	ribosomal protein, large P2	1184.27	1779.97	390.6	502.454	1.73053	0.000169085	0.0016869
ENSMUSG00000038489	Polr2l	polymerase (RNA) II (DNA directed) polypeptide L	1057.15	989.764	153.824	99.0382	3.02045	1.20083e-20	1.72491e-18
ENSMUSG00000037772	Mrpl23	mitochondrial ribosomal protein L23	36.7994	38.9942	7.24825	11.2243	2.02174	0.000159959	0.00161415
ENSMUSG00000109251	E230032D23Rik	RIKEN cDNA E230032D23 gene	12.2665	9.1751	0.805361	1.32051	3.31231	0.00763788	0.0372294
ENSMUSG00000019762	Iyd	iodotyrosine deiodinase	1351.54	927.832	637.846	461.518	1.05241	0.00882371	0.0416956
ENSMUSG00000045455	Gm9797	predicted pseudogene 9797	159.464	139.92	24.1608	17.8269	2.84049	1.04224e-09	3.31188e-08
ENSMUSG00000015501	Hivep2	human immunodeficiency virus type I enhancer binding protein 2	165.04	267.225	62.8182	75.9293	1.63838	0.00385277	0.0218427
ENSMUSG00000019868	Vta1	vesicle (multivesicular body) trafficking 1	115.974	100.926	49.127	51.4999	1.10765	0.0103863	0.0474819
ENSMUSG00000078453	Abracl	ABRA C-terminal like	180.652	228.231	33.0198	38.955	2.50248	4.44266e-12	2.08465e-10
ENSMUSG00000111356	Rpl32l	ribosomal protein L32-like	343.462	537.89	24.1608	40.2755	3.76732	2.42868e-14	1.65964e-12
ENSMUSG00000019990	Pde7b	phosphodiesterase 7B	92.5562	53.9037	27.3823	25.0897	1.48254	0.00861822	0.0408894
ENSMUSG00000097705	Gm26740	predicted gene, 26740	21.1876	72.2539	3.22144	7.2628	3.13737	0.00036289	0.00320276
ENSMUSG00000078452	Raet1d	retinoic acid early transcript delta	664.62	854.431	204.562	244.294	1.75781	3.93473e-09	1.1735e-07
ENSMUSG00000061983	Rps12	ribosomal protein S12	131.586	263.784	37.0466	46.2178	2.2451	1.69381e-05	0.000227083
ENSMUSG00000112758	Gm36172	predicted gene, 36172	86.9805	83.7228	21.7448	21.7884	1.97132	1.60292e-06	2.73839e-05
ENSMUSG00000096546	Smlr1	small leucine-rich protein 1	951.21	1369.38	168.32	186.852	2.70729	1.10323e-15	8.92535e-14
ENSMUSG00000112808	Gm4739	predicted gene 4739	33.454	51.6099	11.2751	9.24357	2.05505	0.00310643	0.0184512
ENSMUSG00000064208	Gm10145	predicted gene 10145	112.629	60.785	20.134	13.2051	2.38947	1.59828e-06	2.73507e-05
ENSMUSG00000069682	Gm10275	predicted pseudogene 10275	3710.05	4930.47	827.911	1050.47	2.20144	1.0639e-08	2.91372e-07
ENSMUSG00000075266	Cenpw	centromere protein W	30.1086	29.8191	8.85897	4.62178	2.17	0.00237881	0.0149161
ENSMUSG00000019791	Hint3	histidine triad nucleotide binding protein 3	853.078	1026.46	165.904	176.288	2.45698	4.9801e-18	5.31097e-16
ENSMUSG00000000296	Tpd52l1	tumor protein D52-like 1	95.9016	142.214	60.4021	46.8781	1.1531	0.0027675	0.0168286
ENSMUSG00000110960	Supt4b	SPT4B, DSIF elongation factor subunit	495.12	526.421	73.2879	89.1344	2.6507	2.27746e-15	1.7811e-13
ENSMUSG00000110935	Gm8834	predicted gene 8834	328.965	204.146	66.845	60.0832	2.07145	7.8231e-06	0.000114954
ENSMUSG00000063953	Amd2	S-adenosylmethionine decarboxylase 2	20.0724	21.7909	5.63753	1.98076	2.49565	0.00135425	0.00940974
ENSMUSG00000051736	Fam229b	family with sequence similarity 229, member B	10.0362	13.7626	0.805361	0.660255	4.03169	0.00195169	0.01269
ENSMUSG00000110781	Gm31992	predicted gene, 31992	44.6054	66.5195	20.9394	15.8461	1.60041	0.0012567	0.00886304
ENSMUSG00000038510	Rpf2	ribosome production factor 2 homolog	99.247	76.8414	41.0734	27.7307	1.36358	0.00061454	0.00494901
ENSMUSG00000019837	Gtf3c6	general transcription factor IIIC, polypeptide 6, alpha	294.396	422.054	78.12	101.019	1.99752	1.22934e-07	2.65828e-06
ENSMUSG00000078451	Ppil6	peptidylprolyl isomerase (cyclophilin)-like 6	22.3027	16.0564	1.61072	1.32051	3.71977	0.000520614	0.00431607
ENSMUSG00000090708	Gm17196	predicted gene 17196	15.6119	22.9377	2.41608	1.32051	3.39549	0.000201843	0.00196497
ENSMUSG00000091370	5730435O14Rik	RIKEN cDNA 5730435O14 gene	24.533	29.8191	7.24825	6.60255	1.97451	0.00590782	0.0307106
ENSMUSG00000019813	Cep57l1	centrosomal protein 57-like 1	60.2173	73.4008	18.5233	27.0704	1.54488	0.00339279	0.0197556
ENSMUSG00000045886	Gm9803	predicted gene 9803	408.139	438.111	125.636	121.487	1.77608	7.68045e-08	1.72988e-06
ENSMUSG00000110841	Gpx4-ps2	glutathione peroxidase 4, pseudogene 2	6961.79	5977.58	1694.48	1346.26	2.08943	2.0157e-10	7.02352e-09
ENSMUSG00000019857	Asf1a	anti-silencing function 1A histone chaperone	82.52	92.8979	28.1876	17.1666	1.96242	7.39813e-06	0.000108937
ENSMUSG00000019874	Fabp7	fatty acid binding protein 7, brain	51.2962	76.8414	18.5233	6.60255	2.3697	0.000129096	0.00133821
ENSMUSG00000009646	Pla2g12b	phospholipase A2, group XIIB	828.545	565.415	359.191	284.57	1.11547	0.000520921	0.00431607
ENSMUSG00000020089	Ppa1	pyrophosphatase (inorganic) 1	2946.19	1571.24	1040.53	565.838	1.49197	0.0079525	0.0384699
ENSMUSG00000020077	Srgn	serglycin	255.366	400.264	45.9056	46.2178	2.83086	4.92997e-15	3.69144e-13
ENSMUSG00000036764	Dnajc12	DnaJ heat shock protein family (Hsp40) member C12	170.616	168.592	43.4895	64.705	1.64291	6.07611e-06	9.11871e-05
ENSMUSG00000019942	Cdk1	cyclin-dependent kinase 1	16.727	20.644	0	3.30127	3.41831	0.0011127	0.0080823
ENSMUSG00000037710	Cisd1	CDGSH iron sulfur domain 1	3722.32	3283.54	1116.23	875.498	1.81489	9.2975e-11	3.49016e-09
ENSMUSG00000019923	Zwint	ZW10 interactor	946.749	573.444	306.843	197.416	1.59328	6.72997e-05	0.000756691
ENSMUSG00000072407	Gm6419	predicted gene 6419	367.994	269.518	34.6305	28.391	3.34304	2.98171e-19	3.61841e-17
ENSMUSG00000020175	Rab36	RAB36, member RAS oncogene family	68.0232	104.367	34.6305	45.5576	1.09937	0.00813933	0.0391668
ENSMUSG00000033427	Upb1	ureidopropionase, beta	4790.62	4070.3	2198.64	2209.87	1.00717	0.000167026	0.0016699
ENSMUSG00000020180	Snrpd3	small nuclear ribonucleoprotein D3	1746.3	2085.04	242.414	261.461	2.92626	1.13358e-26	3.01084e-24
ENSMUSG00000001666	Ddt	D-dopachrome tautomerase	1893.5	1625.14	616.101	498.492	1.65896	6.07282e-08	1.40373e-06
ENSMUSG00000001663	Gstt1	glutathione S-transferase, theta 1	9953.69	8428.47	2424.94	2211.85	1.98717	1.15857e-13	7.09096e-12
ENSMUSG00000033307	Mif	macrophage migration inhibitory factor (glycosylation-inhibiting factor)	1696.12	2530.03	575.833	725.62	1.69899	8.43024e-05	0.00092137
ENSMUSG00000049422	Chchd10	coiled-coil-helix-coiled-coil-helix domain containing 10	8808.45	9443.47	2804.27	2784.95	1.70733	1.23706e-08	3.33604e-07
ENSMUSG00000085468	Gm15343	predicted gene 15343	70.2535	91.751	20.134	25.7499	1.81415	4.18149e-05	0.000502242
ENSMUSG00000064317	Gm10146	predicted gene 10146	966.822	1368.24	78.12	73.2883	3.94744	8.05943e-23	1.5127e-20
ENSMUSG00000005054	Cstb	cystatin B	1971.56	2283.45	184.428	172.987	3.57402	3.15901e-43	3.70578e-40
ENSMUSG00000023175	Bsg	basigin	6068.56	4592.14	2926.68	2394.74	1.0025	0.00290326	0.017458
ENSMUSG00000111897	Gm19810	predicted gene, 19810	304.432	705.336	40.2681	71.9678	3.16624	7.32761e-08	1.65571e-06
ENSMUSG00000061780	Cfd	complement factor D (adipsin)	143.852	64.2257	33.0198	17.1666	2.05848	0.00148954	0.0101149
ENSMUSG00000004667	Polr2e	polymerase (RNA) II (DNA directed) polypeptide E	725.953	654.873	272.212	256.839	1.38429	4.36913e-05	0.000521664
ENSMUSG00000075706	Gpx4	glutathione peroxidase 4	1599.1	1468.02	393.016	316.922	2.11171	3.02788e-10	1.03455e-08
ENSMUSG00000003072	Atp5d	ATP synthase, H+ transporting, mitochondrial F1 complex, delta subunit	6071.91	5042.86	2544.14	2063.3	1.27058	7.06768e-06	0.000104398
ENSMUSG00000035595	Fam174c	family with sequence similarity 174, member C	70.2535	88.3103	41.8788	23.7692	1.28287	0.00127099	0.00895356
ENSMUSG00000020153	Ndufs7	NADH:ubiquinone oxidoreductase core subunit S7	2424.3	2569.03	859.32	864.274	1.53457	1.17928e-06	2.06477e-05
ENSMUSG00000063457	Rps15	ribosomal protein S15	5663.77	8808.09	1647.77	2238.92	1.89656	0.000161857	0.00162748
ENSMUSG00000020133	2310011J03Rik	RIKEN cDNA 2310011J03 gene	299.971	350.947	182.012	139.974	1.01698	0.00208481	0.013407
ENSMUSG00000020163	Uqcr11	ubiquinol-cytochrome c reductase, complex III subunit XI	13321.4	19957	1361.06	1340.32	3.62282	1.08146e-20	1.5858e-18
ENSMUSG00000035278	Plekhj1	pleckstrin homology domain containing, family J member 1	500.696	637.669	216.642	204.019	1.43644	4.86183e-06	7.48797e-05
ENSMUSG00000035242	Oaz1	ornithine decarboxylase antizyme 1	788.4	727.126	331.809	367.762	1.11472	9.4545e-07	1.68897e-05
ENSMUSG00000020219	Timm13	translocase of inner mitochondrial membrane 13	1411.76	1432.46	627.376	587.627	1.22719	0.000132184	0.00136419
ENSMUSG00000062931	Zfp938	zinc finger protein 938	132.701	175.474	16.1072	15.8461	3.26991	2.09915e-13	1.22613e-11
ENSMUSG00000063320	1190007I07Rik	RIKEN cDNA 1190007I07 gene	270.978	365.857	60.4021	60.0832	2.40194	4.5975e-12	2.15013e-10
ENSMUSG00000112375	Gm38560	predicted gene, 38560	27.8784	24.0846	3.22144	3.96153	2.84687	0.000188492	0.00185924
ENSMUSG00000111875	Gm5425	predicted gene 5425	336.771	287.869	57.1806	48.8589	2.56125	8.12986e-15	5.92974e-13
ENSMUSG00000050490	Psma5-ps	proteasome subunit alpha 5, pseudogene	675.772	542.478	128.858	83.1921	2.52461	9.79221e-09	2.71467e-07
ENSMUSG00000035351	Nup37	nucleoporin 37	50.1811	30.966	8.85897	13.8654	1.82723	0.0032615	0.0192021
ENSMUSG00000020056	Washc3	WASH complex subunit 3	385.837	252.315	94.2273	73.2883	1.93193	5.6811e-07	1.0663e-05
ENSMUSG00000097383	1500026H17Rik	RIKEN cDNA 1500026H17 gene	23.4178	22.9377	7.24825	5.28204	1.89786	0.00483832	0.0261556
ENSMUSG00000111013	Gm32468	predicted gene, 32468	176.191	38.9942	34.6305	3.96153	2.48952	0.00791853	0.0383451
ENSMUSG00000020018	Snrpf	small nuclear ribonucleoprotein polypeptide F	269.863	373.885	34.6305	24.4294	3.45346	6.33014e-19	7.36442e-17
ENSMUSG00000020022	Ndufa12	NADH:ubiquinone oxidoreductase subunit A12	2128.79	2090.78	239.998	169.685	3.36673	7.89845e-33	4.11802e-30
ENSMUSG00000045867	Cradd	CASP2 and RIPK1 domain containing adaptor with death domain	211.876	176.621	92.6165	101.019	1.0038	0.00120321	0.00857168
ENSMUSG00000062981	Mrpl42	mitochondrial ribosomal protein L42	1301.36	1234.05	202.146	186.192	2.70745	2.05293e-23	4.12844e-21
ENSMUSG00000101517	4732465J04Rik	RIKEN cDNA 4732465J04 gene	411.485	272.959	98.2541	42.2563	2.28878	1.20016e-05	0.000168777
ENSMUSG00000112599	Gm47719	predicted gene, 47719	11.1513	13.7626	1.61072	1.32051	3.09621	0.0038657	0.0218759
ENSMUSG00000112346	Gm48768	predicted gene, 48768	10.0362	32.1128	2.41608	3.30127	2.87104	0.00432206	0.0239346
ENSMUSG00000111923	Gm34777	predicted gene, 34777	36.7994	97.4854	6.44289	11.2243	2.91644	0.000308717	0.00280375
ENSMUSG00000019906	Lin7a	lin-7 homolog A (C. elegans)	118.204	103.22	46.711	52.8204	1.15173	0.000991303	0.00732523
ENSMUSG00000020186	Csrp2	cysteine and glycine-rich protein 2	467.241	498.896	243.219	193.455	1.14691	0.000112069	0.00118172
ENSMUSG00000091086	Rpl6l	ribosomal protein L6-like	781.71	721.392	305.232	311.64	1.28484	3.18101e-06	5.10595e-05
ENSMUSG00000056888	Glipr1	GLI pathogenesis-related 1 (glioma)	24.533	36.7004	4.83217	3.30127	2.92715	3.65773e-05	0.000448909
ENSMUSG00000050663	Trhde	TRH-degrading enzyme	92.5562	80.2821	22.5501	9.90382	2.42649	5.43281e-05	0.000629774
ENSMUSG00000111964	Gm8942	predicted gene 8942	179.537	214.468	30.6037	17.8269	3.03247	2.97042e-09	9.09012e-08
ENSMUSG00000112796	Gm40770	predicted gene, 40770	127.125	216.762	22.5501	34.9935	2.57199	3.57865e-08	8.77642e-07
ENSMUSG00000020225	Tmbim4	transmembrane BAX inhibitor motif containing 4	2104.26	1720.33	478.385	390.211	2.13917	2.05854e-13	1.20742e-11
ENSMUSG00000112539	Gm40787	predicted gene, 40787	68.0232	56.1975	9.66433	8.58331	2.77202	3.02104e-08	7.67639e-07
ENSMUSG00000112774	Gm36041	predicted gene, 36041	206.3	512.659	36.2413	74.6088	2.69442	0.000104232	0.00111242
ENSMUSG00000006736	Tspan31	tetraspanin 31	2620.57	1459.99	1049.39	619.979	1.28976	0.0104775	0.0477068
ENSMUSG00000112639	A730063M14Rik	RIKEN cDNA A730063M14 gene	71.3686	189.236	10.4697	24.4294	2.89171	8.79224e-05	0.000954266
ENSMUSG00000025408	Ddit3	DNA-damage inducible transcript 3	181.767	225.937	64.4289	76.5896	1.52938	1.53782e-05	0.000208979
ENSMUSG00000040280	Ndufa4l2	Ndufa4, mitochondrial complex associated like 2	65.793	75.6946	12.8858	12.5448	2.47655	2.5524e-06	4.18278e-05
ENSMUSG00000040195	Nemp1	nuclear envelope integral membrane protein 1	64.6778	90.6041	29.7984	23.7692	1.53972	0.000227301	0.00216197
ENSMUSG00000056148	Rdh9	retinol dehydrogenase 9	51.2962	95.1916	17.7179	24.4294	1.79155	0.00118402	0.00846924
ENSMUSG00000040134	Rdh7	retinol dehydrogenase 7	20156.1	16602.3	9576.55	8530.49	1.02155	0.000116058	0.0012174
ENSMUSG00000112909	Gm10120	predicted gene 10120	130.471	160.564	31.4091	52.8204	1.78264	9.38975e-05	0.00101287
ENSMUSG00000061315	Naca	nascent polypeptide-associated complex alpha polypeptide	710.341	1028.76	359.996	408.037	1.17886	0.00686891	0.0343494
ENSMUSG00000111947	Gm47438	predicted gene, 47438	26.7632	47.0224	8.05361	7.92306	2.207	0.00292721	0.017557
ENSMUSG00000047631	Apof	apolipoprotein F	10722	7662.35	4774.18	3035.19	1.23528	0.0026235	0.01612
ENSMUSG00000025381	Cnpy2	canopy FGF signaling regulator 2	2654.02	2824.78	569.39	569.8	2.26584	1.04461e-16	9.45526e-15
ENSMUSG00000090841	Myl6	myosin, light polypeptide 6, alkali, smooth muscle and non-muscle	1527.73	1334.98	544.424	421.903	1.56745	1.73897e-07	3.64277e-06
ENSMUSG00000093674	Rpl41	ribosomal protein L41	2393.08	3120.68	1079.99	1290.14	1.21796	0.00260346	0.0160179
ENSMUSG00000025362	Rps26	ribosomal protein S26	2283.8	3399.37	559.726	668.838	2.20949	9.85291e-09	2.72494e-07
ENSMUSG00000064030	Pym1	PYM homolog 1, exon junction complex associated factor	230.833	258.05	117.583	117.525	1.05604	0.000333849	0.00299337
ENSMUSG00000078427	Sarnp	SAP domain containing ribonucleoprotein	98.1319	92.8979	18.5233	26.4102	2.07931	5.33723e-07	1.00579e-05
ENSMUSG00000025353	Ormdl2	ORM1-like 2 (S. cerevisiae)	384.722	185.796	88.5897	58.1024	1.96129	0.00122758	0.00870126
ENSMUSG00000025351	Cd63	CD63 antigen	113.744	228.231	33.0198	54.8011	1.95792	0.00165691	0.0110677
ENSMUSG00000090247	Bloc1s1	biogenesis of lysosomal organelles complex-1, subunit 1	86.9805	99.7792	21.7448	15.8461	2.31931	2.57978e-06	4.21783e-05
ENSMUSG00000025347	Mettl7b	methyltransferase like 7B	24454.9	19608.3	5666.52	5350.7	1.99983	1.06301e-13	6.59206e-12
ENSMUSG00000097691	9030616G12Rik	RIKEN cDNA 9030616G12 gene	230.833	403.704	33.0198	52.1601	2.89119	2.15255e-11	9.01829e-10
ENSMUSG00000065952	Rps23rg1	ribosomal protein S23, retrogene 1	40.1449	33.2597	12.8858	15.8461	1.34769	0.00531206	0.0281331
ENSMUSG00000087687	Pet100	PET100 homolog	570.949	854.431	107.918	108.942	2.71639	6.31417e-10	2.06708e-08
ENSMUSG00000089665	Fcor	Foxo1 corepressor	78.0594	26.3784	6.44289	8.58331	2.79136	0.000128405	0.00133399
ENSMUSG00000040236	Trappc5	trafficking protein particle complex 5	592.137	676.663	227.917	226.467	1.48146	3.12006e-05	0.000394619
ENSMUSG00000109089	4833411C07Rik	RIKEN cDNA 4833411C07 gene	173.961	344.066	31.4091	31.6922	3.03689	5.85379e-10	1.92983e-08
ENSMUSG00000109933	Gm7600	predicted gene 7600	65.793	110.101	33.0198	33.673	1.39792	0.000769575	0.00594583
ENSMUSG00000099338	2810030D12Rik	RIKEN cDNA 2810030D12 gene	39.0297	74.5477	17.7179	19.1474	1.62159	0.0111274	0.0499969
ENSMUSG00000081094	Rpl19-ps11	ribosomal protein L19, pseudogene 11	4578.74	5964.96	1121.06	1169.31	2.20269	3.63714e-08	8.88259e-07
ENSMUSG00000044748	Defb1	defensin beta 1	21.1876	45.8755	2.41608	5.94229	2.98094	0.000923975	0.00690015
ENSMUSG00000110129	Gm45453	predicted gene 45453	22.3027	19.4971	0	3.96153	3.32697	0.00146501	0.00998205
ENSMUSG00000031534	Smim19	small integral membrane protein 19	337.886	324.569	142.549	127.429	1.29634	4.97832e-07	9.47025e-06
ENSMUSG00000088252	Snord13	small nucleolar RNA, C/D box 13	14.4968	33.2597	0	1.98076	4.50261	0.000368914	0.00324413
ENSMUSG00000031586	Rbpms	RNA binding protein gene with multiple splicing	592.137	590.647	260.132	262.781	1.17749	3.32369e-05	0.00041626
ENSMUSG00000110663	Gm39157	predicted gene, 39157	23.4178	25.2315	6.44289	4.62178	2.14733	0.00244095	0.0152108
ENSMUSG00000063412	Gm10131	predicted pseudogene 10131	412.6	402.557	103.892	68.0062	2.24994	3.09546e-11	1.24856e-09
ENSMUSG00000109773	Gm34474	predicted gene, 34474	12.2665	14.9095	0.805361	0.660255	4.2229	0.00191596	0.0124924
ENSMUSG00000031594	Fgl1	fibrinogen-like protein 1	9001.37	7884.85	2333.94	1599.14	2.10229	2.77964e-09	8.54346e-08
ENSMUSG00000053038	Gm6180	predicted pseudogene 6180	192.918	150.242	42.6841	51.4999	1.86251	2.35398e-07	4.82344e-06
ENSMUSG00000050914	Ankrd37	ankyrin repeat domain 37	12.2665	38.9942	1.61072	2.64102	3.5697	0.000148215	0.0015119
ENSMUSG00000086279	Gm15634	predicted gene 15634	15.6119	11.4689	0	0.660255	5.22722	0.0016771	0.0111836
ENSMUSG00000109807	Gm45244	predicted gene 45244	171.731	363.563	66.0396	130.73	1.44131	0.0098361	0.0454573
ENSMUSG00000031568	Rwdd4a	RWD domain containing 4A	172.846	173.18	99.8648	67.346	1.0524	0.00794582	0.038464
ENSMUSG00000052825	Gm9892	predicted gene 9892	395.873	1101.01	120.804	165.064	2.38795	0.000346948	0.00308332
ENSMUSG00000096917	2500002B13Rik	RIKEN cDNA 2500002B13 gene	21.1876	18.3502	1.61072	1.32051	3.7628	0.000583174	0.00473433
ENSMUSG00000031641	Cbr4	carbonyl reductase 4	379.146	348.654	158.656	153.179	1.22308	4.93057e-05	0.00057888
ENSMUSG00000025588	Nat1	N-acetyl transferase 1	33.454	26.3784	6.44289	7.92306	2.05296	0.00276363	0.0168195
ENSMUSG00000036199	Ndufa13	NADH:ubiquinone oxidoreductase subunit A13	3557.28	4310	1315.96	1146.86	1.67562	3.53536e-05	0.000437603
ENSMUSG00000110545	Gm7730	predicted gene 7730	553.107	513.805	132.079	105.641	2.16821	1.85952e-12	9.38226e-11
ENSMUSG00000036120	Rfxank	regulatory factor X-associated ankyrin-containing protein	159.464	129.598	58.7914	73.2883	1.12815	0.00710968	0.0352777
ENSMUSG00000002345	Borcs8	BLOC-1 related complex subunit 8	170.616	174.327	91.8112	74.6088	1.0549	0.00014552	0.00148872
ENSMUSG00000057788	Ddx49	DEAD box helicase 49	275.438	251.168	116.777	131.391	1.08416	6.62673e-05	0.000747012
ENSMUSG00000055681	Cope	coatomer protein complex, subunit epsilon	2878.16	2085.04	981.735	810.133	1.4701	1.00372e-06	1.77951e-05
ENSMUSG00000058833	Rex1bd	required for excision 1-B domain containing	1126.29	1294.84	409.929	432.467	1.52298	3.53763e-05	0.000437603
ENSMUSG00000090137	Uba52	ubiquitin A-52 residue ribosomal protein fusion product 1	405.909	462.196	126.442	180.25	1.5002	0.00528176	0.0280148
ENSMUSG00000031848	Lsm4	LSM4 homolog, U6 small nuclear RNA and mRNA degradation associated	787.285	745.477	256.91	184.211	1.79839	4.32094e-08	1.04154e-06
ENSMUSG00000071076	Jund	jun D proto-oncogene	1465.29	1868.28	470.331	535.467	1.72855	4.10103e-05	0.000493843
ENSMUSG00000095026	Gm3336	predicted gene 3336	68.0232	69.9601	24.1608	19.1474	1.67763	7.65191e-05	0.000843508
ENSMUSG00000100691	2010320M18Rik	RIKEN cDNA 2010320M18 gene	149.428	165.152	42.6841	54.1409	1.69686	3.42686e-05	0.000426902
ENSMUSG00000045128	Rpl18a	ribosomal protein L18A	2011.7	2928	792.475	1096.68	1.38648	0.0020147	0.0130275
ENSMUSG00000002395	Use1	unconventional SNARE in the ER 1 homolog (S. cerevisiae)	1361.58	1786.85	412.345	522.922	1.75084	2.54931e-05	0.000328632
ENSMUSG00000034880	Mrpl34	mitochondrial ribosomal protein L34	833.006	727.126	289.93	173.647	1.75276	4.23036e-07	8.15759e-06
ENSMUSG00000046718	Bst2	bone marrow stromal cell antigen 2	4769.43	3929.24	1308.71	777.78	2.06016	3.91953e-09	1.1735e-07
ENSMUSG00000003039	Fam32a	family with sequence similarity 32, member A	884.302	955.357	387.379	327.486	1.36415	3.28617e-05	0.000412294
ENSMUSG00000070713	Gm10282	predicted pseudogene 10282	85.8654	118.129	48.3217	44.2371	1.14086	0.00486434	0.0262357
ENSMUSG00000031622	Sin3b	transcriptional regulator, SIN3B (yeast)	1269.02	1142.3	366.439	371.063	1.70909	9.1061e-10	2.91333e-08
ENSMUSG00000049891	Gm7984	predicted gene 7984	83.6351	75.6946	8.05361	13.2051	2.8973	5.17251e-05	0.000605768
ENSMUSG00000110057	Gm2225	predicted gene 2225	1177.58	1993.29	111.945	135.352	3.67974	6.0618e-16	5.07929e-14
ENSMUSG00000031683	Lsm6	LSM6 homolog, U6 small nuclear RNA and mRNA degradation associated	1061.61	1550.59	219.864	163.083	2.77107	2.25191e-12	1.1162e-10
ENSMUSG00000097174	Gm4890	predicted gene 4890	33.454	18.3502	3.22144	5.28204	2.58862	0.000187065	0.00184924
ENSMUSG00000036977	Anapc10	anaphase promoting complex subunit 10	51.2962	49.3161	12.8858	13.2051	1.9466	0.000189825	0.00186641
ENSMUSG00000033938	Ndufb7	NADH:ubiquinone oxidoreductase subunit B7	3892.94	5281.42	750.597	882.761	2.48965	4.61932e-08	1.09841e-06
ENSMUSG00000046408	1700067K01Rik	RIKEN cDNA 1700067K01 gene	30.1086	27.5253	10.4697	10.5641	1.45421	0.00604349	0.0312541
ENSMUSG00000019362	D8Ertd738e	DNA segment, Chr 8, ERATO Doi 738, expressed	1269.02	1367.09	568.585	588.947	1.1873	0.00153514	0.0103546
ENSMUSG00000033751	Gadd45gip1	growth arrest and DNA-damage-inducible, gamma interacting protein 1	545.301	575.737	218.253	167.044	1.54223	1.25649e-06	2.19177e-05
ENSMUSG00000052926	Rnaseh2a	ribonuclease H2, large subunit	356.843	425.495	126.442	130.07	1.60836	3.23504e-08	8.13207e-07
ENSMUSG00000005161	Prdx2	peroxiredoxin 2	2592.69	2249.05	902.005	759.293	1.54353	1.59301e-08	4.20729e-07
ENSMUSG00000041203	Trir	telomerase RNA component interacting RNase	1514.35	1429.02	636.235	528.204	1.33821	1.44998e-05	0.000198361
ENSMUSG00000059355	Wdr83os	WD repeat domain 83 opposite strand	1085.03	986.323	252.883	223.166	2.12194	5.38124e-11	2.1219e-09
ENSMUSG00000109812	Gm45640	predicted gene 45640	34.5692	21.7909	8.85897	5.94229	1.94097	0.00452937	0.0248093
ENSMUSG00000061104	Sap18b	Sin3-associated polypeptide 18B	899.914	1096.42	271.407	229.769	1.99484	4.34602e-13	2.41814e-11
ENSMUSG00000054400	Cklf	chemokine-like factor	15.6119	58.4912	1.61072	2.64102	4.10358	3.35628e-05	0.000418851
ENSMUSG00000031879	Ciao2b	cytosolic iron-sulfur assembly component 2B	392.527	330.303	111.945	120.827	1.63407	2.00032e-08	5.18572e-07
ENSMUSG00000014856	Tmem208	transmembrane protein 208	739.334	557.387	222.28	170.346	1.72494	6.13848e-07	1.14301e-05
ENSMUSG00000080021	Gm5915	predicted pseudogene 5915	37.9146	20.644	7.24825	5.94229	2.15956	0.000332256	0.00298098
ENSMUSG00000036672	Cenpt	centromere protein T	32.3389	51.6099	12.0804	21.1282	1.32378	0.00840919	0.0401411
ENSMUSG00000031897	Psmb10	proteasome (prosome, macropain) subunit, beta type 10	944.519	1096.42	372.882	377.666	1.44316	3.92797e-05	0.000476262
ENSMUSG00000033106	Slc7a6os	solute carrier family 7, member 6 opposite strand	367.994	422.054	149.797	170.346	1.302	2.44558e-06	4.01709e-05
ENSMUSG00000060019	Gm10073	predicted pseudogene 10073	3065.51	3462.45	858.515	930.299	1.86755	7.33596e-07	1.34893e-05
ENSMUSG00000031917	Nip7	NIP7, nucleolar pre-rRNA processing protein	239.754	207.587	75.704	69.3268	1.62631	9.47726e-07	1.69089e-05
ENSMUSG00000059775	Rps26-ps1	ribosomal protein S26, pseudogene 1	1110.67	1775.38	275.434	280.608	2.37573	4.73763e-10	1.57292e-08
ENSMUSG00000110613	Lncbate1	brown adipose tissue enriched long non-coding RNA 1	65.793	50.463	25.7716	15.8461	1.49199	0.00279489	0.0169439
ENSMUSG00000110528	Gm1943	predicted gene 1943	61.3324	130.745	16.9126	12.5448	2.70833	0.000282081	0.00259873
ENSMUSG00000031950	Gabarapl2	gamma-aminobutyric acid (GABA) A receptor-associated protein-like 2	450.514	271.812	137.717	101.679	1.59465	0.000632311	0.00506029
ENSMUSG00000055435	Maf	avian musculoaponeurotic fibrosarcoma oncogene homolog	1116.25	2650.46	344.695	632.524	1.9463	0.0103338	0.0473225
ENSMUSG00000014633	Cmc2	COX assembly mitochondrial protein 2	299.971	256.903	56.3753	59.4229	2.26505	1.53991e-11	6.52933e-10
ENSMUSG00000034424	Gcsh	glycine cleavage system protein H (aminomethyl carrier)	1337.05	800.527	523.485	367.762	1.26268	0.00154412	0.0103953
ENSMUSG00000031839	Hsbp1	heat shock factor binding protein 1	1596.87	1735.24	536.371	439.069	1.77285	2.90481e-10	9.94915e-09
ENSMUSG00000031827	Cotl1	coactosin-like 1 (Dictyostelium)	378.031	511.512	156.24	152.519	1.52659	0.000107335	0.00114206
ENSMUSG00000031818	Cox4i1	cytochrome c oxidase subunit 4I1	10424.3	13170.9	3664.39	3866.45	1.64759	2.24804e-06	3.71428e-05
ENSMUSG00000006519	Cyba	cytochrome b-245, alpha polypeptide	237.524	503.483	83.7576	118.186	1.8747	0.00732676	0.0360751
ENSMUSG00000006589	Aprt	adenine phosphoribosyl transferase	566.488	463.342	252.883	207.98	1.16107	0.000151923	0.00154733
ENSMUSG00000015013	Trappc2l	trafficking protein particle complex 2-like	398.103	424.348	87.7844	106.301	2.08179	4.56023e-08	1.0862e-06
ENSMUSG00000097203	4732419C18Rik	RIKEN cDNA 4732419C18 gene	133.816	229.377	26.5769	48.1986	2.27235	8.03119e-07	1.46255e-05
ENSMUSG00000031980	Agt	angiotensinogen (serpin peptidase inhibitor, clade A, member 8)	13742.9	13006.8	6119.94	6605.19	1.07183	0.00019744	0.00192743
ENSMUSG00000051671	Coa6	cytochrome c oxidase assembly factor 6	644.548	450.727	177.179	120.827	1.87992	5.24388e-07	9.90847e-06
ENSMUSG00000033931	Rbm34	RNA binding motif protein 34	150.543	254.609	66.845	73.9485	1.52425	0.00915645	0.0429794
ENSMUSG00000071302	2610044O15Rik8	RIKEN cDNA 2610044O15 gene	35.6843	50.463	6.44289	15.1859	1.97052	0.000394047	0.00342619
ENSMUSG00000091613	Gm17046	predicted gene 17046	56.8719	45.8755	8.85897	6.60255	2.74287	2.01086e-06	3.34993e-05
ENSMUSG00000094242	Gm5456	predicted gene 5456	346.807	237.406	70.8718	51.4999	2.25888	1.02354e-08	2.82518e-07
ENSMUSG00000060579	Fhit	fragile histidine triad gene	105.938	88.3103	33.8252	17.1666	1.94071	7.3832e-05	0.000819663
ENSMUSG00000021741	Gm5457	predicted pseudogene 5457	381.376	493.161	34.6305	20.4679	3.99913	7.56431e-23	1.43896e-20
ENSMUSG00000017491	Rarb	retinoic acid receptor, beta	5.57567	19.4971	1.61072	1.32051	3.10302	0.00357811	0.0206346
ENSMUSG00000095280	NA	NA	148.313	223.643	2.41608	1.32051	6.6469	0.000182771	0.00181316
ENSMUSG00000045107	Saysd1	SAYSVFN motif domain containing 1	281.014	225.937	76.5093	78.5703	1.7087	8.13486e-08	1.8229e-06
ENSMUSG00000049960	Mrps16	mitochondrial ribosomal protein S16	752.716	670.929	177.985	200.057	1.91233	7.48251e-10	2.42141e-08
ENSMUSG00000063787	Chchd1	coiled-coil-helix-coiled-coil-helix domain containing 1	570.949	514.952	155.435	141.295	1.87254	9.83377e-11	3.6429e-09
ENSMUSG00000025290	Rps24	ribosomal protein S24	3101.19	4167.79	649.926	847.107	2.27941	3.11947e-08	7.89799e-07
ENSMUSG00000114709	Gm47920	predicted gene, 47920	22.3027	13.7626	3.22144	5.28204	2.06884	0.00802977	0.038802
ENSMUSG00000045776	Lrtm1	leucine-rich repeats and transmembrane domains 1	1677.16	2744.5	284.293	282.589	2.96345	3.83913e-13	2.15313e-11
ENSMUSG00000042682	Selenok	selenoprotein K	4238.63	3478.51	564.558	462.839	2.9096	1.05059e-24	2.50665e-22
ENSMUSG00000042485	Mustn1	musculoskeletal, embryonic nuclear protein 1	124.895	168.592	35.4359	42.9166	1.90334	0.000443397	0.0037737
ENSMUSG00000021917	Spcs1	signal peptidase complex subunit 1 homolog (S. cerevisiae)	826.315	537.89	295.568	177.609	1.5291	0.000152018	0.00154733
ENSMUSG00000058351	Smim4	small integral membrane protein 4	595.482	821.171	70.8718	97.0575	3.07396	3.26431e-15	2.48388e-13
ENSMUSG00000021905	Dph3	diphthamine biosynthesis 3	324.504	446.139	107.918	91.1152	1.95438	1.49399e-08	3.98313e-07
ENSMUSG00000013701	Timm23	translocase of inner mitochondrial membrane 23	118.204	89.4572	40.2681	31.032	1.54567	0.00172497	0.011454
ENSMUSG00000078126	Rpl23a-ps3	ribosomal protein L23A, pseudogene 3	534.15	674.37	146.576	143.936	2.05661	3.63843e-09	1.09675e-07
ENSMUSG00000043681	Fam25c	family with sequence similarity 25, member C	1254.53	595.234	215.031	123.468	2.45121	2.10677e-05	0.000277428
ENSMUSG00000023064	Sncg	synuclein, gamma	15.6119	10.322	0.805361	1.98076	3.18001	0.00310527	0.0184512
ENSMUSG00000115575	Gm49024	predicted gene, 49024	55.7567	42.4348	6.44289	2.64102	3.46603	1.23743e-06	2.1612e-05
ENSMUSG00000037780	Mbl1	mannose-binding lectin (protein A) 1	4835.22	3507.18	1427.1	1028.68	1.76454	2.49936e-07	5.09906e-06
ENSMUSG00000072596	Ear2	eosinophil-associated, ribonuclease A family, member 2	35.6843	102.073	5.63753	16.5064	2.62376	0.00157791	0.0105975
ENSMUSG00000115160	Gm6532	predicted pseudogene 6532	153.889	119.276	38.6573	24.4294	2.11992	5.2955e-05	0.00061715
ENSMUSG00000044285	Ubb-ps	ubiquitin B, pseudogene	3689.98	2905.07	629.792	333.429	2.77622	6.06495e-11	2.37156e-09
ENSMUSG00000115003	Gm48933	predicted gene, 48933	17.8422	8.02821	0	1.98076	3.61293	0.00260893	0.0160445
ENSMUSG00000062081	Gm6055	predicted gene 6055	857.539	746.624	142.549	91.7754	2.77743	6.63005e-11	2.57111e-09
ENSMUSG00000035960	Apex1	apurinic/apyrimidinic endonuclease 1	84.7502	76.8414	32.2144	23.7692	1.53417	0.00154148	0.0103825
ENSMUSG00000115312	Gm8518	predicted gene 8518	205.185	266.078	49.127	38.2948	2.43308	1.36486e-07	2.90667e-06
ENSMUSG00000072115	Ang	angiogenin, ribonuclease, RNase A family, 5	3349.87	3996.9	1635.69	1933.89	1.04124	0.000897418	0.00675559
ENSMUSG00000105461	Gm4742	predicted gene 4742	55.7567	38.9942	11.2751	3.30127	2.7265	0.000317019	0.00286621
ENSMUSG00000022174	Dad1	defender against cell death 1	1493.17	1324.65	609.658	458.877	1.39954	9.21673e-06	0.000133071
ENSMUSG00000010406	Mrpl52	mitochondrial ribosomal protein L52	1174.24	1806.35	290.735	330.788	2.26141	3.2944e-08	8.25182e-07
ENSMUSG00000022193	Psmb5	proteasome (prosome, macropain) subunit, beta type 5	2263.72	1622.85	669.255	508.396	1.72312	7.14286e-08	1.62122e-06
ENSMUSG00000040822	1700123O20Rik	RIKEN cDNA 1700123O20 gene	370.225	276.4	155.435	124.788	1.20817	0.000179898	0.00178844
ENSMUSG00000022194	Pabpn1	poly(A) binding protein, nuclear 1	1126.29	1935.95	470.331	504.435	1.65136	0.000768423	0.00594019
ENSMUSG00000060680	Gm8894	predicted gene 8894	81.4048	61.9319	28.993	32.3525	1.22276	0.00295683	0.0177196
ENSMUSG00000022210	Dhrs4	dehydrogenase/reductase (SDR family) member 4	3648.72	2713.53	1033.28	785.043	1.80725	4.74721e-08	1.12692e-06
ENSMUSG00000022215	Fitm1	fat storage-inducing transmembrane protein 1	1542.23	1248.96	719.188	660.915	1.01633	0.000226142	0.00215824
ENSMUSG00000022216	Psme1	proteasome (prosome, macropain) activator subunit 1 (PA28 alpha)	1786.45	1618.26	757.845	665.537	1.25851	1.9015e-06	3.19314e-05
ENSMUSG00000022217	Emc9	ER membrane protein complex subunit 9	975.743	922.097	318.118	243.634	1.75733	6.23654e-08	1.43921e-06
ENSMUSG00000079197	Psme2	proteasome (prosome, macropain) activator subunit 2 (PA28 beta)	652.354	533.303	182.817	149.218	1.83789	3.09951e-10	1.05391e-08
ENSMUSG00000010376	Nedd8	neural precursor cell expressed, developmentally down-regulated gene 8	1447.45	1266.16	384.157	328.807	1.92904	1.14417e-13	7.03339e-12
ENSMUSG00000002326	Gmpr2	guanosine monophosphate reductase 2	33.454	52.7568	16.1072	10.5641	1.70202	0.00192535	0.0125419
ENSMUSG00000022219	Cideb	cell death-inducing DNA fragmentation factor, alpha subunit-like effector B	1305.82	987.47	398.654	219.205	1.89311	2.54179e-05	0.000327963
ENSMUSG00000090038	Gm16573	predicted gene 16573	128.241	135.333	54.7646	23.7692	1.75384	0.00142261	0.00974503
ENSMUSG00000110165	Btf3-ps18	basic transcription factor 3, pseudogene 18	46.8357	49.3161	15.3019	10.5641	1.90271	0.000922614	0.00689365
ENSMUSG00000021967	Mrpl57	mitochondrial ribosomal protein L57	1277.94	1353.33	285.903	236.371	2.33366	9.31378e-14	5.82711e-12
ENSMUSG00000021928	Ebpl	emopamil binding protein-like	2078.61	2556.41	773.147	991.703	1.39279	0.000148016	0.00151096
ENSMUSG00000022035	Ccdc25	coiled-coil domain containing 25	362.419	430.083	182.012	190.814	1.08765	0.00378863	0.0215485
ENSMUSG00000033446	Lpar6	lysophosphatidic acid receptor 6	291.05	342.919	95.838	85.1729	1.80941	1.01009e-07	2.2322e-06
ENSMUSG00000021996	Esd	esterase D/formylglutathione hydrolase	6936.14	5169.02	1587.37	1219.49	2.10875	1.78443e-08	4.66905e-07
ENSMUSG00000021999	Cpb2	carboxypeptidase B2 (plasma)	5042.64	2686.01	1586.56	1021.41	1.56741	0.0052006	0.027668
ENSMUSG00000085829	Gm4285	predicted gene 4285	102.592	189.236	28.1876	33.0127	2.25055	9.61155e-07	1.71268e-05
ENSMUSG00000060126	Tpt1	tumor protein, translationally-controlled 1	2103.14	2231.84	722.409	528.864	1.79336	2.71203e-11	1.10659e-09
ENSMUSG00000067995	Gtf2f2	general transcription factor IIF, polypeptide 2	112.629	66.5195	31.4091	29.7115	1.55335	0.000181346	0.00180029
ENSMUSG00000022013	Dnajc15	DnaJ heat shock protein family (Hsp40) member C15	1090.6	1106.75	173.153	136.673	2.82785	2.51422e-19	3.07763e-17
ENSMUSG00000115539	Gm6997	predicted gene 6997	128.241	107.807	21.7448	23.7692	2.37273	7.48169e-09	2.11911e-07
ENSMUSG00000022025	Cnmd	chondromodulin	127.125	167.446	41.8788	44.8973	1.76195	1.29071e-05	0.000178832
ENSMUSG00000062611	Rps3a2	ribosomal protein S3A2	1096.18	1415.26	316.507	351.916	1.90932	6.41172e-09	1.82708e-07
ENSMUSG00000060377	Rpl36a-ps1	ribosomal protein L36A, pseudogene 1	51.2962	99.7792	24.1608	22.4487	1.69696	0.00129445	0.0090747
ENSMUSG00000075486	Commd6	COMM domain containing 6	559.798	608.997	202.146	149.218	1.7358	3.25217e-08	8.16056e-07
ENSMUSG00000060143	Gm10076	predicted gene 10076	901.029	990.91	419.593	332.768	1.33084	0.000312687	0.00283249
ENSMUSG00000025545	Clybl	citrate lyase beta like	851.963	652.579	278.655	212.602	1.61583	3.10675e-06	4.99243e-05
ENSMUSG00000025894	Aasdhppt	aminoadipate-semialdehyde dehydrogenase-phosphopantetheinyl transferase	356.843	272.959	130.469	92.4357	1.49983	0.00321501	0.0190159
ENSMUSG00000025893	Kbtbd3	kelch repeat and BTB (POZ) domain containing 3	46.8357	51.6099	10.4697	19.1474	1.72086	0.00278453	0.0168968
ENSMUSG00000025888	Casp1	caspase 1	37.9146	84.8696	4.02681	16.5064	2.56109	0.00125103	0.00883188
ENSMUSG00000074516	Gm10709	predicted gene 10709	364.649	488.574	111.14	87.1536	2.10688	5.78215e-08	1.34984e-06
ENSMUSG00000004096	Cwc15	CWC15 spliceosome-associated protein	872.035	842.962	273.017	264.102	1.67504	9.04879e-08	2.0219e-06
ENSMUSG00000058173	Smco4	single-pass membrane protein with coiled-coil domains 4	104.823	149.095	45.9056	56.1217	1.31279	0.00218221	0.0139189
ENSMUSG00000045519	Zfp560	zinc finger protein 560	161.695	247.728	20.134	19.1474	3.38271	7.58612e-17	6.97973e-15
ENSMUSG00000084786	Ubl5	ubiquitin-like 5	2976.29	3161.97	466.304	378.326	2.86211	1.21835e-24	2.85845e-22
ENSMUSG00000032171	Pin1	protein (peptidyl-prolyl cis/trans isomerase) NIMA-interacting 1	376.916	347.507	133.69	95.7369	1.66159	6.5004e-07	1.2088e-05
ENSMUSG00000038742	Angptl6	angiopoietin-like 6	172.846	260.343	92.6165	97.7177	1.1859	0.00622293	0.0320293
ENSMUSG00000074476	Spc24	SPC24, NDC80 kinetochore complex component, homolog (S. cerevisiae)	611.094	541.331	173.153	114.224	2.00685	9.64722e-11	3.58322e-09
ENSMUSG00000039632	Odad3	outer dynein arm docking complex subunit 3	107.053	59.6381	33.0198	34.9935	1.29325	0.00150599	0.0101971
ENSMUSG00000111446	Gm6581	predicted gene 6581	85.8654	80.2821	1.61072	9.24357	3.8804	7.60812e-11	2.91031e-09
ENSMUSG00000013822	Elof1	ELF1 homolog, elongation factor 1	896.568	906.041	244.83	256.179	1.84692	2.08362e-11	8.75557e-10
ENSMUSG00000010607	Pigyl	phosphatidylinositol glycan anchor biosynthesis, class Y-like	370.225	490.868	185.233	161.762	1.31196	2.34327e-05	0.000305427
ENSMUSG00000090925	1810064F22Rik	RIKEN cDNA 1810064F22 gene	55.7567	103.22	16.9126	25.0897	1.91517	0.00283342	0.0171332
ENSMUSG00000111365	Gm47772	predicted gene, 47772	37.9146	86.0165	4.02681	7.92306	3.36016	9.31671e-05	0.00100653
ENSMUSG00000035443	Thyn1	thymocyte nuclear protein 1	282.129	256.903	99.0594	86.4934	1.5403	3.6961e-07	7.25662e-06
ENSMUSG00000059974	Ntm	neurotrimin	93.6713	283.281	10.4697	25.7499	3.37332	0.000158712	0.00160502
ENSMUSG00000032113	Chek1	checkpoint kinase 1	8.92108	26.3784	2.41608	1.98076	3.01063	0.00400713	0.0225093
ENSMUSG00000032121	Tmem218	transmembrane protein 218	42.3751	58.4912	14.4965	27.0704	1.26541	0.00842849	0.0402054
ENSMUSG00000090136	Gm10177	predicted gene 10177	1196.54	1018.44	119.193	87.1536	3.427	5.76691e-25	1.42422e-22
ENSMUSG00000111515	Gm5055	predicted gene 5055	15.6119	22.9377	3.22144	1.98076	2.90984	0.000610201	0.0049197
ENSMUSG00000095385	D630033O11Rik	RIKEN cDNA D630033O11 gene	57.987	79.1352	13.6911	15.1859	2.24434	1.02394e-05	0.000145937
ENSMUSG00000060467	Gm10080	predicted gene 10080	773.904	631.935	249.662	161.762	1.77494	3.69889e-08	9.00852e-07
ENSMUSG00000032112	Trappc4	trafficking protein particle complex 4	302.202	235.112	58.7914	87.8139	1.86987	3.96955e-07	7.67574e-06
ENSMUSG00000009927	Rps25	ribosomal protein S25	6755.49	11809.5	663.618	831.261	3.63432	6.21223e-16	5.17453e-14
ENSMUSG00000094437	Gm9830	predicted gene 9830	82.52	36.7004	17.7179	12.5448	1.98472	0.00151555	0.0102471
ENSMUSG00000039438	Ttc36	tetratricopeptide repeat domain 36	4645.65	5757.37	1762.94	1795.23	1.54778	5.43564e-05	0.000629774
ENSMUSG00000032083	Apoa1	apolipoprotein A-I	142155	199735	53329.4	67031	1.50617	0.000394964	0.00342938
ENSMUSG00000032081	Apoc3	apolipoprotein C-III	33279	42559.8	17108.3	19326.3	1.05762	0.00682594	0.0341831
ENSMUSG00000032079	Apoa5	apolipoprotein A-V	20688	26850.9	7465.7	9486.54	1.48761	9.47359e-05	0.00102113
ENSMUSG00000063543	Gm5616	predicted gene 5616	45.7205	45.8755	11.2751	7.92306	2.26378	0.000190211	0.00186853
ENSMUSG00000042293	Gm5617	predicted gene 5617	665.735	902.6	181.206	186.192	2.09367	3.02814e-07	6.06521e-06
ENSMUSG00000032271	Nnmt	nicotinamide N-methyltransferase	5298.01	2181.38	1346.56	542.729	1.9853	0.00324152	0.0191046
ENSMUSG00000058443	Rpl10-ps3	ribosomal protein L10, pseudogene 3	89.2108	198.411	45.9056	45.5576	1.65224	6.62796e-05	0.000747012
ENSMUSG00000101304	Plet1os	placenta expressed transcript 1, opposite strand	26.7632	14.9095	0.805361	2.64102	3.54593	0.000144557	0.00147995
ENSMUSG00000032068	Plet1	placenta expressed transcript 1	63.5627	64.2257	17.7179	7.92306	2.33988	3.00497e-06	4.84546e-05
ENSMUSG00000039217	Il18	interleukin 18	192.918	172.033	72.4825	54.8011	1.52482	3.87535e-07	7.53499e-06
ENSMUSG00000032065	Tex12	testis expressed 12	40.1449	24.0846	4.02681	12.5448	1.93387	0.0100292	0.0461225
ENSMUSG00000000171	Sdhd	succinate dehydrogenase complex, subunit D, integral membrane protein	2603.84	1571.24	918.112	673.46	1.39158	0.00232559	0.0146678
ENSMUSG00000039016	Timm8b	translocase of inner mitochondrial membrane 8B	1402.84	1219.14	153.824	114.884	3.28894	1.0998e-26	2.9773e-24
ENSMUSG00000032051	Fdx1	ferredoxin 1	2759.96	2711.24	873.012	771.838	1.73414	2.68916e-11	1.10045e-09
ENSMUSG00000034218	Atm	ataxia telangiectasia mutated	207.415	244.287	14.4965	17.8269	3.80184	1.21843e-08	3.29843e-07
ENSMUSG00000061559	Wdr61	WD repeat domain 61	507.386	368.151	211.005	195.435	1.10757	0.0022201	0.0141285
ENSMUSG00000032301	Psma4	proteasome subunit alpha 4	1553.38	1140.01	626.571	580.364	1.15826	0.000273985	0.00254917
ENSMUSG00000032314	Etfa	electron transferring flavoprotein, alpha polypeptide	3919.7	3113.8	1797.57	1401.72	1.13662	0.00276672	0.0168286
ENSMUSG00000076281	NA	NA	964.592	4540.53	535.565	586.306	2.29479	0.000214898	0.002072
ENSMUSG00000032288	Imp3	IMP3, U3 small nucleolar ribonucleoprotein	1067.18	1234.05	278.655	279.288	2.04416	7.24012e-16	5.96018e-14
ENSMUSG00000074284	Gm10658	predicted gene 10658	95.9016	102.073	33.8252	19.1474	1.91058	0.000128186	0.0013327
ENSMUSG00000032299	Commd4	COMM domain containing 4	415.945	387.648	178.79	187.512	1.13304	3.95527e-06	6.23498e-05
ENSMUSG00000111380	D9Wsu149	DNA segment, Chr 9, Wayne State University 149	37.9146	59.6381	23.3555	14.5256	1.37353	0.00734603	0.0361239
ENSMUSG00000074280	Gm6166	predicted gene 6166	24.533	27.5253	1.61072	0.660255	4.56261	4.67251e-05	0.000552266
ENSMUSG00000000088	Cox5a	cytochrome c oxidase subunit 5A	2664.06	2316.71	786.838	553.294	1.89455	3.69215e-09	1.11056e-07
ENSMUSG00000007892	Rplp1	ribosomal protein, large, P1	7172.55	8209.42	2126.96	2215.82	1.82453	4.47473e-07	8.58185e-06
ENSMUSG00000032249	Anp32a	acidic (leucine-rich) nuclear phosphoprotein 32 family, member A	1367.16	1822.4	580.665	619.979	1.40946	0.000776805	0.00597872
ENSMUSG00000032246	Calml4	calmodulin-like 4	25.6481	16.0564	2.41608	1.32051	3.50998	0.000169034	0.0016869
ENSMUSG00000032398	Snapc5	small nuclear RNA activating complex, polypeptide 5	363.534	385.354	58.7914	88.4741	2.34311	3.00751e-08	7.65581e-07
ENSMUSG00000032397	Tipin	timeless interacting protein	68.0232	65.3726	24.9662	28.391	1.31973	0.00458316	0.0250552
ENSMUSG00000004771	Rab11a	RAB11A, member RAS oncogene family	954.555	700.748	273.823	240.333	1.68739	3.80586e-07	7.42038e-06
ENSMUSG00000040652	Oaz2	ornithine decarboxylase antizyme 2	681.347	471.371	262.548	229.108	1.23004	0.000133134	0.00137098
ENSMUSG00000032383	Ppib	peptidylprolyl isomerase B	1711.73	1373.97	779.59	456.236	1.32074	0.000771635	0.00595195
ENSMUSG00000032381	Ciao2a	cytosolic iron-sulfur assembly component 2A	1081.68	669.782	205.367	154.5	2.28405	5.90218e-08	1.37104e-06
ENSMUSG00000036781	Rps27l	ribosomal protein S27-like	18136.6	22492.8	1001.06	983.78	4.35545	2.23843e-66	2.48717e-62
ENSMUSG00000033543	Gtf2a2	general transcription factor II A, 2	786.17	699.601	206.172	188.173	1.9145	4.46645e-14	2.97982e-12
ENSMUSG00000032207	Lipc	lipase, hepatic	2304.98	2093.07	1055.02	1079.52	1.04292	5.73774e-06	8.66632e-05
ENSMUSG00000086158	Ccpg1os	cell cycle progression 1, opposite strand	94.7865	76.8414	25.7716	27.7307	1.6802	1.04615e-05	0.000148754
ENSMUSG00000098332	Pigbos1	Pigb opposite strand 1	104.823	153.683	34.6305	25.0897	2.11811	1.7096e-05	0.000228982
ENSMUSG00000043013	Onecut1	one cut domain, family member 1	33.454	44.7286	8.05361	5.94229	2.49082	0.000120703	0.00126236
ENSMUSG00000007656	Arpp19	cAMP-regulated phosphoprotein 19	1422.91	2372.91	359.191	393.512	2.33409	1.04213e-07	2.28862e-06
ENSMUSG00000110838	Gm47789	predicted gene, 47789	13.3816	21.7909	0.805361	1.98076	3.61236	0.000210962	0.00203544
ENSMUSG00000032348	Gsta4	glutathione S-transferase, alpha 4	2785.61	2981.91	456.64	437.749	2.68908	1.42192e-19	1.81967e-17
ENSMUSG00000074183	Gsta1	glutathione S-transferase, alpha 1 (Ya)	71.3686	59.6381	6.44289	15.1859	2.57701	4.01281e-06	6.31155e-05
ENSMUSG00000111709	Gm3776	predicted gene 3776	32.3389	22.9377	4.83217	8.58331	2.02857	0.00543923	0.0286879
ENSMUSG00000057933	Gsta2	glutathione S-transferase, alpha 2 (Yc2)	810.703	941.594	386.573	485.948	1.00538	0.00154141	0.0103825
ENSMUSG00000032330	Cox7a2	cytochrome c oxidase subunit 7A2	10102	10387.4	834.354	678.742	3.75968	1.38634e-41	1.21972e-38
ENSMUSG00000098747	Gm27216	predicted gene 27216	933.368	1020.73	153.019	143.275	2.72202	8.7675e-25	2.12793e-22
ENSMUSG00000097195	Snhg5	small nucleolar RNA host gene 5	61.3324	123.864	28.1876	30.3717	1.65908	0.000443897	0.00377567
ENSMUSG00000079427	Mthfsl	5, 10-methenyltetrahydrofolate synthetase-like	335.656	419.761	95.0326	85.1729	2.06887	3.57195e-12	1.70449e-10
ENSMUSG00000099974	Bcl2a1d	B cell leukemia/lymphoma 2 related protein A1d	12.2665	59.6381	6.44289	4.62178	2.7057	0.00357083	0.0206095
ENSMUSG00000097177	9330159M07Rik	RIKEN cDNA 9330159M07 gene	22.3027	16.0564	4.02681	4.62178	2.14521	0.00706676	0.0351639
ENSMUSG00000066442	Mthfs	5, 10-methenyltetrahydrofolate synthetase	156.119	212.174	41.8788	40.2755	2.16478	6.00455e-08	1.39023e-06
ENSMUSG00000032359	Ctsh	cathepsin H	4611.08	3258.31	1493.95	1292.12	1.49815	3.0278e-06	4.87112e-05
ENSMUSG00000032369	Plscr1	phospholipid scramblase 1	161.695	141.067	63.6235	48.8589	1.43149	0.00055111	0.00451307
ENSMUSG00000062933	Gm10123	predicted pseudogene 10123	3852.79	3389.05	1460.93	1054.43	1.5259	6.75437e-07	1.25272e-05
ENSMUSG00000046997	Spsb4	splA/ryanodine receptor domain and SOCS box containing 4	120.435	60.785	45.1002	27.0704	1.33537	0.00546559	0.0288054
ENSMUSG00000032463	Faim	Fas apoptotic inhibitory molecule	123.78	137.626	49.9324	48.1986	1.41396	4.45832e-05	0.000530962
ENSMUSG00000032527	Pccb	propionyl Coenzyme A carboxylase, beta polypeptide	5440.74	9504.25	1445.62	1211.57	2.49176	8.6359e-09	2.41685e-07
ENSMUSG00000043154	Ppp2r3a	protein phosphatase 2, regulatory subunit B'', alpha	480.623	1653.81	104.697	194.115	2.83576	0.000215697	0.00207828
ENSMUSG00000035048	Anapc13	anaphase promoting complex subunit 13	2193.47	2884.42	270.601	301.736	3.149	6.77218e-16	5.60777e-14
ENSMUSG00000048758	Rpl29	ribosomal protein L29	2465.56	2725	747.375	871.536	1.68067	4.57518e-07	8.76256e-06
ENSMUSG00000032575	Manf	mesencephalic astrocyte-derived neurotrophic factor	3537.21	1324.65	711.134	303.717	2.26068	0.000430044	0.00367153
ENSMUSG00000090207	4930524O07Rik	RIKEN cDNA 4930524O07 gene	12.2665	6.88132	2.41608	0.660255	2.70098	0.00739386	0.0363166
ENSMUSG00000039461	Tcta	T cell leukemia translocation altered gene	291.05	259.196	138.522	114.224	1.12391	0.000866271	0.00655971
ENSMUSG00000063856	Gpx1	glutathione peroxidase 1	103119	73298.7	16259.4	12087.3	2.63776	2.49181e-15	1.92732e-13
ENSMUSG00000070283	Ndufaf3	NADH:ubiquinone oxidoreductase complex assembly factor 3	313.353	232.818	135.301	104.32	1.19106	0.000226416	0.00215885
ENSMUSG00000091537	Tma7	translational machinery associated 7	836.351	937.007	129.663	116.205	2.8516	3.48826e-23	6.7266e-21
ENSMUSG00000032478	Nme6	NME/NM23 nucleoside diphosphate kinase 6	277.669	155.977	82.1468	83.8524	1.3856	0.000225407	0.00215414
ENSMUSG00000098973	Mir6236	microRNA 6236	2408.69	14747.8	812.609	1114.51	3.15415	2.71546e-06	4.42938e-05
ENSMUSG00000019659	Ccdc12	coiled-coil domain containing 12	379.146	560.828	106.308	134.692	1.96246	1.34283e-05	0.000184961
ENSMUSG00000041012	Cmtm8	CKLF-like MARVEL transmembrane domain containing 8	1555.61	2144.68	492.881	649.691	1.69502	3.18748e-05	0.000401702
ENSMUSG00000050621	Rps27rt	ribosomal protein S27, retrogene	2007.24	3417.72	401.875	491.23	2.60245	8.3927e-09	2.35817e-07
ENSMUSG00000080848	Gm9385	predicted pseudogene 9385	1095.06	1398.06	419.593	476.044	1.47671	6.96872e-05	0.000781041
ENSMUSG00000039163	Cmc1	COX assembly mitochondrial protein 1	591.021	801.674	111.14	108.282	2.66624	8.05438e-18	8.39863e-16
ENSMUSG00000006941	Eif1b	eukaryotic translation initiation factor 1B	441.593	326.863	120.804	124.788	1.64559	9.20434e-09	2.57082e-07
ENSMUSG00000052658	5830454E08Rik	RIKEN cDNA 5830454E08 gene	30.1086	33.2597	4.02681	4.62178	2.86712	1.84404e-05	0.000245588
ENSMUSG00000110726	Gm18101	predicted gene, 18101	233.063	126.158	70.0664	41.5961	1.6895	0.0013985	0.00962671
ENSMUSG00000032526	Ss18l2	SS18, nBAF chromatin remodeling complex subunit like 2	1993.86	2175.64	207.783	165.724	3.48206	3.73445e-31	1.59303e-28
ENSMUSG00000038412	Higd1a	HIG1 domain family, member 1A	1238.91	932.419	241.608	118.846	2.59254	4.28444e-08	1.03451e-06
ENSMUSG00000032551	1110059G10Rik	RIKEN cDNA 1110059G10 gene	173.961	149.095	62.0128	48.8589	1.54462	0.00338337	0.0197462
ENSMUSG00000035202	Lars2	leucyl-tRNA synthetase, mitochondrial	12956.8	63533	6337.39	6554.35	2.56882	3.10033e-05	0.000392829
ENSMUSG00000110834	Gm39469	predicted gene, 39469	51.2962	55.0506	2.41608	5.28204	3.758	1.31307e-07	2.81751e-06
ENSMUSG00000020457	Drg1	developmentally regulated GTP binding protein 1	574.294	409.439	256.91	220.525	1.04351	0.0083448	0.039915
ENSMUSG00000059534	Uqcr10	ubiquinol-cytochrome c reductase, complex III subunit X	11149.1	14441.6	849.656	783.062	3.97037	9.5043e-33	4.77829e-30
ENSMUSG00000009076	Zmat5	zinc finger, matrin type 5	91.4411	102.073	34.6305	27.0704	1.65309	0.000188082	0.00185669
ENSMUSG00000020477	Mrps24	mitochondrial ribosomal protein S24	799.552	752.358	402.681	361.82	1.02183	0.000469203	0.00395507
ENSMUSG00000083844	Ube2d-ps	ubiquitin-conjugating enzyme E2D, pseudogene	137.162	102.073	70.8718	48.1986	1.01273	0.00367758	0.0210444
ENSMUSG00000080904	Gm11966	predicted gene 11966	209.645	229.377	14.4965	15.8461	3.85144	5.70715e-24	1.23599e-21
ENSMUSG00000084819	Gm11967	predicted gene 11967	82.52	66.5195	12.0804	17.8269	2.30776	4.16524e-06	6.50767e-05
ENSMUSG00000083022	Rps15a-ps6	ribosomal protein S15A, pseudogene 6	23.4178	68.8132	0	3.30127	4.71575	1.58839e-06	2.72349e-05
ENSMUSG00000041126	H2az2	H2A.Z histone variant 2	802.897	1130.83	293.151	339.371	1.61173	5.13178e-06	7.83515e-05
ENSMUSG00000078974	Sec61g	SEC61, gamma subunit	131.586	116.982	4.83217	7.2628	4.34778	1.46176e-11	6.21669e-10
ENSMUSG00000082099	Gm12013	predicted gene 12013	18.9573	43.5817	1.61072	3.96153	3.45446	5.99523e-05	0.000688376
ENSMUSG00000000581	C1d	C1D nuclear receptor co-repressor	2552.54	2007.05	259.326	209.301	3.28328	1.2241e-22	2.26733e-20
ENSMUSG00000086468	Etaa1os	Ewing tumor-associated antigen 1, opposite strand	28.9935	16.0564	1.61072	1.32051	3.95368	4.76749e-05	0.000561607
ENSMUSG00000020321	Mdh1	malate dehydrogenase 1, NAD (soluble)	13279	5896.15	3970.43	2240.9	1.62633	0.00359113	0.0206843
ENSMUSG00000092626	9130230N09Rik	RIKEN cDNA 9130230N09 gene	15.6119	16.0564	2.41608	5.28204	2.01258	0.0103042	0.0472174
ENSMUSG00000051355	Commd1	COMM domain containing 1	393.643	297.044	135.301	104.32	1.53011	2.31267e-07	4.75257e-06
ENSMUSG00000004018	Fancl	Fanconi anemia, complementation group L	149.428	129.598	45.1002	42.2563	1.67696	7.28307e-07	1.34193e-05
ENSMUSG00000032673	Prorsd1	prolyl-tRNA synthetase domain containing 1	298.856	221.349	63.6235	77.2498	1.88266	1.22837e-07	2.65828e-06
ENSMUSG00000020460	Rps27a	ribosomal protein S27A	373.57	407.145	30.6037	29.0512	3.71161	7.35033e-33	3.97964e-30
ENSMUSG00000060923	Acyp2	acylphosphatase 2, muscle type	121.55	53.9037	12.8858	11.2243	2.86635	2.22963e-05	0.00029224
ENSMUSG00000020309	Chac2	ChaC, cation transport regulator 2	593.252	472.518	131.274	91.1152	2.26304	7.8286e-09	2.20848e-07
ENSMUSG00000040767	Snrnp25	small nuclear ribonucleoprotein 25 (U11/U12)	80.2897	66.5195	20.134	11.2243	2.24299	2.04887e-06	3.40116e-05
ENSMUSG00000099902	Gm12115	predicted gene 12115	137.162	139.92	28.1876	29.0512	2.27461	3.5373e-08	8.72059e-07
ENSMUSG00000020328	Nudcd2	NudC domain containing 2	342.346	200.705	117.583	69.3268	1.54105	0.00352095	0.0203885
ENSMUSG00000020415	Pttg1	pituitary tumor-transforming gene 1	408.139	563.122	192.481	236.371	1.17841	0.000751562	0.00583549
ENSMUSG00000041278	Ttc1	tetratricopeptide repeat domain 1	220.797	248.875	87.7844	97.7177	1.33927	0.000389014	0.0033908
ENSMUSG00000057098	Ebf1	early B cell factor 1	31.2238	59.6381	8.85897	6.60255	2.55962	0.00279798	0.0169553
ENSMUSG00000069899	Gm12166	predicted gene 12166	227.488	276.4	126.442	112.904	1.07484	0.00064466	0.00514449
ENSMUSG00000040413	Timd2	T cell immunoglobulin and mucin domain containing 2	1248.95	752.358	454.224	358.518	1.30054	0.00121663	0.00863663
ENSMUSG00000080776	Gm12174	predicted gene 12174	730.413	969.12	182.817	209.301	2.11482	3.20678e-13	1.8276e-11
ENSMUSG00000078153	Psme2b	protease (prosome, macropain) activator subunit 2B	2119.87	1765.06	484.022	350.595	2.21964	1.33269e-13	8.01723e-12
ENSMUSG00000083061	Gm12191	predicted gene 12191	2221.35	3112.65	355.97	398.794	2.82088	1.27061e-13	7.67655e-12
ENSMUSG00000020381	Mrnip	MRN complex interacting protein	72.4838	110.101	35.4359	34.3332	1.38783	0.0028296	0.0171235
ENSMUSG00000049321	Zfp2	zinc finger protein 2	71.3686	59.6381	23.3555	30.3717	1.28211	0.0100361	0.0461394
ENSMUSG00000020335	Zfp354b	zinc finger protein 354B	23.4178	27.5253	7.24825	8.58331	1.68054	0.0079503	0.0384699
ENSMUSG00000001056	Nhp2	NHP2 ribonucleoprotein	485.084	407.145	207.783	199.397	1.13205	0.000397309	0.00344391
ENSMUSG00000007777	0610009B22Rik	RIKEN cDNA 0610009B22 gene	382.491	216.762	128.858	77.2498	1.54176	0.0038825	0.0219405
ENSMUSG00000020390	Ube2b	ubiquitin-conjugating enzyme E2B	1710.62	1068.9	496.103	430.486	1.58506	0.000187208	0.00184935
ENSMUSG00000018239	Zcchc10	zinc finger, CCHC domain containing 10	70.2535	60.785	15.3019	15.8461	2.07227	0.000283782	0.00261098
ENSMUSG00000036216	Leap2	liver-expressed antimicrobial peptide 2	5781.97	5865.18	349.527	342.672	4.07273	1.60637e-51	3.76881e-48
ENSMUSG00000044894	Uqcrq	ubiquinol-cytochrome c reductase, complex III subunit VII	17019.2	21177.3	3374.46	3337.59	2.50861	7.15534e-12	3.21808e-10
ENSMUSG00000081769	Gm12216	predicted gene 12216	50.1811	94.0447	15.3019	19.8076	2.03485	0.00345408	0.0200756
ENSMUSG00000082271	Gm12217	predicted gene 12217	34.5692	35.5535	1.61072	6.60255	3.04403	8.68289e-06	0.000126127
ENSMUSG00000020267	Hint1	histidine triad nucleotide binding protein 1	5524.38	6360.64	1127.51	1064.99	2.43858	9.57088e-22	1.53434e-19
ENSMUSG00000044751	Atp5pb-ps	ATP synthase peripheral stalk-membrane subunit b, pseudogene	244.215	189.236	106.308	89.1344	1.15053	0.00381162	0.0216617
ENSMUSG00000018585	Atox1	antioxidant 1 copper chaperone	6407.56	7265.53	904.421	802.21	3.00227	4.33684e-22	7.53701e-20
ENSMUSG00000087165	2010001A14Rik	RIKEN cDNA 2010001A14 gene	101.477	96.3385	20.9394	25.0897	2.09852	3.40824e-08	8.4617e-07
ENSMUSG00000020514	Mrpl22	mitochondrial ribosomal protein L22	367.994	317.688	102.281	93.0959	1.81243	5.42134e-09	1.56707e-07
ENSMUSG00000049755	Zfp672	zinc finger protein 672	132.701	149.095	63.6235	63.3845	1.1496	0.000478592	0.00402458
ENSMUSG00000084384	Gm12251	predicted gene 12251	189.573	208.733	95.0326	97.7177	1.04676	0.00173878	0.0115239
ENSMUSG00000085342	Gm12254	predicted gene 12254	643.433	810.849	186.038	283.91	1.62825	8.10458e-06	0.000118472
ENSMUSG00000085882	2610507I01Rik	RIKEN cDNA 2610507I01 gene	78.0594	80.2821	24.9662	29.7115	1.53063	0.000497996	0.00416288
ENSMUSG00000036860	Mrpl55	mitochondrial ribosomal protein L55	460.551	397.97	182.817	143.936	1.3958	4.23613e-07	8.15759e-06
ENSMUSG00000087249	Gm16062	predicted gene 16062	13.3816	21.7909	2.41608	3.30127	2.60761	0.00264596	0.0162368
ENSMUSG00000061650	Med9	mediator complex subunit 9	148.313	118.129	75.704	42.2563	1.18273	0.00211999	0.0135898
ENSMUSG00000000301	Pemt	phosphatidylethanolamine N-methyltransferase	8378.01	7421.51	2648.83	2256.75	1.6875	6.19011e-11	2.4138e-09
ENSMUSG00000014243	Zswim7	zinc finger SWIM-type containing 7	259.826	223.643	87.7844	77.2498	1.55185	6.22002e-05	0.000710708
ENSMUSG00000019505	Ubb	ubiquitin B	9050.43	7702.49	2023.07	1769.48	2.14328	3.08396e-14	2.07718e-12
ENSMUSG00000087497	2810001G20Rik	RIKEN cDNA 2810001G20 gene	30.1086	57.3444	8.05361	14.5256	1.93925	0.0014719	0.0100241
ENSMUSG00000020903	Stx8	syntaxin 8	294.396	209.88	90.2005	89.1344	1.49196	1.21889e-05	0.00017056
ENSMUSG00000060938	Rpl26	ribosomal protein L26	3043.2	4792.84	662.812	1024.06	2.2155	9.7412e-07	1.73359e-05
ENSMUSG00000049299	Trappc1	trafficking protein particle complex 1	730.413	588.353	183.622	184.871	1.83953	1.80117e-11	7.61412e-10
ENSMUSG00000059278	Naa38	N(alpha)-acetyltransferase 38, NatC auxiliary subunit	624.476	560.828	134.495	99.6985	2.34185	4.21053e-12	1.99568e-10
ENSMUSG00000059552	Trp53	transformation related protein 53	412.6	332.597	167.515	172.987	1.1299	0.000849493	0.00645001
ENSMUSG00000069835	Sat2	spermidine/spermine N1-acetyl transferase 2	346.807	517.246	95.838	111.583	2.05726	2.35467e-08	6.04866e-07
ENSMUSG00000018761	Mpdu1	mannose-P-dolichol utilization defect 1	1335.93	885.397	496.103	389.55	1.32733	1.53349e-05	0.000208771
ENSMUSG00000070394	Tmem256	transmembrane protein 256	4252.01	5452.3	556.505	705.152	2.94301	5.23799e-15	3.90133e-13
ENSMUSG00000018565	Elp5	elongator acetyltransferase complex subunit 5	434.903	370.445	161.072	140.634	1.41758	3.89923e-06	6.1743e-05
ENSMUSG00000020884	Asgr1	asialoglycoprotein receptor 1	11894	10533	4911.9	4588.77	1.23917	3.96811e-07	7.67574e-06
ENSMUSG00000018923	Med11	mediator complex subunit 11	279.899	297.044	39.4627	63.3845	2.47988	1.10159e-13	6.80133e-12
ENSMUSG00000020830	Vmo1	vitelline membrane outer layer 1 homolog (chicken)	110.398	145.655	24.1608	29.0512	2.26266	1.54248e-07	3.26518e-06
ENSMUSG00000018286	Psmb6	proteasome (prosome, macropain) subunit, beta type 6	4641.19	4792.84	1179.05	1024.06	2.0985	8.73777e-13	4.71271e-11
ENSMUSG00000018293	Pfn1	profilin 1	10029.5	8949.16	2270.31	2154.41	2.10076	9.81537e-16	7.98676e-14
ENSMUSG00000018287	Spag7	sperm associated antigen 7	433.787	590.647	227.917	210.621	1.22425	0.00053859	0.00443117
ENSMUSG00000018449	Rpain	RPA interacting protein	536.38	682.398	177.985	183.551	1.753	7.27355e-07	1.34193e-05
ENSMUSG00000020803	Txndc17	thioredoxin domain containing 17	808.473	924.391	276.239	325.506	1.52501	4.02849e-09	1.1983e-07
ENSMUSG00000020801	Med31	mediator complex subunit 31	107.053	143.361	17.7179	24.4294	2.5648	4.24432e-07	8.16221e-06
ENSMUSG00000040483	Xaf1	XIAP associated factor 1	113.744	104.367	30.6037	36.314	1.70071	1.4123e-06	2.43639e-05
ENSMUSG00000047260	Emc6	ER membrane protein complex subunit 6	2079.73	1894.66	611.269	441.71	1.91715	2.41769e-12	1.18585e-10
ENSMUSG00000038195	Rilp	Rab interacting lysosomal protein	568.719	638.816	265.769	264.762	1.18651	7.98981e-06	0.000117037
ENSMUSG00000081485	Gm12338	predicted gene 12338	4545.29	5765.4	835.965	834.562	2.62575	3.21397e-23	6.28377e-21
ENSMUSG00000017286	Glod4	glyoxalase domain containing 4	420.406	263.784	182.012	136.012	1.10683	0.00370163	0.0211391
ENSMUSG00000020843	Timm22	translocase of inner mitochondrial membrane 22	253.136	199.558	90.2005	87.8139	1.34703	8.68983e-05	0.000946069
ENSMUSG00000024205	Rpl36-ps2	ribosomal protein L36, pseudogene 2	186.228	246.581	78.9254	92.4357	1.33543	0.00166123	0.0110882
ENSMUSG00000083899	Gm12346	predicted gene 12346	1003.62	715.658	239.192	135.352	2.20024	8.28022e-07	1.50014e-05
ENSMUSG00000002064	Sdf2	stromal cell derived factor 2	1118.48	859.018	237.582	191.474	2.20562	9.52138e-13	5.07699e-11
ENSMUSG00000051232	Tmem199	transmembrane protein 199	144.968	89.4572	54.7646	60.0832	1.02889	0.00661246	0.0334833
ENSMUSG00000001105	Ift20	intraflagellar transport 20	1790.91	2028.84	426.841	376.345	2.25018	3.03139e-19	3.64725e-17
ENSMUSG00000037278	Tmem97	transmembrane protein 97	1398.38	1027.61	493.686	451.614	1.36007	9.92792e-07	1.76236e-05
ENSMUSG00000072640	Lyrm9	LYR motif containing 9	245.33	208.733	42.6841	75.9293	1.93051	1.06642e-06	1.88357e-05
ENSMUSG00000046909	Tefm	transcription elongation factor, mitochondrial	120.435	102.073	44.2949	36.9743	1.45475	0.00813178	0.0391545
ENSMUSG00000009185	Ccl8	chemokine (C-C motif) ligand 8	24.533	74.5477	2.41608	5.94229	3.5518	0.00168706	0.0112287
ENSMUSG00000087107	AI662270	expressed sequence AI662270	15.6119	111.248	2.41608	9.24357	3.42184	0.000321004	0.00289851
ENSMUSG00000093483	AA465934	expressed sequence AA465934	44.6054	45.8755	2.41608	4.62178	3.66242	8.38491e-06	0.000122189
ENSMUSG00000019122	Ccl9	chemokine (C-C motif) ligand 9	718.147	732.861	314.896	287.871	1.26768	8.47749e-05	0.000925098
ENSMUSG00000069792	Wfdc17	WAP four-disulfide core domain 17	947.865	3540.44	35.4359	101.019	5.03727	2.38246e-10	8.24027e-09
ENSMUSG00000051748	Wfdc21	WAP four-disulfide core domain 21	15504.8	10894.3	1684.01	1008.21	3.29381	2.41372e-12	1.18585e-10
ENSMUSG00000034449	Dhrs11	dehydrogenase/reductase (SDR family) member 11	549.761	339.479	263.353	157.801	1.08014	0.00499307	0.0267762
ENSMUSG00000020526	Znhit3	zinc finger, HIT type 3	137.162	144.508	37.0466	32.3525	2.02314	2.0254e-06	3.36617e-05
ENSMUSG00000072582	Ptrh2	peptidyl-tRNA hydrolase 2	312.238	301.631	132.079	96.3972	1.42961	3.19196e-07	6.35548e-06
ENSMUSG00000085972	1110028F11Rik	RIKEN cDNA 1110028F11 gene	50.1811	45.8755	9.66433	13.8654	2.01981	0.000199999	0.00194837
ENSMUSG00000020485	Supt4a	SPT4A, DSIF elongation factor subunit	685.808	744.33	136.106	164.403	2.2496	2.51188e-10	8.66659e-09
ENSMUSG00000020544	Cox11	cytochrome c oxidase assembly protein 11, copper chaperone	132.701	139.92	44.2949	35.6538	1.77216	0.000225729	0.00215575
ENSMUSG00000020857	Nme2	NME/NM23 nucleoside diphosphate kinase 2	41.26	56.1975	10.4697	6.60255	2.52296	0.000399862	0.00346179
ENSMUSG00000037601	Nme1	NME/NM23 nucleoside diphosphate kinase 1	507.386	364.71	130.469	108.942	1.86624	8.31001e-07	1.5036e-05
ENSMUSG00000081604	Gm11518	predicted gene 11518	244.215	181.208	8.85897	9.24357	4.55316	3.34745e-22	5.89026e-20
ENSMUSG00000037573	Tob1	transducer of ErbB-2.1	1618.06	1948.56	657.175	849.088	1.2433	0.000773317	0.00596166
ENSMUSG00000024414	Mrpl27	mitochondrial ribosomal protein L27	856.424	1047.11	218.253	260.801	1.98947	2.36531e-11	9.82197e-10
ENSMUSG00000038811	Gngt2	guanine nucleotide binding protein (G protein), gamma transducing activity polypeptide 2	131.586	264.931	38.6573	71.3075	1.8479	0.00946087	0.0440995
ENSMUSG00000006057	Atp5g1	ATP synthase, H+ transporting, mitochondrial F0 complex, subunit C1 (subunit 9)	1203.23	1129.68	386.573	349.935	1.66371	1.79925e-08	4.69908e-07
ENSMUSG00000083337	Gm11539	predicted gene 11539	142.737	144.508	64.4289	53.4806	1.28644	0.00250073	0.0154874
ENSMUSG00000018672	Copz2	coatomer protein complex, subunit zeta 2	466.126	446.139	164.294	174.307	1.42935	3.54426e-08	8.72249e-07
ENSMUSG00000020878	Lrrc46	leucine rich repeat containing 46	21.1876	21.7909	6.44289	7.2628	1.64454	0.0087755	0.0415376
ENSMUSG00000078695	Cisd3	CDGSH iron sulfur domain 3	4085.85	6997.16	488.854	551.973	3.41241	6.81426e-14	4.32092e-12
ENSMUSG00000069744	Psmb3	proteasome (prosome, macropain) subunit, beta type 3	2096.45	1877.45	718.382	511.037	1.69327	1.07082e-08	2.92698e-07
ENSMUSG00000018541	Cwc25	CWC25 spliceosome-associated protein	172.846	355.535	70.8718	92.4357	1.69289	0.0056694	0.0296684
ENSMUSG00000071415	Rpl23	ribosomal protein L23	1256.76	2070.13	396.238	634.505	1.68996	0.00013154	0.00135954
ENSMUSG00000017404	Rpl19	ribosomal protein L19	750.486	973.707	133.69	157.141	2.56697	1.29566e-09	4.08032e-08
ENSMUSG00000061718	Ppp1r1b	protein phosphatase 1, regulatory inhibitor subunit 1B	121.55	158.27	33.0198	35.6538	2.02455	1.25442e-08	3.37639e-07
ENSMUSG00000002580	Mien1	migration and invasion enhancer 1	305.547	247.728	96.6433	68.0062	1.75333	1.76899e-08	4.63727e-07
ENSMUSG00000019761	Krt10	keratin 10	111.513	112.395	18.5233	15.1859	2.73804	2.22358e-11	9.28825e-10
ENSMUSG00000086688	Gm11560	predicted gene 11560	310.007	211.027	63.6235	52.1601	2.17193	1.07606e-06	1.89582e-05
ENSMUSG00000082456	Gm11598	predicted gene 11598	202.955	268.372	37.852	34.3332	2.70823	4.03535e-10	1.35899e-08
ENSMUSG00000091478	Gm10039	predicted pseudogene 10039	3779.19	3680.36	956.769	755.331	2.12369	1.24169e-13	7.5668e-12
ENSMUSG00000001240	Ramp2	receptor (calcitonin) activity modifying protein 2	124.895	112.395	55.5699	59.4229	1.0443	0.00328789	0.0193204
ENSMUSG00000017188	Coa3	cytochrome C oxidase assembly factor 3	1166.43	1206.53	353.554	258.16	1.95717	1.49158e-12	7.69118e-11
ENSMUSG00000063316	Rpl27	ribosomal protein L27	204.07	170.886	42.6841	33.0127	2.31318	1.56012e-09	4.84807e-08
ENSMUSG00000065767	NA	NA	10.0362	6.88132	1.61072	0	3.50453	0.00996739	0.0459266
ENSMUSG00000082487	Gm11628	predicted gene 11628	21.1876	27.5253	1.61072	2.64102	3.49273	2.00681e-05	0.000265756
ENSMUSG00000020936	Nmt1	N-myristoyltransferase 1	1537.77	2777.76	544.424	488.589	2.06274	0.000112243	0.00118267
ENSMUSG00000048878	Hexim1	hexamethylene bis-acetamide inducible 1	849.733	686.985	382.547	293.153	1.18624	0.000311799	0.00282627
ENSMUSG00000065126	Snord104	small nucleolar RNA, C/D box 104	127.125	289.016	38.6573	49.5191	2.23627	3.29754e-05	0.000413352
ENSMUSG00000041629	Fam104a	family with sequence similarity 104, member A	371.34	339.479	155.435	113.564	1.40458	4.5238e-06	7.03663e-05
ENSMUSG00000015542	Nat9	N-acetyltransferase 9 (GCN5-related, putative)	566.488	517.246	244.024	281.269	1.04429	0.00115821	0.00834248
ENSMUSG00000018858	Mrpl58	mitochondrial ribosomal protein L58	554.222	571.15	254.494	259.48	1.13052	6.28056e-05	0.000716462
ENSMUSG00000034566	Atp5h	ATP synthase, H+ transporting, mitochondrial F0 complex, subunit D	2933.92	3854.69	685.362	744.107	2.24749	1.33473e-12	6.93321e-11
ENSMUSG00000016559	H3f3b	H3.3 histone B	2952.88	2796.11	950.326	851.729	1.67394	5.26165e-14	3.44503e-12
ENSMUSG00000020778	Ten1	TEN1 telomerase capping complex subunit	55.7567	27.5253	8.85897	13.8654	1.86431	0.0016818	0.011199
ENSMUSG00000090266	Mettl23	methyltransferase like 23	386.952	236.259	111.945	71.3075	1.76894	3.22262e-05	0.000405405
ENSMUSG00000034120	Srsf2	serine and arginine-rich splicing factor 2	1290.21	1123.95	562.142	564.518	1.09949	0.000152481	0.00155092
ENSMUSG00000086859	Snhg20	small nucleolar RNA host gene 20	282.129	543.625	95.838	132.051	1.85609	0.00027754	0.00256697
ENSMUSG00000039989	Cbx4	chromobox 4	433.787	612.438	210.199	305.038	1.02075	0.00836186	0.0399694
ENSMUSG00000087404	Gm11752	predicted gene 11752	56.8719	82.5759	4.83217	18.4871	2.55459	3.11498e-05	0.000394331
ENSMUSG00000078572	Ndufaf8	NADH:ubiquinone oxidoreductase complex assembly factor 8	591.021	649.138	126.442	130.73	2.2695	1.27888e-09	4.0365e-08
ENSMUSG00000039670	Oxld1	oxidoreductase like domain containing 1	210.76	261.49	108.724	118.186	1.05667	0.0036415	0.0208974
ENSMUSG00000039640	Mrpl12	mitochondrial ribosomal protein L12	1916.92	1633.17	802.14	679.402	1.26107	1.12932e-05	0.000159453
ENSMUSG00000084983	Gm11789	predicted gene 11789	995.815	1078.07	179.596	134.032	2.72758	9.18616e-22	1.50365e-19
ENSMUSG00000025135	Anapc11	anaphase promoting complex subunit 11	432.672	505.777	222.28	173.647	1.24594	0.000886389	0.00669002
ENSMUSG00000025138	Sirt7	sirtuin 7	1281.29	1427.87	578.249	610.075	1.18871	4.9968e-07	9.49258e-06
ENSMUSG00000025144	Cenpx	centromere protein X	711.456	848.696	257.716	260.801	1.58913	8.99012e-07	1.61834e-05
ENSMUSG00000039450	Dcxr	dicarbonyl L-xylulose reductase	2697.51	2640.13	1234.62	1127.72	1.17608	0.000157296	0.00159185
ENSMUSG00000078249	Hmga1b	high mobility group AT-hook 1B	59.1021	52.7568	24.9662	17.1666	1.4171	0.00251212	0.015551
ENSMUSG00000025175	Fn3k	fructosamine 3 kinase	356.843	346.36	151.408	151.198	1.21655	7.81341e-07	1.42658e-05
ENSMUSG00000039208	Metrnl	meteorin, glial cell differentiation regulator-like	52.4113	72.2539	18.5233	28.391	1.40194	0.00461839	0.0251989
ENSMUSG00000114003	Gm9616	predicted gene 9616	461.666	561.975	190.871	202.698	1.37859	9.41141e-06	0.000135326
ENSMUSG00000021213	Akr1c13	aldo-keto reductase family 1, member C13	2465.56	1465.72	482.411	314.281	2.30342	1.99077e-06	3.32039e-05
ENSMUSG00000071551	Akr1c19	aldo-keto reductase family 1, member C19	1412.88	705.336	426.841	258.16	1.62927	0.00233158	0.0146919
ENSMUSG00000021211	Akr1c12	aldo-keto reductase family 1, member C12	1582.38	1041.37	486.438	366.441	1.62175	2.44157e-05	0.000316483
ENSMUSG00000021210	Akr1c6	aldo-keto reductase family 1, member C6	39065.4	20263.2	6587.85	4586.13	2.40862	1.10333e-06	1.94144e-05
ENSMUSG00000054757	Akr1c20	aldo-keto reductase family 1, member C20	3489.26	2291.48	508.183	405.396	2.66203	7.82729e-12	3.49793e-10
ENSMUSG00000068324	Gm10029	predicted gene 10029	130.471	172.033	17.7179	21.1282	2.95795	5.49951e-08	1.28843e-06
ENSMUSG00000113543	Gm36264	predicted gene, 36264	52.4113	45.8755	12.8858	8.58331	2.20318	0.000991834	0.00732531
ENSMUSG00000088609	NA	NA	163.925	801.674	82.9522	106.961	2.34545	0.00172394	0.0114525
ENSMUSG00000050244	Heatr1	HEAT repeat containing 1	346.807	217.909	105.502	102.339	1.44268	1.28256e-05	0.000177878
ENSMUSG00000015672	Mrpl32	mitochondrial ribosomal protein L32	396.988	311.953	100.67	91.7754	1.8823	1.08308e-08	2.95476e-07
ENSMUSG00000015671	Psma2	proteasome subunit alpha 2	1295.79	1071.19	397.043	336.73	1.69026	5.0601e-09	1.47782e-07
ENSMUSG00000012429	Mplkip	M-phase specific PLK1 intereacting protein	168.385	166.299	62.0128	61.4037	1.4394	8.22387e-05	0.000901615
ENSMUSG00000078139	AK157302	cDNA sequence AK157302	85.8654	63.0788	33.0198	22.4487	1.43055	0.00685494	0.0342918
ENSMUSG00000079941	Cox5b-ps	cytochrome c oxidase subunit 5B, pseudogene	2753.27	3058.75	459.056	417.941	2.72862	6.0387e-18	6.39149e-16
ENSMUSG00000036376	Abt1	activator of basal transcription 1	227.488	178.914	71.6771	85.1729	1.37182	6.92126e-05	0.000776339
ENSMUSG00000060981	H4c8	H4 clustered histone 8	68.0232	89.4572	19.3287	7.2628	2.59267	1.20104e-07	2.61719e-06
ENSMUSG00000052565	H1f3	H1.3 linker histone, cluster member	12.2665	14.9095	0.805361	0	5.2139	0.00114975	0.0083
ENSMUSG00000061482	H4c4	H4 clustered histone 4	6.69081	28.6722	0.805361	3.30127	3.05638	0.00222691	0.0141527
ENSMUSG00000051627	H1f4	H1.4 linker histone, cluster member	14.4968	25.2315	1.61072	0	4.71845	0.00145166	0.00990138
ENSMUSG00000018102	H2bc4	H2B clustered histone 4	2678.55	2176.79	986.567	577.063	1.6351	0.000100774	0.0010796
ENSMUSG00000060678	H4c3	H4 clustered histone 3	6.69081	68.8132	0.805361	1.32051	5.12874	7.41886e-05	0.000822624
ENSMUSG00000006715	Gmnn	geminin	196.264	186.943	55.5699	73.9485	1.56178	3.3839e-05	0.000421924
ENSMUSG00000006717	Acot13	acyl-CoA thioesterase 13	1747.42	2430.25	300.4	349.935	2.68318	2.99532e-09	9.14644e-08
ENSMUSG00000060198	Gm11353	predicted gene 11353	69.1384	47.0224	4.83217	3.30127	3.85218	3.42054e-08	8.47727e-07
ENSMUSG00000046949	Nqo2	N-ribosyldihydronicotinamide quinone reductase 2	1343.74	1188.18	495.297	379.647	1.53381	6.42146e-08	1.47704e-06
ENSMUSG00000071451	Psmg4	proteasome (prosome, macropain) assembly chaperone 4	196.264	292.456	70.0664	54.1409	1.97801	3.24073e-05	0.000407319
ENSMUSG00000113170	Gm36839	predicted gene, 36839	3.3454	25.2315	0	1.98076	3.77236	0.00772179	0.0375733
ENSMUSG00000001707	Eef1e1	eukaryotic translation elongation factor 1 epsilon 1	231.948	173.18	51.5431	34.9935	2.22987	0.000121466	0.00126845
ENSMUSG00000058022	Adtrp	androgen dependent TFPI regulating protein	2512.4	1993.29	1088.85	884.741	1.19116	0.00025977	0.00243138
ENSMUSG00000063200	Nol7	nucleolar protein 7	593.252	720.245	223.89	186.192	1.67983	0.000367899	0.00323885
ENSMUSG00000078915	Hsp25-ps1	heat shock protein 25, pseudogene 1	46.8357	33.2597	19.3287	8.58331	1.54285	0.00267073	0.016346
ENSMUSG00000021376	Tpmt	thiopurine methyltransferase	810.703	411.732	245.635	139.314	1.66835	0.000906112	0.00680285
ENSMUSG00000062248	Cks2	CDC28 protein kinase regulatory subunit 2	244.215	365.857	33.8252	26.4102	3.34566	1.82928e-19	2.29918e-17
ENSMUSG00000025869	Nop16	NOP16 nucleolar protein	454.975	360.123	181.206	140.634	1.34252	1.44728e-05	0.000198184
ENSMUSG00000025868	Higd2a	HIG1 domain family, member 2A	1527.73	1465.72	428.452	399.454	1.85457	1.25585e-13	7.62006e-12
ENSMUSG00000058569	Tmed9	transmembrane p24 trafficking protein 9	2149.98	1224.88	728.852	399.454	1.58118	0.00110637	0.0080488
ENSMUSG00000021496	Pcbd2	pterin 4 alpha carbinolamine dehydratase/dimerization cofactor of hepatocyte nuclear factor 1 alpha (TCF1) 2	489.544	532.156	154.629	139.974	1.795	8.1578e-11	3.0997e-09
ENSMUSG00000015937	Macroh2a1	macroH2A.1 histone	1222.19	852.137	471.136	402.755	1.24763	3.48557e-05	0.000432685
ENSMUSG00000021539	Lect2	leukocyte cell-derived chemotaxin 2	5339.27	4736.64	956.769	778.44	2.53811	2.27901e-22	4.11304e-20
ENSMUSG00000050002	Idnk	idnK gluconokinase homolog (E. coli)	530.804	638.816	262.548	274.666	1.12205	5.99207e-06	9.02144e-05
ENSMUSG00000114380	Gm47942	predicted gene, 47942	143.852	147.948	67.6503	31.6922	1.56043	0.00225666	0.014303
ENSMUSG00000114325	Rpl13-ps2	ribosomal protein L13, pseudogene 2	13.3816	9.1751	0.805361	0.660255	3.95571	0.00314372	0.0186412
ENSMUSG00000114277	Gm48583	predicted gene, 48583	126.01	176.621	28.1876	44.2371	2.05719	1.42795e-05	0.000195959
ENSMUSG00000044258	Ctla2a	cytotoxic T lymphocyte-associated protein 2 alpha	68.0232	113.542	5.63753	15.8461	3.06021	5.08447e-06	7.77979e-05
ENSMUSG00000114036	Gm48228	predicted gene, 48228	12.2665	14.9095	0.805361	0.660255	4.22335	0.00128836	0.00903646
ENSMUSG00000021477	Ctsl	cathepsin L	19895.1	14254.7	3128.02	2555.19	2.58717	6.09373e-14	3.91696e-12
ENSMUSG00000021520	Uqcrb	ubiquinol-cytochrome c reductase binding protein	5287.97	6467.3	387.379	409.358	3.88285	2.82162e-45	4.96499e-42
ENSMUSG00000100235	Gm28557	predicted gene 28557	42.3751	51.6099	12.8858	14.5256	1.77362	0.00026455	0.00247283
ENSMUSG00000048280	Zfp738	zinc finger protein 738	44.6054	63.0788	12.0804	19.1474	1.77751	0.0033652	0.0196727
ENSMUSG00000030446	Zfp273	zinc finger protein 273	13.3816	47.0224	5.63753	4.62178	2.56183	0.00100591	0.00740211
ENSMUSG00000094989	Rpl9-ps4	ribosomal protein L9, pseudogene 4	100.362	114.689	32.2144	24.4294	1.93055	1.2868e-06	2.23633e-05
ENSMUSG00000066407	Gm10263	predicted gene 10263	292.165	504.63	60.4021	72.628	2.58103	5.83394e-08	1.35743e-06
ENSMUSG00000021606	Ndufs6	NADH:ubiquinone oxidoreductase core subunit S6	2636.18	2714.68	641.873	525.563	2.19681	9.76267e-13	5.16651e-11
ENSMUSG00000021607	Mrpl36	mitochondrial ribosomal protein L36	558.683	513.805	214.226	165.724	1.49901	5.63758e-08	1.31828e-06
ENSMUSG00000062382	Ftl1-ps1	ferritin light polypeptide 1, pseudogene 1	20652.3	19910	7605.83	7103.68	1.4634	5.00805e-07	9.50112e-06
ENSMUSG00000074800	Gm4149	predicted pseudogene 4149	2291.6	4636.86	473.552	635.165	2.64343	7.76887e-07	1.42029e-05
ENSMUSG00000021537	Cetn3	centrin 3	258.711	255.756	74.0932	80.5511	1.73319	5.39102e-07	1.01456e-05
ENSMUSG00000114254	Gm48067	predicted gene, 48067	14.4968	27.5253	1.61072	2.64102	3.27824	6.39932e-05	0.000727064
ENSMUSG00000017778	Cox7c	cytochrome c oxidase subunit 7C	369.11	455.314	136.911	128.75	1.63424	1.41128e-08	3.78412e-07
ENSMUSG00000021615	Xrcc4	X-ray repair complementing defective repair in Chinese hamster cells 4	119.319	92.8979	26.5769	24.4294	2.05884	2.33339e-06	3.85078e-05
ENSMUSG00000012422	Tmem167	transmembrane protein 167	681.347	441.552	185.233	145.916	1.76254	7.64608e-05	0.000843508
ENSMUSG00000049517	Rps23	ribosomal protein S23	64.6778	53.9037	17.7179	18.4871	1.71089	0.000166269	0.00166352
ENSMUSG00000042043	Tbca	tubulin cofactor A	817.394	1033.35	252.078	227.128	1.94983	7.76579e-11	2.96257e-09
ENSMUSG00000113743	Gm8712	predicted gene 8712	92.5562	104.367	47.5163	36.314	1.23694	0.000632219	0.00506029
ENSMUSG00000021660	Btf3	basic transcription factor 3	685.808	668.635	223.085	215.903	1.62574	1.15649e-11	5.02464e-10
ENSMUSG00000092116	Gm10320	predicted pseudogene 10320	189.573	143.361	32.2144	18.4871	2.72608	7.46511e-10	2.42134e-08
ENSMUSG00000021643	Serf1	small EDRK-rich factor 1	46.8357	53.9037	12.8858	18.4871	1.67362	0.000708966	0.00558172
ENSMUSG00000069089	Cdk7	cyclin-dependent kinase 7	128.241	129.598	42.6841	57.4422	1.36043	0.000369191	0.00324413
ENSMUSG00000061474	Mrps36	mitochondrial ribosomal protein S36	65.793	65.3726	17.7179	13.8654	2.05949	0.000121325	0.00126792
ENSMUSG00000114759	Gm10257	predicted gene 10257	139.392	129.598	27.3823	17.1666	2.6045	3.23236e-09	9.8489e-08
ENSMUSG00000021716	Srek1ip1	splicing regulatory glutamine/lysine-rich protein 1interacting protein 1	444.939	670.929	104.697	126.109	2.27281	5.26565e-05	0.000614632
ENSMUSG00000068184	Ndufaf2	NADH:ubiquinone oxidoreductase complex assembly factor 2	364.649	385.354	55.5699	34.3332	3.06439	5.77418e-09	1.6521e-07
ENSMUSG00000096842	Gm10736	predicted gene 10736	575.41	762.68	245.635	310.98	1.26466	0.000498375	0.00416357
ENSMUSG00000021760	Gpx8	glutathione peroxidase 8 (putative)	18.9573	18.3502	4.02681	3.96153	2.22422	0.00337001	0.0196926
ENSMUSG00000021764	Ndufs4	NADH:ubiquinone oxidoreductase core subunit S4	1885.69	1604.5	367.245	286.551	2.41712	9.56526e-13	5.08114e-11
ENSMUSG00000015536	Mocs2	molybdenum cofactor synthesis 2	1429.6	1213.41	569.39	500.473	1.30504	3.8024e-05	0.000465042
ENSMUSG00000114540	Gm6421	predicted pseudogene 6421	166.155	153.683	33.0198	23.1089	2.51795	8.21605e-10	2.64058e-08
ENSMUSG00000096199	Ptrhd1	peptidyl-tRNA hydrolase domain containing 1	165.04	137.626	44.2949	37.6345	1.88854	2.0668e-07	4.27231e-06
ENSMUSG00000037361	Sf3b6	splicing factor 3B, subunit 6	1695	1330.39	143.354	113.564	3.55949	7.47216e-27	2.10371e-24
ENSMUSG00000051721	Wdcp	WD repeat and coiled coil containing	111.513	177.768	53.1538	61.4037	1.33398	0.000386409	0.00337431
ENSMUSG00000112006	Gm48633	predicted gene, 48633	356.843	292.456	123.22	118.846	1.42379	0.000246209	0.00231832
ENSMUSG00000112276	5033421B08Rik	RIKEN cDNA 5033421B08 gene	25.6481	22.9377	3.22144	3.30127	2.89617	8.54089e-05	0.000931294
ENSMUSG00000020585	Laptm4a	lysosomal-associated protein transmembrane 4A	3278.5	2292.63	1210.46	993.023	1.33836	0.000155232	0.00157435
ENSMUSG00000066637	Ttc32	tetratricopeptide repeat domain 32	699.19	859.018	79.7308	95.0767	3.1542	1.34979e-20	1.9001e-18
ENSMUSG00000020621	Rdh14	retinol dehydrogenase 14 (all-trans and 9-cis)	233.063	189.236	103.892	99.6985	1.05325	0.0010483	0.00767789
ENSMUSG00000062352	Itgb1bp1	integrin beta 1 binding protein 1	134.931	129.598	50.7378	57.4422	1.2879	0.000102794	0.00109874
ENSMUSG00000062054	Iah1	isoamyl acetate-hydrolyzing esterase 1 homolog	1541.12	1385.44	657.175	583.665	1.23823	1.26242e-06	2.1994e-05
ENSMUSG00000066553	Gm6969	predicted pseudogene 6969	86.9805	83.7228	38.6573	26.4102	1.39788	0.00135728	0.00942131
ENSMUSG00000113616	Gm45941	predicted gene, 45941	13.3816	36.7004	4.02681	5.28204	2.41663	0.00142919	0.00978061
ENSMUSG00000061477	Rps7	ribosomal protein S7	418.176	401.41	101.476	90.4549	2.09566	7.99584e-12	3.55071e-10
ENSMUSG00000020629	Adi1	acireductone dioxygenase 1	3758	2134.36	1390.86	1039.24	1.27797	0.00597543	0.0309735
ENSMUSG00000056899	Immp2l	IMP2 inner mitochondrial membrane peptidase-like (S. cerevisiae)	906.605	857.872	257.716	205.339	1.93104	1.03021e-09	3.28104e-08
ENSMUSG00000020955	Ap4s1	adaptor-related protein complex AP-4, sigma 1	158.349	196.118	78.9254	52.8204	1.4336	9.70867e-06	0.000139174
ENSMUSG00000020956	Dtd2	D-tyrosyl-tRNA deacylase 2	361.304	299.338	94.2273	89.7947	1.84492	9.0078e-12	3.97501e-10
ENSMUSG00000044408	Sptssa	serine palmitoyltransferase, small subunit A	699.19	402.557	203.756	169.025	1.564	0.00073636	0.00574279
ENSMUSG00000054302	Eapp	E2F-associated phosphoprotein	303.317	230.524	128.052	111.583	1.15724	9.87399e-05	0.00106023
ENSMUSG00000113137	Gm7511	predicted gene 7511	62.4476	77.9883	11.2751	21.1282	2.10389	0.000197816	0.00192976
ENSMUSG00000073079	Srp54a	signal recognition particle 54A	16.727	12.6158	1.61072	2.64102	2.77073	0.0111236	0.0499969
ENSMUSG00000021024	Psma6	proteasome subunit alpha 6	2298.29	1796.03	567.78	447.653	2.01203	5.69832e-10	1.88299e-08
ENSMUSG00000021028	Mbip	MAP3K12 binding inhibitory protein 1	37.9146	56.1975	17.7179	16.5064	1.46009	0.00651814	0.0331106
ENSMUSG00000066491	Cox6c2	cytochrome c oxidase subunit 6C2	521.883	629.641	49.9324	61.4037	3.36769	1.85737e-20	2.53847e-18
ENSMUSG00000035472	Slc25a21	solute carrier family 25 (mitochondrial oxodicarboxylate carrier), member 21	221.912	167.446	99.0594	83.1921	1.09647	0.0106998	0.0484936
ENSMUSG00000020993	Trappc6b	trafficking protein particle complex 6B	583.216	622.76	148.992	115.545	2.1903	3.40029e-10	1.15062e-08
ENSMUSG00000091905	Dnajb6-ps	DnaJ heat shock protein family (Hsp40) member B6, pseudogene	119.319	69.9601	44.2949	19.8076	1.56948	0.00891979	0.042065
ENSMUSG00000020949	Fkbp3	FK506 binding protein 3	194.033	143.361	41.0734	38.2948	2.08914	3.4963e-07	6.90286e-06
ENSMUSG00000113948	Rpl17-ps3	ribosomal protein L17, pseudogene 3	606.633	925.538	245.635	309.66	1.46366	0.000459685	0.00388414
ENSMUSG00000113674	Hspe1-ps1	heat shock protein 1 (chaperonin 10), pseudogene 1	36.7994	17.2033	1.61072	1.32051	4.21432	3.62706e-05	0.000447094
ENSMUSG00000113600	Gm7868	predicted gene 7868	25.6481	16.0564	2.41608	5.94229	2.29158	0.00387464	0.0219138
ENSMUSG00000034892	Rps29	ribosomal protein S29	243.099	385.354	20.9394	34.3332	3.49788	4.11156e-16	3.6174e-14
ENSMUSG00000049751	Rpl36al	ribosomal protein L36A-like	36.7994	19.4971	6.44289	5.28204	2.27216	0.000511052	0.0042468
ENSMUSG00000060073	Psma3	proteasome subunit alpha 3	688.038	502.337	186.844	182.23	1.68972	4.25054e-08	1.02809e-06
ENSMUSG00000021079	Timm9	translocase of inner mitochondrial membrane 9	385.837	430.083	122.415	183.551	1.41247	2.0835e-05	0.000274877
ENSMUSG00000113441	Gm40438	predicted gene, 40438	68.0232	66.5195	8.85897	13.8654	2.55343	1.97105e-06	3.30316e-05
ENSMUSG00000034501	Pcnx4	pecanex homolog 4	167.27	122.717	29.7984	42.9166	1.99002	1.12825e-06	1.98034e-05
ENSMUSG00000021103	Mnat1	menage a trois 1	81.4048	88.3103	41.8788	16.5064	1.55298	0.00115964	0.00834574
ENSMUSG00000090258	Churc1	churchill domain containing 1	278.784	354.388	69.2611	115.545	1.77228	1.62067e-06	2.76535e-05
ENSMUSG00000021124	Vti1b	vesicle transport through interaction with t-SNAREs 1B	678.002	649.138	318.118	204.679	1.34563	5.40517e-05	0.000627793
ENSMUSG00000021131	Erh	ERH mRNA splicing and mitosis factor	245.33	186.943	55.5699	75.269	1.72018	2.52864e-07	5.15133e-06
ENSMUSG00000112880	Gm20337	predicted gene, 20337	40.1449	21.7909	5.63753	5.94229	2.41861	0.00049449	0.00413879
ENSMUSG00000091803	Cox16	cytochrome c oxidase assembly protein 16	448.284	579.178	91.0058	77.2498	2.61195	2.8211e-14	1.91848e-12
ENSMUSG00000002679	Med6	mediator complex subunit 6	132.701	112.395	28.993	48.1986	1.6607	0.000306831	0.00278842
ENSMUSG00000042962	Gm5436	predicted pseudogene 5436	1013.66	1016.14	225.501	184.211	2.30969	3.29012e-13	1.86004e-11
ENSMUSG00000072946	Ptgr2	prostaglandin reductase 2	234.178	173.18	114.361	89.1344	1.00329	0.00958419	0.0445123
ENSMUSG00000021241	Isca2	iron-sulfur cluster assembly 2	307.777	358.976	160.267	146.577	1.12012	0.000690212	0.00546156
ENSMUSG00000021243	Fcf1	FCF1 rRNA processing protein	543.071	631.935	94.2273	90.4549	2.66997	1.80637e-18	2.03426e-16
ENSMUSG00000004788	Eif2b2	eukaryotic translation initiation factor 2B, subunit 2 beta	287.705	202.999	117.583	89.7947	1.24456	0.00178961	0.0118218
ENSMUSG00000008822	Acyp1	acylphosphatase 1, erythrocyte (common) type	188.458	189.236	41.8788	31.032	2.38005	1.25624e-12	6.54967e-11
ENSMUSG00000021252	Erg28	ergosterol biosynthesis 28	1034.85	1119.36	426.841	439.069	1.3147	1.50147e-08	3.99551e-07
ENSMUSG00000007867	Ift43	intraflagellar transport 43	44.6054	76.8414	27.3823	25.7499	1.19278	0.0063518	0.0324789
ENSMUSG00000021033	Gstz1	glutathione transferase zeta 1 (maleylacetoacetate isomerase)	10941.7	7555.69	4812.84	4106.12	1.05242	0.00182644	0.01202
ENSMUSG00000021040	Slirp	SRA stem-loop interacting RNA binding protein	228.603	240.846	17.7179	9.90382	4.10073	9.46255e-15	6.79614e-13
ENSMUSG00000021039	Snw1	SNW domain containing 1	81.4048	161.711	35.4359	44.2371	1.60573	0.00022165	0.0021275
ENSMUSG00000043483	Gm6863	predicted gene 6863	1542.23	2421.08	647.51	715.716	1.53956	0.000250174	0.0023525
ENSMUSG00000001175	Calm1	calmodulin 1	7073.3	6100.29	1814.48	1517.93	1.98319	2.93347e-14	1.98531e-12
ENSMUSG00000113113	Gm2614	predicted gene 2614	170.616	282.134	39.4627	45.5576	2.41088	1.03509e-07	2.2767e-06
ENSMUSG00000097121	D130020L05Rik	RIKEN cDNA D130020L05 gene	218.566	239.699	100.67	99.6985	1.19353	0.00233617	0.0146945
ENSMUSG00000113902	Ndufb1	NADH:ubiquinone oxidoreductase subunit B1	7387.77	9300.11	316.507	259.48	4.85741	3.41575e-58	1.20209e-54
ENSMUSG00000046675	Tmem251	transmembrane protein 251	103.708	118.129	37.0466	34.9935	1.62365	4.70949e-06	7.29014e-05
ENSMUSG00000064215	Ifi27	interferon, alpha-inducible protein 27	2459.99	1268.46	798.918	415.961	1.61817	0.00303369	0.0181108
ENSMUSG00000079017	Ifi27l2a	interferon, alpha-inducible protein 27 like 2A	115.974	155.977	24.9662	34.3332	2.19237	5.2221e-06	7.95579e-05
ENSMUSG00000021208	Ifi27l2b	interferon, alpha-inducible protein 27 like 2B	117.089	87.1634	42.6841	45.5576	1.21013	0.000418802	0.00359048
ENSMUSG00000113722	Snhg10	small nucleolar RNA host gene 10	14.4968	29.8191	1.61072	2.64102	3.35934	0.000278257	0.00257022
ENSMUSG00000021102	Glrx5	glutaredoxin 5	3750.2	3027.78	805.361	634.505	2.23525	4.15009e-11	1.64566e-09
ENSMUSG00000044715	Gskip	GSK3B interacting protein	117.089	136.48	48.3217	42.9166	1.47651	3.91478e-05	0.000475072
ENSMUSG00000113198	Gm6988	predicted gene 6988	510.732	967.973	54.7646	63.3845	3.64454	2.68347e-13	1.54185e-11
ENSMUSG00000021270	Hsp90aa1	heat shock protein 90, alpha (cytosolic), class A member 1	2960.68	2156.15	517.847	347.954	2.56378	1.11052e-10	4.03948e-09
ENSMUSG00000091498	Mpc1-ps	mitochondrial pyruvate carrier 1, pseudogene	1327.01	1414.11	685.362	612.716	1.07864	4.94751e-05	0.000580384
ENSMUSG00000096942	Rps19-ps6	ribosomal protein S19, pseudogene 6	628.936	1057.43	281.071	353.236	1.41027	0.00356575	0.0205886
ENSMUSG00000037787	Coa8	cytochrome c oxidase assembly factor 8	283.244	247.728	148.186	101.019	1.09421	0.00136483	0.0094551
ENSMUSG00000021290	Atp5mpl	ATP synthase membrane subunit 6.8PL	4490.65	6219.57	440.533	433.127	3.6158	6.99752e-27	2.01029e-24
ENSMUSG00000064326	Siva1	SIVA1, apoptosis-inducing factor	132.701	223.643	57.1806	65.3652	1.53862	0.00124687	0.00881174
ENSMUSG00000002804	Nudt14	nudix (nucleoside diphosphate linked moiety X)-type motif 14	268.747	269.518	115.167	117.525	1.20973	0.000327402	0.0029482
ENSMUSG00000006360	Crip1	cysteine-rich protein 1 (intestinal)	231.948	444.992	29.7984	29.7115	3.50772	3.42108e-09	1.03345e-07
ENSMUSG00000104218	Gm9134	predicted gene 9134	16.727	34.4066	4.83217	5.28204	2.3333	0.00124681	0.00881174
ENSMUSG00000041841	Rpl37	ribosomal protein L37	265.402	408.292	73.2879	126.109	1.75433	0.000953865	0.00710453
ENSMUSG00000068706	Gm10250	predicted pseudogene 10250	3142.45	3842.07	688.584	653.652	2.3796	1.51229e-15	1.19599e-13
ENSMUSG00000022151	Ttc33	tetratricopeptide repeat domain 33	206.3	139.92	75.704	48.1986	1.48586	0.00258174	0.015919
ENSMUSG00000115116	Gm46496	predicted gene, 46496	35.6843	59.6381	7.24825	5.28204	2.93826	1.35007e-06	2.33476e-05
ENSMUSG00000067547	Gm7666	predicted pseudogene 7666	812.933	673.223	379.325	239.672	1.26488	0.000366218	0.0032301
ENSMUSG00000039828	Wdr70	WD repeat domain 70	83.6351	212.174	45.1002	45.5576	1.70577	0.00924896	0.0433126
ENSMUSG00000022205	Sub1	SUB1 homolog, transcriptional regulator	2191.24	2649.31	275.434	269.384	3.15141	3.27739e-29	1.18297e-26
ENSMUSG00000115017	Gm2573	predicted gene 2573	33.454	35.5535	8.85897	5.28204	2.30599	7.06208e-05	0.000788366
ENSMUSG00000022236	Ropn1l	ropporin 1-like	249.79	245.434	91.0058	92.4357	1.43263	5.57508e-05	0.00064381
ENSMUSG00000022261	Sdc2	syndecan 2	2933.92	2571.32	1118.65	834.562	1.49538	1.21135e-07	2.62745e-06
ENSMUSG00000058600	Rpl30	ribosomal protein L30	1262.33	1820.11	177.179	225.807	2.93454	7.92473e-12	3.53027e-10
ENSMUSG00000022323	Rida	reactive intermediate imine deaminase A homolog	33369.3	33493.7	3922.11	3846.64	3.10546	3.30468e-37	2.326e-34
ENSMUSG00000014313	Cox6c	cytochrome c oxidase subunit 6C	11059.9	14363.6	1424.68	1506.7	3.11645	1.89404e-27	5.79617e-25
ENSMUSG00000045996	Polr2k	polymerase (RNA) II (DNA directed) polypeptide K	90.3259	123.864	10.4697	3.30127	3.99929	1.72823e-12	8.78278e-11
ENSMUSG00000022300	Dcaf13	DDB1 and CUL4 associated factor 13	253.136	133.039	87.7844	64.705	1.34305	0.0027329	0.0166613
ENSMUSG00000022338	Eny2	ENY2 transcription and export complex 2 subunit	1147.47	1833.87	310.064	306.358	2.27395	1.15498e-10	4.16887e-09
ENSMUSG00000068522	Aard	alanine and arginine rich domain containing protein	26.7632	24.0846	4.02681	3.96153	2.67115	0.000208201	0.00201433
ENSMUSG00000057262	Rpl15-ps6	ribosomal protein L15, pseudogene 6	47.9508	35.5535	12.8858	7.2628	2.06647	0.000640848	0.00511701
ENSMUSG00000038622	Med30	mediator complex subunit 30	102.592	131.892	39.4627	40.2755	1.55555	0.000232163	0.00220673
ENSMUSG00000022370	Mrpl13	mitochondrial ribosomal protein L13	934.483	842.962	237.582	196.756	2.03398	9.19657e-12	4.03216e-10
ENSMUSG00000090002	Gm16006	predicted gene 16006	11.1513	19.4971	4.83217	1.98076	2.20152	0.00711531	0.0352932
ENSMUSG00000050891	Tatdn1	TatD DNase domain containing 1	119.319	98.6323	38.6573	34.3332	1.58061	7.07809e-05	0.000789527
ENSMUSG00000022354	Ndufb9	NADH:ubiquinone oxidoreductase subunit B9	1526.62	1610.23	670.866	674.78	1.221	2.05715e-05	0.000271656
ENSMUSG00000025922	Rpl7-ps8	ribosomal protein L7, pseudogene 8	56.8719	56.1975	9.66433	14.5256	2.21275	1.22343e-05	0.000170856
ENSMUSG00000059586	Nsmce2	NSE2/MMS21 homolog, SMC5-SMC6 complex SUMO ligase	90.3259	95.1916	47.5163	44.2371	1.01669	0.0103892	0.0474819
ENSMUSG00000092454	Gm2991	predicted pseudogene 2991	33.454	37.8473	9.66433	11.8846	1.71877	0.000606996	0.00490229
ENSMUSG00000022332	Khdrbs3	KH domain containing, RNA binding, signal transduction associated 3	267.632	272.959	103.892	129.41	1.21002	3.84085e-05	0.000468524
ENSMUSG00000096173	Gm3150	predicted gene 3150	100.362	134.186	16.9126	18.4871	2.7257	1.36804e-08	3.67517e-07
ENSMUSG00000115602	Gm7908	predicted gene 7908	227.488	168.592	73.2879	58.7627	1.5873	3.97761e-05	0.000480383
ENSMUSG00000115810	Gm49066	predicted gene, 49066	11.1513	13.7626	2.41608	0.660255	3.06776	0.00632756	0.032402
ENSMUSG00000083380	Ndufb4c	NADH:ubiquinone oxidoreductase subunit B4C	162.81	196.118	37.852	19.1474	2.66569	4.75227e-09	1.39661e-07
ENSMUSG00000082585	Gm15387	predicted gene 15387	80.2897	88.3103	15.3019	11.8846	2.64077	4.33287e-09	1.28138e-07
ENSMUSG00000034634	Ly6d	lymphocyte antigen 6 complex, locus D	114.859	169.739	13.6911	23.7692	2.91527	3.37181e-08	8.40087e-07
ENSMUSG00000075602	Ly6a	lymphocyte antigen 6 complex, locus A	103.708	102.073	41.8788	36.314	1.39898	8.43955e-05	0.000921672
ENSMUSG00000022579	Gpihbp1	GPI-anchored HDL-binding protein 1	343.462	511.512	93.4219	91.1152	2.21201	1.23307e-08	3.33166e-07
ENSMUSG00000063704	Mapk15	mitogen-activated protein kinase 15	701.42	797.087	356.775	392.191	1.00025	0.00204411	0.0131813
ENSMUSG00000034259	Exosc4	exosome component 4	536.38	503.483	184.428	198.737	1.44001	1.54479e-05	0.000209702
ENSMUSG00000063236	1110038F14Rik	RIKEN cDNA 1110038F14 gene	109.283	141.067	44.2949	62.7242	1.2214	0.00194965	0.0126826
ENSMUSG00000116284	Gm3787	predicted gene 3787	83.6351	371.591	29.7984	54.1409	2.43699	0.00463527	0.0252714
ENSMUSG00000116097	Gm36738	predicted gene, 36738	123.78	196.118	23.3555	18.4871	2.93938	8.25204e-11	3.12269e-09
ENSMUSG00000033099	Nol12	nucleolar protein 12	341.231	321.128	111.945	107.622	1.5932	0.000146478	0.00149744
ENSMUSG00000033020	Polr2f	polymerase (RNA) II (DNA directed) polypeptide F	918.871	1254.69	256.91	272.685	2.03688	5.00192e-08	1.1834e-06
ENSMUSG00000022428	Cby1	chibby family member 1, beta catenin antagonist	126.01	102.073	49.127	48.8589	1.2194	0.000374588	0.0032854
ENSMUSG00000051518	Rps19bp1	ribosomal protein S19 binding protein 1	239.754	277.547	119.999	121.487	1.09888	0.00268382	0.0164119
ENSMUSG00000022400	Rbx1	ring-box 1	957.901	997.792	236.776	221.846	2.09274	5.50854e-16	4.64333e-14
ENSMUSG00000061360	Phf5a	PHD finger protein 5A	510.732	392.235	165.099	165.724	1.44873	4.25336e-06	6.63798e-05
ENSMUSG00000061848	Gm5805	predicted gene 5805	248.675	392.235	78.12	95.7369	1.88091	5.02231e-05	0.000588668
ENSMUSG00000063480	Snu13	SNU13 homolog, small nuclear ribonucleoprotein (U4/U6.U5)	460.551	358.976	130.469	122.807	1.69479	2.27334e-08	5.86114e-07
ENSMUSG00000022450	Ndufa6	NADH:ubiquinone oxidoreductase subunit A6	3630.88	4257.25	1133.14	1269.01	1.71526	4.78984e-07	9.14878e-06
ENSMUSG00000094806	Cyp2d10	cytochrome P450, family 2, subfamily d, polypeptide 10	16709.2	12814.2	6945.44	5641.22	1.23	8.84501e-05	0.000958719
ENSMUSG00000116130	Gm49431	predicted gene, 49431	415.945	424.348	21.7448	25.0897	4.16146	9.39458e-28	3.00562e-25
ENSMUSG00000058586	Serhl	serine hydrolase-like	191.803	153.683	104.697	66.6857	1.0164	0.00305631	0.0182304
ENSMUSG00000041736	Tspo	translocator protein	2546.97	2520.86	645.094	547.351	2.08787	3.66255e-15	2.77192e-13
ENSMUSG00000047394	Odf3b	outer dense fiber of sperm tails 3B	248.675	199.558	103.086	79.2306	1.30114	3.27956e-05	0.000411833
ENSMUSG00000067870	Rpl31-ps8	ribosomal protein L31, pseudogene 8	1702.81	2423.37	524.29	584.326	1.89592	1.4731e-05	0.000201134
ENSMUSG00000054855	Rnd1	Rho family GTPase 1	137.162	159.417	61.2075	71.9678	1.15326	0.00338066	0.0197462
ENSMUSG00000003355	Fkbp11	FK506 binding protein 11	407.024	205.293	65.2343	33.0127	2.64409	6.00328e-06	9.02865e-05
ENSMUSG00000072235	Tuba1a	tubulin, alpha 1A	53.5265	48.1693	20.134	18.4871	1.3986	0.00837256	0.0399966
ENSMUSG00000023020	Cox14	cytochrome c oxidase assembly protein 14	1362.69	1378.56	273.017	267.403	2.34276	5.04292e-14	3.34855e-12
ENSMUSG00000116518	Gm49494	predicted gene, 49494	21.1876	50.463	6.44289	7.92306	2.31144	0.000900828	0.00677764
ENSMUSG00000116141	Gm49495	predicted gene, 49495	22.3027	34.4066	8.05361	5.28204	2.09809	0.00584811	0.0304678
ENSMUSG00000096111	Gm21917	predicted gene, 21917	7.80594	12.6158	0.805361	1.98076	2.82949	0.00605695	0.0312894
ENSMUSG00000116182	Gm33666	predicted gene, 33666	36.7994	28.6722	5.63753	2.64102	3.01602	9.03301e-06	0.000130686
ENSMUSG00000023031	Cela1	chymotrypsin-like elastase family, member 1	828.545	396.823	235.165	117.525	1.79786	0.00403701	0.022623
ENSMUSG00000037204	Atg101	autophagy related 101	839.697	881.956	306.037	261.461	1.60173	1.5638e-07	3.30534e-06
ENSMUSG00000001289	Pfdn5	prefoldin 5	2294.95	3359.23	499.324	627.902	2.32628	3.38055e-08	8.40777e-07
ENSMUSG00000023048	Prr13	proline rich 13	1702.81	1270.75	365.634	310.98	2.13656	2.21898e-15	1.74506e-13
ENSMUSG00000036305	Rpl39-ps	ribosomal protein L39, pseudogene	1695	2867.22	281.876	303.057	2.96318	3.88388e-14	2.60349e-12
ENSMUSG00000084304	Gm6142	predicted pseudogene 6142	69.1384	66.5195	16.1072	19.1474	1.94096	0.000480064	0.00403455
ENSMUSG00000096215	Smim22	small integral membrane protein 22	257.596	244.287	17.7179	25.0897	3.5421	2.15778e-19	2.68807e-17
ENSMUSG00000076258	NA	NA	22207.9	106408	12005.5	13830.4	2.31562	0.00010566	0.00112595
ENSMUSG00000022677	Cep20	centrosomal protein 20	393.643	243.14	99.8648	84.5126	1.78906	0.000347849	0.00308938
ENSMUSG00000022671	Mzt2	mitotic spindle organizing protein 2	684.693	717.951	206.172	172.327	1.89094	1.12998e-10	4.08915e-09
ENSMUSG00000071637	Cebpd	CCAAT/enhancer binding protein (C/EBP), delta	147.198	128.451	73.2879	50.1794	1.16225	0.00767678	0.0373931
ENSMUSG00000116694	Gm6440	predicted gene 6440	41.26	50.463	3.22144	8.58331	2.93143	4.80423e-05	0.000565461
ENSMUSG00000022760	Thap7	THAP domain containing 7	324.504	324.569	140.133	143.275	1.1953	3.8289e-05	0.000467471
ENSMUSG00000116898	Gm49785	predicted gene, 49785	11.1513	38.9942	0.805361	0	6.09626	0.000132356	0.00136497
ENSMUSG00000005732	Ranbp1	RAN binding protein 1	191.803	177.768	100.67	81.2113	1.02553	0.00103227	0.00756442
ENSMUSG00000022706	Mrpl40	mitochondrial ribosomal protein L40	233.063	263.784	99.8648	83.1921	1.44218	2.81816e-05	0.00036032
ENSMUSG00000076934	Iglv1	immunoglobulin lambda variable 1	15.6119	40.141	8.05361	5.94229	2.00078	0.00415282	0.0231517
ENSMUSG00000076937	Iglc2	immunoglobulin lambda constant 2	28.9935	107.807	4.02681	11.8846	3.09149	0.00234532	0.0147455
ENSMUSG00000084838	Gm10241	predicted pseudogene 10241	142.737	149.095	58.7914	43.5768	1.51582	3.52002e-05	0.000436191
ENSMUSG00000033918	Parl	presenilin associated, rhomboid-like	423.751	323.422	208.589	165.064	1.00123	0.00177559	0.0117347
ENSMUSG00000021018	Polr2h	polymerase (RNA) II (DNA directed) polypeptide H	371.34	511.512	81.3415	91.7754	2.34953	4.4185e-08	1.06055e-06
ENSMUSG00000099764	Rps10-ps2	ribosomal protein S10, pseudogene 2	2240.31	3500.3	795.697	950.107	1.71715	2.12179e-05	0.000278884
ENSMUSG00000117327	Gm6467	predicted gene 6467	166.155	139.92	53.1538	48.1986	1.59597	5.47682e-05	0.000634023
ENSMUSG00000043870	Gm5809	predicted pseudogene 5809	147.198	112.395	50.7378	27.0704	1.74635	0.000129551	0.00134194
ENSMUSG00000082241	Gng5-ps	G protein subunit gamma 5, pseudogene	97.0167	82.5759	21.7448	16.5064	2.23852	3.70126e-07	7.25664e-06
ENSMUSG00000060459	Kng2	kininogen 2	4780.58	4245.78	1770.18	2024.34	1.25012	9.0848e-07	1.63329e-05
ENSMUSG00000068463	B630019A10Rik	RIKEN cDNA B630019A10 gene	1619.18	1588.44	514.626	580.364	1.55032	1.64852e-07	3.46879e-06
ENSMUSG00000109783	Gm45338	predicted gene 45338	78.0594	76.8414	39.4627	34.3332	1.07264	0.00386123	0.0218759
ENSMUSG00000116875	Morf4l1-ps1	mortality factor 4 like 1, pseudogene 1	378.031	290.162	136.911	112.904	1.42061	0.000278186	0.00257022
ENSMUSG00000092545	Gm20319	predicted gene, 20319	2630.6	3019.75	310.064	197.416	3.47878	2.78743e-28	9.34254e-26
ENSMUSG00000097313	Gm26569	predicted gene, 26569	6.69081	35.5535	1.61072	1.98076	3.54774	0.00299582	0.0179303
ENSMUSG00000022528	Hes1	hes family bHLH transcription factor 1	243.099	979.442	91.8112	200.057	2.06551	0.00813296	0.0391545
ENSMUSG00000107002	0610012G03Rik	RIKEN cDNA 0610012G03 gene	760.522	942.741	362.413	367.102	1.22323	0.00128769	0.00903631
ENSMUSG00000022774	Ncbp2	nuclear cap binding protein subunit 2	200.724	155.977	86.1736	90.4549	1.01376	0.00175609	0.0116222
ENSMUSG00000023791	Pigx	phosphatidylinositol glycan anchor biosynthesis, class X	313.353	291.309	57.986	59.4229	2.36425	2.05313e-13	1.20742e-11
ENSMUSG00000014075	Dynlt2b	dynein light chain Tctex-type 2B	32.3389	34.4066	9.66433	7.92306	1.92928	0.00277315	0.0168556
ENSMUSG00000035578	Iqcg	IQ motif containing G	35.6843	57.3444	13.6911	8.58331	2.07088	0.00200748	0.0129868
ENSMUSG00000060636	Rpl35a	ribosomal protein L35A	1680.51	2384.38	343.084	388.23	2.47433	3.25744e-12	1.57038e-10
ENSMUSG00000035376	Hacd2	3-hydroxyacyl-CoA dehydratase 2	609.979	547.065	223.085	194.115	1.4723	1.30312e-05	0.000180306
ENSMUSG00000052192	Gm5963	predicted pseudogene 5963	825.2	1638.9	197.313	237.031	2.5038	4.7769e-06	7.3733e-05
ENSMUSG00000086324	Gm15564	predicted gene 15564	146.083	1089.54	56.3753	83.1921	3.14495	1.20537e-05	0.000169004
ENSMUSG00000003955	Fam162a	family with sequence similarity 162, member A	2171.17	2251.34	397.848	295.134	2.67489	2.74268e-17	2.7382e-15
ENSMUSG00000075229	Ccdc58	coiled-coil domain containing 58	1052.69	1363.65	203.756	196.096	2.5955	2.16457e-23	4.29164e-21
ENSMUSG00000022838	Eaf2	ELL associated factor 2	20.0724	29.8191	3.22144	1.98076	3.27981	0.000314527	0.0028455
ENSMUSG00000022820	Ndufb4	NADH:ubiquinone oxidoreductase subunit B4	146.083	183.502	39.4627	33.673	2.17486	4.54076e-09	1.34005e-07
ENSMUSG00000081824	Ndufs5-ps	NADH:ubiquinone oxidoreductase core subunit S5, pseudogene	558.683	656.019	120.804	130.07	2.27487	4.00526e-13	2.23738e-11
ENSMUSG00000022663	Atg3	autophagy related 3	782.825	620.466	365.634	309.66	1.05559	0.0100065	0.0460484
ENSMUSG00000085826	Gm15638	predicted gene 15638	149.428	90.6041	53.1538	33.0127	1.48274	0.0040207	0.0225585
ENSMUSG00000022751	Nit2	nitrilase family, member 2	3329.79	2198.58	1194.35	949.446	1.36689	0.000190826	0.00187326
ENSMUSG00000022748	Cmss1	cms small ribosomal subunit 1	104.823	88.3103	28.1876	24.4294	1.87943	5.2937e-06	8.04745e-05
ENSMUSG00000116562	Gm46542	predicted gene, 46542	21.1876	38.9942	1.61072	1.32051	4.36893	1.00876e-05	0.000144166
ENSMUSG00000050299	Gm9843	predicted gene 9843	5057.14	7897.46	1629.25	2233.64	1.74564	0.000458717	0.00387926
ENSMUSG00000090386	Mir99ahg	Mir99a and Mirlet7c-1 host gene (non-protein coding)	126.01	305.072	32.2144	47.5383	2.43231	0.000989266	0.00731787
ENSMUSG00000022890	Atp5j	ATP synthase, H+ transporting, mitochondrial F0 complex, subunit F	17091.7	19356	1433.54	1119.79	3.83563	2.16429e-42	2.34359e-39
ENSMUSG00000116993	Gm32461	predicted gene, 32461	691.384	1142.3	47.5163	65.3652	4.01844	1.71105e-22	3.1281e-20
ENSMUSG00000116810	Gm32624	predicted gene, 32624	89.2108	147.948	19.3287	15.8461	2.75769	2.23368e-09	6.8955e-08
ENSMUSG00000093606	B130034C11Rik	RIKEN cDNA B130034C11 gene	23.4178	48.1693	8.05361	1.98076	2.86087	0.00240601	0.0150597
ENSMUSG00000116845	Gm46546	predicted gene, 46546	139.392	319.982	46.711	77.2498	1.88659	0.000461783	0.00389953
ENSMUSG00000022982	Sod1	superoxide dismutase 1, soluble	43411.1	56450.9	5782.49	6403.81	3.03466	4.43197e-17	4.21546e-15
ENSMUSG00000039956	Mrap	melanocortin 2 receptor accessory protein	1529.96	1001.23	339.862	232.41	2.14587	4.7268e-07	9.04064e-06
ENSMUSG00000081176	H3f3a-ps2	H3.3 histone A, pseudogene 2	84.7502	90.6041	8.85897	13.2051	2.97731	1.02551e-09	3.2735e-08
ENSMUSG00000022961	Son	Son DNA binding protein	12284.3	31594.4	1761.32	2642.34	3.3167	2.34833e-06	3.8709e-05
ENSMUSG00000022956	Atp5o	ATP synthase, H+ transporting, mitochondrial F1 complex, O subunit	3235.01	2680.28	519.458	413.32	2.66546	1.81718e-19	2.29918e-17
ENSMUSG00000051989	Smim11	small integral membrane protein 11	902.144	1492.1	85.3683	101.679	3.67695	4.48706e-18	4.8217e-16
ENSMUSG00000022948	Setd4	SET domain containing 4	186.228	356.682	99.0594	121.487	1.29847	0.00558251	0.0292681
ENSMUSG00000051483	Cbr1	carbonyl reductase 1	1284.64	1448.52	417.177	439.069	1.67428	4.21718e-09	1.24979e-07
ENSMUSG00000047109	Cldn14	claudin 14	112.629	121.57	64.4289	42.9166	1.13164	0.00141867	0.00972752
ENSMUSG00000022940	Pigp	phosphatidylinositol glycan anchor biosynthesis, class P	227.488	385.354	64.4289	95.7369	1.93305	1.01728e-05	0.000145235
ENSMUSG00000022913	Psmg1	proteasome (prosome, macropain) assembly chaperone 1	323.389	241.993	124.026	118.846	1.21976	2.97623e-05	0.000377786
ENSMUSG00000040681	Hmgn1	high mobility group nucleosomal binding domain 1	652.354	673.223	318.118	310.32	1.0769	9.47974e-06	0.00013617
ENSMUSG00000068141	Gm10232	predicted pseudogene 10232	433.787	387.648	157.045	185.532	1.26075	7.19806e-05	0.000801638
ENSMUSG00000004945	Tmem242	transmembrane protein 242	1325.9	941.594	279.46	204.679	2.2287	7.44648e-10	2.42088e-08
ENSMUSG00000034345	Gtf2h5	general transcription factor IIH, polypeptide 5	1455.25	1705.42	295.568	288.531	2.43602	3.40282e-17	3.34975e-15
ENSMUSG00000058542	Gm15590	predicted gene 15590	32.3389	40.141	5.63753	11.2243	2.08583	0.00129603	0.00907671
ENSMUSG00000057388	Mrpl18	mitochondrial ribosomal protein L18	676.887	954.21	276.239	342.012	1.39885	4.08769e-05	0.000492657
ENSMUSG00000006818	Sod2	superoxide dismutase 2, mitochondrial	4677.99	3852.39	1410.19	1110.55	1.75897	7.19228e-08	1.62774e-06
ENSMUSG00000046991	Wdr27	WD repeat domain 27	23.4178	35.5535	4.02681	11.2243	1.92653	0.00611736	0.0315436
ENSMUSG00000014769	Psmb1	proteasome (prosome, macropain) subunit, beta type 1	3498.18	2401.58	969.655	853.049	1.69477	3.32895e-08	8.32356e-07
ENSMUSG00000116614	Gm46610	predicted gene, 46610	69.1384	66.5195	15.3019	22.4487	1.83679	0.000113544	0.00119281
ENSMUSG00000072761	Gm6712	predicted gene 6712	10.0362	21.7909	0	3.30127	3.1954	0.00538427	0.0284407
ENSMUSG00000043801	Oaz1-ps	ornithine decarboxylase antizyme 1, pseudogene	3449.11	2852.31	1431.93	1051.79	1.34348	1.15418e-05	0.000162637
ENSMUSG00000041319	Thoc6	THO complex 6	69.1384	55.0506	20.9394	33.0127	1.1948	0.0080377	0.038802
ENSMUSG00000023904	Hcfc1r1	host cell factor C1 regulator 1 (XPO1-dependent)	859.769	977.148	324.561	358.518	1.42681	4.91094e-06	7.55533e-05
ENSMUSG00000023905	Tnfrsf12a	tumor necrosis factor receptor superfamily, member 12a	235.293	231.671	44.2949	54.1409	2.24239	1.16308e-11	5.02588e-10
ENSMUSG00000055839	Elob	elongin B	1940.33	2292.63	482.411	512.358	2.08912	5.15713e-09	1.49994e-07
ENSMUSG00000024121	Atp6v0c	ATPase, H+ transporting, lysosomal V0 subunit C	659.045	488.574	312.48	243.634	1.04624	0.00117147	0.00840749
ENSMUSG00000024132	Eci1	enoyl-Coenzyme A delta isomerase 1	2998.6	2335.06	1224.15	1025.38	1.24581	6.57953e-07	1.2219e-05
ENSMUSG00000093565	Rab26os	RAB26, member RAS oncogene family, opposite strand	24.533	67.6663	2.41608	1.32051	4.65186	5.86447e-07	1.09779e-05
ENSMUSG00000041429	Nthl1	nth (endonuclease III)-like 1 (E.coli)	225.257	221.349	49.9324	53.4806	2.10969	5.24793e-08	1.23744e-06
ENSMUSG00000040048	Ndufb10	NADH:ubiquinone oxidoreductase subunit B10	3083.35	3376.44	984.151	995.004	1.70658	5.14689e-08	1.21565e-06
ENSMUSG00000075705	Msrb1	methionine sulfoxide reductase B1	11003	8860.85	2366.15	1603.76	2.32316	5.71265e-12	2.61945e-10
ENSMUSG00000045316	Fahd1	fumarylacetoacetate hydrolase domain containing 1	1037.08	1208.82	360.802	470.762	1.4327	8.62372e-06	0.000125409
ENSMUSG00000039183	Nubp2	nucleotide binding protein 2	496.235	284.428	191.676	132.051	1.27129	0.0048643	0.0262357
ENSMUSG00000038880	Mrps34	mitochondrial ribosomal protein S34	1661.55	1353.33	256.105	200.057	2.72586	8.2997e-21	1.25753e-18
ENSMUSG00000067722	BC003965	cDNA sequence BC003965	613.324	716.804	161.072	220.525	1.79955	4.79721e-09	1.40688e-07
ENSMUSG00000057411	Antkmt	adenine nucleotide translocase lysine methyltransferase	1052.69	1212.26	242.414	178.929	2.4277	9.49754e-13	5.07699e-11
ENSMUSG00000025732	Mcrip2	MAPK regulated corepressor interacting protein 2	1082.8	1047.11	441.338	392.191	1.35381	1.10011e-05	0.000155798
ENSMUSG00000025731	Mettl26	methyltransferase like 26	3444.65	3306.48	1056.63	965.953	1.73906	1.31079e-10	4.71916e-09
ENSMUSG00000024177	Nme4	NME/NM23 nucleoside diphosphate kinase 4	54.6416	38.9942	16.9126	13.2051	1.64138	0.0074621	0.0365575
ENSMUSG00000049124	Gm8186	predicted gene 8186	724.838	1040.23	86.979	71.3075	3.48074	5.12831e-19	6.01593e-17
ENSMUSG00000024181	Mrpl28	mitochondrial ribosomal protein L28	775.019	572.297	326.977	317.583	1.06387	0.00213967	0.0136899
ENSMUSG00000015575	Atp6v0e	ATPase, H+ transporting, lysosomal V0 subunit E	665.735	552.8	246.441	182.23	1.50887	9.24596e-07	1.66015e-05
ENSMUSG00000024194	Cuta	cutA divalent cation tolerance homolog	1031.5	1019.58	385.768	326.826	1.52585	9.72373e-08	2.15561e-06
ENSMUSG00000048731	Ggnbp1	gametogenetin binding protein 1	124.895	165.152	37.852	59.4229	1.57224	0.00198252	0.0128608
ENSMUSG00000024208	Uqcc2	ubiquinol-cytochrome c reductase complex assembly factor 2	548.646	563.122	207.783	191.474	1.47782	2.36087e-05	0.000307437
ENSMUSG00000024217	Snrpc	U1 small nuclear ribonucleoprotein C	434.903	508.071	139.327	139.314	1.75869	1.08928e-11	4.74728e-10
ENSMUSG00000117962	Gm6402	predicted pseudogene 6402	233.063	352.094	51.5431	66.0255	2.31312	5.9533e-07	1.10999e-05
ENSMUSG00000024028	Tff2	trefoil factor 2 (spasmolytic protein 1)	15.6119	28.6722	5.63753	2.64102	2.44479	0.00152015	0.0102713
ENSMUSG00000024038	Ndufv3	NADH:ubiquinone oxidoreductase core subunit V3	2506.82	2964.7	682.141	697.889	1.9872	2.47186e-08	6.33813e-07
ENSMUSG00000118071	Gm50455	predicted gene, 50455	22.3027	44.7286	7.24825	10.5641	1.90253	0.00659578	0.033447
ENSMUSG00000117879	2310015A16Rik	RIKEN cDNA 2310015A16 gene	394.758	196.118	81.3415	48.1986	2.19391	8.91542e-07	1.609e-05
ENSMUSG00000073423	Zfp414	zinc finger protein 414	69.1384	72.2539	33.0198	34.3332	1.06911	0.011125	0.0499969
ENSMUSG00000067288	Rps28	ribosomal protein S28	257.596	531.009	65.2343	132.051	1.99658	0.000410427	0.00353369
ENSMUSG00000041881	Ndufa7	NADH:ubiquinone oxidoreductase subunit A7	4110.39	5127.73	708.718	728.921	2.68382	7.85068e-24	1.64946e-21
ENSMUSG00000092564	BC051226	cDNA sequence BC051226	81.4048	67.6663	28.993	19.8076	1.61908	0.000327555	0.0029482
ENSMUSG00000024309	Pfdn6	prefoldin subunit 6	1180.93	1552.89	271.407	225.807	2.4595	6.98994e-11	2.69582e-09
ENSMUSG00000061232	H2-K1	histocompatibility 2, K1, K region	49411.6	32058.9	13225.6	8416.27	1.91248	7.34021e-07	1.34893e-05
ENSMUSG00000096727	Psmb9	proteasome (prosome, macropain) subunit, beta type 9 (large multifunctional peptidase 2)	584.331	504.63	168.32	137.993	1.83143	1.55504e-09	4.84297e-08
ENSMUSG00000015478	Rnf5	ring finger protein 5	1168.66	933.566	419.593	250.897	1.6497	3.20805e-05	0.000403933
ENSMUSG00000007050	Lsm2	LSM2 homolog, U6 small nuclear RNA and mRNA degradation associated	323.389	276.4	103.086	132.711	1.34463	1.10153e-05	0.000155841
ENSMUSG00000024387	Csnk2b	casein kinase 2, beta polypeptide	1222.19	976.001	529.928	488.589	1.11016	2.85688e-05	0.000364939
ENSMUSG00000024391	Apom	apolipoprotein M	3621.96	1923.33	522.679	244.294	2.8548	3.05955e-08	7.76023e-07
ENSMUSG00000024397	Aif1	allograft inflammatory factor 1	115.974	361.269	21.7448	52.1601	2.6874	0.0012015	0.00856383
ENSMUSG00000073412	Lst1	leukocyte specific transcript 1	111.513	422.054	7.24825	17.1666	4.44059	2.12743e-07	4.38476e-06
ENSMUSG00000073411	H2-D1	histocompatibility 2, D region locus 1	12108.1	8886.08	5701.15	4537.93	1.03597	0.000335201	0.00300167
ENSMUSG00000091655	Gm8741	predicted gene 8741	92.5562	115.836	16.9126	13.2051	2.79849	3.26935e-11	1.31493e-09
ENSMUSG00000060550	H2-Q7	histocompatibility 2, Q region locus 7	1334.82	1004.67	446.975	379.647	1.50154	4.4666e-08	1.06932e-06
ENSMUSG00000049832	Rbx1-ps	ring-box 1, pseudogene	463.896	551.653	73.2879	69.3268	2.83283	3.05794e-21	4.7304e-19
ENSMUSG00000067212	H2-T23	histocompatibility 2, T region locus 23	3561.74	3852.39	1636.49	1617.62	1.18802	1.07573e-06	1.89582e-05
ENSMUSG00000101932	Gm10074	predicted gene 10074	56.8719	61.9319	6.44289	3.30127	3.62884	1.27329e-06	2.21559e-05
ENSMUSG00000024446	Rpp21	ribonuclease P 21 subunit	340.116	489.721	64.4289	89.7947	2.42548	6.91357e-08	1.57735e-06
ENSMUSG00000036398	Ppp1r11	protein phosphatase 1, regulatory inhibitor subunit 11	605.518	884.25	196.508	177.609	1.99385	1.2466e-07	2.68735e-06
ENSMUSG00000036315	Polr1h	RNA polymerase I subunit H	317.813	393.382	49.9324	58.1024	2.71551	7.75525e-20	1.01084e-17
ENSMUSG00000106106	NA	NA	33295.7	164092	25654.8	31686.9	1.78337	0.00394396	0.0222254
ENSMUSG00000023939	Mrpl14	mitochondrial ribosomal protein L14	1444.1	1921.04	598.383	676.761	1.39983	0.000226512	0.00215885
ENSMUSG00000023967	Mrps18a	mitochondrial ribosomal protein S18A	446.054	330.303	195.703	161.102	1.12267	0.0015264	0.0103006
ENSMUSG00000034509	Mad2l1bp	MAD2L1 binding protein	147.198	96.3385	45.1002	41.5961	1.49218	4.56559e-05	0.000542361
ENSMUSG00000002768	Mea1	male enhanced antigen 1	764.982	705.336	283.487	256.839	1.44473	5.91163e-07	1.10369e-05
ENSMUSG00000002769	Gnmt	glycine N-methyltransferase	36462.7	29456.6	12517.7	8875.15	1.62361	1.83243e-07	3.82149e-06
ENSMUSG00000062619	2310039H08Rik	RIKEN cDNA 2310039H08 gene	927.792	1301.72	304.427	357.198	1.75227	1.26044e-05	0.000175155
ENSMUSG00000063888	Rpl7l1	ribosomal protein L7-like 1	1014.77	759.239	361.607	277.967	1.47258	3.9423e-05	0.000477177
ENSMUSG00000096361	Gm5814	predicted pseudogene 5814	16.727	14.9095	6.44289	3.96153	1.62656	0.00981856	0.0453911
ENSMUSG00000021631	Mrps36-ps1	mitichondrial ribosomal protein S36, pseudogene 1	111.513	112.395	21.7448	23.7692	2.29628	1.94467e-08	5.05076e-07
ENSMUSG00000037095	Lrg1	leucine-rich alpha-2-glycoprotein 1	14830.2	7673.82	6142.49	3515.86	1.22039	0.0102401	0.0469697
ENSMUSG00000044469	Tnfaip8l1	tumor necrosis factor, alpha-induced protein 8-like 1	315.583	267.225	140.938	140.634	1.04969	0.00034422	0.00306788
ENSMUSG00000024197	Plin3	perilipin 3	942.289	902.6	391.406	439.73	1.1501	0.000381383	0.00333669
ENSMUSG00000049760	Micos13	mitochondrial contact site and cristae organizing system subunit 13	1662.67	1560.91	478.385	378.986	1.9113	4.62231e-10	1.54556e-08
ENSMUSG00000057863	Rpl36	ribosomal protein L36	1287.98	1837.31	438.922	687.325	1.47209	0.00250041	0.0154874
ENSMUSG00000002379	Ndufa11	NADH:ubiquinone oxidoreductase subunit A11	2454.41	2551.82	378.52	353.897	2.77318	2.68033e-18	2.97094e-16
ENSMUSG00000002660	Clpp	caseinolytic mitochondrial matrix peptidase proteolytic subunit	1202.12	1144.59	504.156	508.396	1.21263	4.1155e-06	6.44425e-05
ENSMUSG00000002661	Alkbh7	alkB homolog 7	252.02	228.231	106.308	99.6985	1.22181	0.000208097	0.00201433
ENSMUSG00000071052	Rpl7a-ps5	ribosomal protein L7A, pseudogene 5	54.6416	66.5195	12.8858	29.0512	1.51631	0.00323159	0.0190738
ENSMUSG00000117105	Dreh	down-regulated in hepatocellular carcinoma	98.1319	35.5535	4.02681	0.660255	4.87509	3.54367e-05	0.000437965
ENSMUSG00000093622	Gm20703	predicted gene 20703	45.7205	65.3726	6.44289	5.28204	3.25083	2.98678e-07	6.00641e-06
ENSMUSG00000100865	Gm9320	predicted gene 9320	30.1086	45.8755	12.0804	13.2051	1.58373	0.00223046	0.0141625
ENSMUSG00000024048	Myl12a	myosin, light chain 12A, regulatory, non-sarcomeric	661.275	570.003	227.112	239.672	1.39908	3.13499e-07	6.25975e-06
ENSMUSG00000024067	Dpy30	dpy-30, histone methyltransferase complex regulatory subunit	350.152	417.467	90.2005	74.6088	2.22224	1.6497e-14	1.15536e-12
ENSMUSG00000117187	Gm4708	predicted gene 4708	152.773	177.768	34.6305	37.6345	2.19209	3.93347e-07	7.62693e-06
ENSMUSG00000061062	Hdac1-ps	histone deacetylase 1, pseudogene	130.471	100.926	48.3217	37.6345	1.43146	0.0035449	0.0204935
ENSMUSG00000050668	Gpatch11	G patch domain containing 11	82.52	128.451	45.1002	40.2755	1.3059	0.00738323	0.0362771
ENSMUSG00000062691	Cebpzos	CCAAT/enhancer binding protein (C/EBP), zeta, opposite strand	194.033	263.784	42.6841	41.5961	2.44172	8.068e-13	4.3682e-11
ENSMUSG00000024097	Srsf7	serine and arginine-rich splicing factor 7	679.117	919.803	186.844	265.422	1.82039	1.24519e-07	2.68735e-06
ENSMUSG00000045257	Morn2	MORN repeat containing 2	81.4048	74.5477	33.0198	17.1666	1.64943	0.000153111	0.00155508
ENSMUSG00000117438	Rpsa-ps7	ribosomal protein SA, pseudogene 7	405.909	347.507	165.904	129.41	1.35301	2.77823e-05	0.000355861
ENSMUSG00000097047	1110020A21Rik	RIKEN cDNA 1110020A21 gene	47.9508	45.8755	8.05361	8.58331	2.49326	1.75716e-06	2.98019e-05
ENSMUSG00000117501	Gm30117	predicted gene, 30117	47.9508	60.785	12.0804	11.2243	2.22373	4.71072e-05	0.000556315
ENSMUSG00000024146	Cript	cysteine-rich PDZ-binding protein	713.686	575.737	144.16	115.545	2.31328	6.27379e-11	2.43967e-09
ENSMUSG00000036438	Calm2	calmodulin 2	1456.37	1437.05	479.19	427.845	1.67401	3.6921e-12	1.75587e-10
ENSMUSG00000066878	Gm10184	predicted pseudogene 10184	25.6481	14.9095	2.41608	3.30127	2.81648	0.00223653	0.0141946
ENSMUSG00000095193	Gm20939	predicted gene, 20939	25.6481	34.4066	4.83217	1.98076	3.17087	0.000134514	0.00138316
ENSMUSG00000063889	Crem	cAMP responsive element modulator	457.205	341.772	92.6165	97.7177	2.06939	1.31065e-06	2.27217e-05
ENSMUSG00000117428	Gm4833	predicted gene 4833	33.454	50.463	12.8858	7.92306	2.02308	0.000953793	0.00710453
ENSMUSG00000002477	Snrpd1	small nuclear ribonucleoprotein D1	226.372	338.332	63.6235	58.7627	2.20668	3.18332e-08	8.01638e-07
ENSMUSG00000097222	Gata6os	GATA binding protein 6, opposite strand	51.2962	88.3103	8.85897	18.4871	2.33832	0.0001594	0.00160966
ENSMUSG00000071867	Mrpl27-ps	mitochondrial ribosomal protein L27, pseudogene	367.994	461.049	90.2005	58.7627	2.48139	3.2741e-13	1.85845e-11
ENSMUSG00000058064	Gm10036	predicted gene 10036	68.0232	106.661	28.993	25.7499	1.67554	0.000192249	0.00188329
ENSMUSG00000061808	Ttr	transthyretin	145585	178521	45600.4	50479.1	1.75416	1.93178e-08	5.02654e-07
ENSMUSG00000091449	Gm10269	predicted gene 10269	361.304	503.483	64.4289	75.9293	2.62204	2.67906e-08	6.85695e-07
ENSMUSG00000055771	Gm7936	predicted pseudogene 7936	51.2962	65.3726	8.05361	9.90382	2.69385	1.20344e-05	0.000169004
ENSMUSG00000024258	Polr2d	polymerase (RNA) II (DNA directed) polypeptide D	65.793	75.6946	37.0466	31.6922	1.04405	0.0107165	0.0485536
ENSMUSG00000087590	Epb41l4aos	erythrocyte membrane protein band 4.1 like 4a, opposite strand	246.445	578.031	56.3753	73.9485	2.66009	1.53798e-05	0.000208979
ENSMUSG00000014504	Srp19	signal recognition particle 19	443.824	501.19	100.67	94.4164	2.27702	1.04782e-16	9.45526e-15
ENSMUSG00000100320	Gm29417	predicted gene 29417	4.46054	25.2315	2.41608	1.32051	3.0098	0.00720255	0.0356005
ENSMUSG00000046727	Cystm1	cysteine-rich transmembrane module containing 1	318.929	129.598	64.4289	26.4102	2.30772	0.00149326	0.0101353
ENSMUSG00000024346	Pfdn1	prefoldin 1	789.515	871.634	190.871	209.961	2.05067	3.41945e-09	1.03345e-07
ENSMUSG00000085172	Gm6542	predicted gene 6542	433.787	318.835	70.8718	53.4806	2.59966	4.84856e-08	1.14904e-06
ENSMUSG00000006050	Sra1	steroid receptor RNA activator 1	1281.29	1013.85	525.901	424.544	1.2726	4.50753e-06	7.01908e-05
ENSMUSG00000014294	Ndufa2	NADH:ubiquinone oxidoreductase subunit A2	5848.88	8263.32	765.093	868.235	3.11094	3.17528e-15	2.42926e-13
ENSMUSG00000102827	Gm8242	predicted gene 8242	509.617	525.274	47.5163	48.8589	3.42409	7.48664e-28	2.45092e-25
ENSMUSG00000097080	1700086O06Rik	RIKEN cDNA 1700086O06 gene	27.8784	48.1693	10.4697	11.8846	1.76156	0.00150683	0.0101979
ENSMUSG00000024425	Ndfip1	Nedd4 family interacting protein 1	3601.89	2440.58	1635.69	1264.39	1.05921	0.00392498	0.0221362
ENSMUSG00000099488	Gm19774	predicted gene, 19774	84.7502	51.6099	16.1072	10.5641	2.36619	3.7678e-06	5.9729e-05
ENSMUSG00000117662	Gm4013	predicted gene 4013	111.513	145.655	29.7984	19.8076	2.38111	5.10575e-07	9.67343e-06
ENSMUSG00000043424	Eif3j2	eukaryotic translation initiation factor 3, subunit J2	168.385	368.151	69.2611	79.2306	1.85264	0.00339147	0.0197556
ENSMUSG00000117780	Gm3734	predicted gene 3734	282.129	324.569	105.502	98.378	1.57351	0.00141769	0.00972557
ENSMUSG00000033022	Cdo1	cysteine dioxygenase 1, cytosolic	44893.1	45392.6	11051.2	12091.2	1.96394	9.32224e-19	1.0669e-16
ENSMUSG00000117621	Hspe1-rs1	heat shock protein 1 (chaperonin 10), related sequence 1	1214.38	1277.63	128.858	114.884	3.35552	3.86377e-45	6.04337e-42
ENSMUSG00000059040	Eno1b	enolase 1B, retrotransposed	460.551	237.406	116.777	38.2948	2.17269	0.00445175	0.0244508
ENSMUSG00000085939	Cd63-ps	CD63 antigen, pseudogene	59.1021	115.836	28.1876	25.0897	1.71622	0.00100822	0.00741524
ENSMUSG00000118177	Gm19486	predicted gene, 19486	42.3751	53.9037	1.61072	5.28204	3.75994	3.38073e-07	6.69347e-06
ENSMUSG00000024608	Rps14	ribosomal protein S14	3491.49	5045.16	1449.65	1751.66	1.41492	0.000427422	0.00365542
ENSMUSG00000024516	Sec11c	SEC11 homolog C, signal peptidase complex subunit	723.723	456.461	194.897	146.577	1.79047	4.06386e-06	6.38471e-05
ENSMUSG00000024537	Psmg2	proteasome (prosome, macropain) assembly chaperone 2	221.912	194.971	109.529	89.7947	1.06694	0.000509363	0.00423777
ENSMUSG00000089235	Gm23119	predicted gene, 23119	36.7994	55.0506	5.63753	8.58331	2.67683	1.20976e-05	0.000169451
ENSMUSG00000036299	BC031181	cDNA sequence BC031181	1209.92	854.431	376.104	262.121	1.69444	8.691e-06	0.000126127
ENSMUSG00000090000	Ier3ip1	immediate early response 3 interacting protein 1	299.971	358.976	41.0734	48.8589	2.86981	1.248e-17	1.28234e-15
ENSMUSG00000024570	Rbfa	ribosome binding factor A	198.494	150.242	107.113	63.3845	1.03657	0.0105736	0.04803
ENSMUSG00000057130	Txnl4a	thioredoxin-like 4A	200.724	157.124	61.2075	80.5511	1.33305	0.000217818	0.00209585
ENSMUSG00000024646	Cyb5a	cytochrome b5 type A (microsomal)	73627.9	70937.3	6809.33	6060.48	3.48969	2.30529e-46	4.63593e-43
ENSMUSG00000118283	Gm7623	predicted gene 7623	109.283	89.4572	32.2144	18.4871	1.97835	0.000293625	0.00268511
ENSMUSG00000118052	Gm50432	predicted gene, 50432	32.3389	44.7286	4.02681	5.94229	2.93377	2.76764e-06	4.50927e-05
ENSMUSG00000024829	Mrpl21	mitochondrial ribosomal protein L21	328.965	258.05	128.858	93.0959	1.40619	1.87336e-05	0.000249021
ENSMUSG00000059734	Ndufs8	NADH:ubiquinone oxidoreductase core subunit S8	2549.2	2198.58	793.281	576.402	1.79395	6.3122e-09	1.80237e-07
ENSMUSG00000024856	Cdk2ap2	CDK2-associated protein 2	1465.29	1039.08	501.74	392.191	1.48686	2.9738e-06	4.80072e-05
ENSMUSG00000024847	Aip	aryl-hydrocarbon receptor-interacting protein	457.205	334.891	227.917	154.5	1.05231	0.00390103	0.0220276
ENSMUSG00000024842	Cabp4	calcium binding protein 4	24.533	18.3502	1.61072	1.98076	3.56858	0.000164422	0.00164855
ENSMUSG00000042041	2010003K11Rik	RIKEN cDNA 2010003K11 gene	176.191	159.417	75.704	58.1024	1.32937	0.000820346	0.00626928
ENSMUSG00000034108	Ccs	copper chaperone for superoxide dismutase	3524.94	3517.5	1623.61	1574.05	1.13909	1.30828e-05	0.000180556
ENSMUSG00000024902	Mrpl11	mitochondrial ribosomal protein L11	743.795	629.641	196.508	155.16	1.96724	1.44917e-11	6.1818e-10
ENSMUSG00000024875	Yif1a	Yip1 interacting factor homolog A (S. cerevisiae)	917.756	678.957	409.929	345.313	1.0806	0.00147808	0.0100564
ENSMUSG00000024844	Banf1	BAF nuclear assembly factor 1	1051.57	1201.94	314.896	274.006	1.93648	1.55204e-08	4.10677e-07
ENSMUSG00000024841	Eif1ad	eukaryotic translation initiation factor 1A domain containing	334.54	358.976	149.797	143.275	1.24301	1.25514e-05	0.000174764
ENSMUSG00000117959	D330050I16Rik	RIKEN cDNA D330050I16 gene	22.3027	63.0788	3.22144	5.94229	3.20327	0.000203505	0.00197568
ENSMUSG00000056201	Cfl1	cofilin 1, non-muscle	3934.2	3377.58	1476.23	1131.02	1.48797	3.07015e-07	6.139e-06
ENSMUSG00000024925	Rnaseh2c	ribonuclease H2, subunit C	925.562	1134.27	477.579	402.095	1.22776	0.000851828	0.00646425
ENSMUSG00000110156	Gm42067	predicted gene, 42067	65.793	44.7286	8.85897	5.94229	2.91562	3.17936e-07	6.33936e-06
ENSMUSG00000007338	Mrpl49	mitochondrial ribosomal protein L49	537.495	397.97	191.676	172.987	1.35986	2.05197e-05	0.000271264
ENSMUSG00000038274	Fau	Finkel-Biskis-Reilly murine sarcoma virus (FBR-MuSV) ubiquitously expressed (fox derived)	241.984	333.744	70.8718	89.1344	1.84547	1.60448e-05	0.000216759
ENSMUSG00000024790	Sac3d1	SAC3 domain containing 1	117.089	108.954	47.5163	47.5383	1.24992	9.35398e-05	0.00100978
ENSMUSG00000024944	Arl2	ADP-ribosylation factor-like 2	104.823	176.621	57.986	67.346	1.16508	0.00470506	0.0255727
ENSMUSG00000024953	Prdx5	peroxiredoxin 5	9247.81	7856.18	2592.46	1909.46	1.92589	2.33129e-10	8.08316e-09
ENSMUSG00000038812	Trmt112	tRNA methyltransferase 11-2	86.9805	71.107	40.2681	31.6922	1.14118	0.00167964	0.0111952
ENSMUSG00000024959	Bad	BCL2-associated agonist of cell death	391.412	412.879	131.274	124.788	1.65165	4.11641e-08	1.00081e-06
ENSMUSG00000056629	Fkbp2	FK506 binding protein 2	7036.5	8551.19	807.777	828.62	3.25178	4.30222e-19	5.08928e-17
ENSMUSG00000037349	Nudt22	nudix (nucleoside diphosphate linked moiety X)-type motif 22	204.07	185.796	78.9254	83.8524	1.2596	0.000832147	0.00634225
ENSMUSG00000047656	Trpt1	tRNA phosphotransferase 1	80.2897	91.751	33.8252	39.6153	1.22522	0.00283495	0.0171351
ENSMUSG00000035885	Cox8a	cytochrome c oxidase subunit 8A	4316.69	4549.7	1635.69	1583.29	1.46177	1.88602e-07	3.92164e-06
ENSMUSG00000060675	Plaat3	phospholipase A and acyltransferase 3	347.922	338.332	55.5699	58.1024	2.59302	2.8595e-18	3.12041e-16
ENSMUSG00000024761	Gm16437	predicted pseudogene 16437	371.34	307.366	173.153	104.32	1.29404	9.83348e-05	0.0010583
ENSMUSG00000108414	Snhg1	small nucleolar RNA host gene 1	134.931	241.993	46.711	66.6857	1.72971	0.000293746	0.00268511
ENSMUSG00000117924	Tmem223	transmembrane protein 223	580.985	574.59	241.608	235.051	1.27771	7.37457e-05	0.000819352
ENSMUSG00000118346	Tmem179b	transmembrane protein 179B	165.04	189.236	69.2611	93.0959	1.12197	0.000627013	0.00503506
ENSMUSG00000071662	Polr2g	polymerase (RNA) II (DNA directed) polypeptide G	353.498	272.959	62.0128	63.3845	2.32057	7.04013e-14	4.44412e-12
ENSMUSG00000071654	Uqcc3	ubiquinol-cytochrome c reductase complex assembly factor 3	971.282	1427.87	188.455	254.858	2.43543	2.01505e-07	4.17758e-06
ENSMUSG00000070167	Snora57	small nucleolar RNA, H/ACA box 57	35.6843	34.4066	5.63753	1.98076	3.23793	3.64607e-05	0.000448293
ENSMUSG00000117804	Gm6252	predicted gene 6252	128.241	90.6041	30.6037	16.5064	2.22942	3.34729e-07	6.64594e-06
ENSMUSG00000067608	Pcna-ps2	proliferating cell nuclear antigen pseudogene 2	109.283	88.3103	25.7716	23.1089	2.01766	7.83781e-06	0.00011505
ENSMUSG00000118100	Gm50340	predicted gene, 50340	16.727	35.5535	5.63753	7.92306	1.93458	0.00362223	0.0208293
ENSMUSG00000024661	Fth1	ferritin heavy polypeptide 1	57363.7	50170.6	13182.2	10879	2.16005	1.63027e-18	1.85075e-16
ENSMUSG00000036372	Tmem258	transmembrane protein 258	1148.59	1095.28	279.46	206.66	2.20797	1.22723e-12	6.4222e-11
ENSMUSG00000024667	Tmem216	transmembrane protein 216	53.5265	45.8755	13.6911	21.1282	1.50215	0.000962035	0.00714647
ENSMUSG00000075010	AW112010	expressed sequence AW112010	5697.22	5642.68	393.822	430.486	3.78167	1.38829e-58	6.51432e-55
ENSMUSG00000024659	Anxa1	annexin A1	82.52	92.8979	20.134	26.4102	1.90796	1.24617e-05	0.000173858
ENSMUSG00000044387	2410080I02Rik	RIKEN cDNA 2410080I02 gene	11.1513	12.6158	1.61072	0	3.98894	0.00400045	0.0224808
ENSMUSG00000044424	Gm9493	predicted gene 9493	482.853	431.23	186.844	190.814	1.27517	7.62851e-06	0.000112212
ENSMUSG00000051255	Gm6563	predicted pseudogene 6563	429.327	513.805	119.999	78.5703	2.25043	3.57049e-08	8.77169e-07
ENSMUSG00000074922	Fam122a	family with sequence similarity 122, member A	246.445	271.812	66.0396	87.1536	1.75568	4.56036e-06	7.08567e-05
ENSMUSG00000058927	Gm10053	predicted gene 10053	2399.77	1613.67	211.005	104.32	3.67202	6.84966e-15	5.04831e-13
ENSMUSG00000024878	Cbwd1	COBW domain containing 1	63.5627	106.661	25.7716	23.7692	1.78147	0.00036087	0.00318893
ENSMUSG00000118038	Gm9895	predicted gene 9895	46.8357	55.0506	8.05361	13.2051	2.24631	3.64878e-05	0.000448293
ENSMUSG00000024785	Rcl1	RNA terminal phosphate cyclase-like 1	1908	1262.72	848.045	699.21	1.03535	0.00459845	0.0251193
ENSMUSG00000097855	A930007I19Rik	RIKEN cDNA A930007I19 gene	11.1513	26.3784	4.83217	3.96153	2.09829	0.00698528	0.0348324
ENSMUSG00000024863	Mbl2	mannose-binding lectin (protein C) 2	5312.5	5191.96	2299.31	2044.81	1.27398	1.65322e-08	4.35812e-07
ENSMUSG00000118011	Gm50266	predicted gene, 50266	6.69081	26.3784	1.61072	1.98076	3.19413	0.00699531	0.03487
ENSMUSG00000097787	2700046G09Rik	RIKEN cDNA 2700046G09 gene	23.4178	60.785	14.4965	10.5641	1.75275	0.0105258	0.047859
ENSMUSG00000062456	Rpl9-ps6	ribosomal protein L9, pseudogene 6	541.956	526.421	194.897	209.301	1.40166	4.60314e-09	1.35561e-07
ENSMUSG00000071573	Rnls	renalase, FAD-dependent amine oxidase	44.6054	61.9319	12.8858	13.8654	1.99158	0.000562429	0.00459507
ENSMUSG00000024778	Fas	Fas (TNF receptor superfamily member 6)	205.185	198.411	68.4557	75.9293	1.48208	0.000234161	0.00222175
ENSMUSG00000024800	Rpp30	ribonuclease P/MRP 30 subunit	72.4838	88.3103	20.9394	26.4102	1.75825	4.5831e-05	0.000543982
ENSMUSG00000087579	Hectd2os	Hectd2, opposite strand	254.251	446.139	46.711	48.8589	2.87277	1.16391e-11	5.02588e-10
ENSMUSG00000074882	Cyp2c68	cytochrome P450, family 2, subfamily c, polypeptide 68	2429.88	2371.76	681.336	773.158	1.72277	5.31424e-10	1.7602e-08
ENSMUSG00000025004	Cyp2c40	cytochrome P450, family 2, subfamily c, polypeptide 40	71.3686	37.8473	20.134	19.8076	1.45264	0.00441179	0.0243071
ENSMUSG00000018821	Avpi1	arginine vasopressin-induced 1	930.022	895.719	276.239	232.41	1.84478	3.32246e-12	1.59625e-10
ENSMUSG00000025193	Cutc	cutC copper transporter	198.494	127.304	69.2611	61.4037	1.32019	0.000191064	0.00187429
ENSMUSG00000057506	Bloc1s2	biogenesis of lysosomal organelles complex-1, subunit 2	180.652	227.084	68.4557	94.4164	1.32126	0.00127726	0.00897649
ENSMUSG00000025204	Ndufb8	NADH:ubiquinone oxidoreductase subunit B8	3984.38	3676.92	635.43	544.05	2.69987	1.76581e-25	4.5195e-23
ENSMUSG00000057605	Gm6807	predicted gene 6807	41.26	68.8132	16.9126	4.62178	2.37465	0.000798202	0.00612665
ENSMUSG00000056209	Npm3	nucleoplasmin 3	250.905	266.078	63.6235	93.0959	1.71828	4.073e-06	6.39193e-05
ENSMUSG00000025035	Arl3	ADP-ribosylation factor-like 3	288.82	276.4	113.556	90.4549	1.47312	1.98602e-07	4.12348e-06
ENSMUSG00000062376	Borcs7	BLOC-1 related complex subunit 7	152.773	193.824	54.7646	61.4037	1.57534	2.61297e-05	0.000335609
ENSMUSG00000071528	Atp5md	ATP synthase membrane subunit DAPIT	2790.07	3043.84	252.078	216.564	3.63884	6.41317e-42	6.01855e-39
ENSMUSG00000071497	Nutf2-ps1	nuclear transport factor 2, pseudogene 1	122.665	129.598	43.4895	25.0897	1.88482	0.000405542	0.00350449
ENSMUSG00000084957	Bbip1	BBSome interacting protein 1	400.333	405.998	53.9592	48.8589	2.97319	1.93323e-21	3.05776e-19
ENSMUSG00000067038	Rps12-ps3	ribosomal protein S12, pseudogene 3	1342.62	2283.45	169.126	187.512	3.34558	5.87532e-12	2.6766e-10
ENSMUSG00000118197	Gm20762	predicted gene, 20762	5.57567	13.7626	0	2.64102	2.77535	0.0101698	0.0466928

## Sheet: NudC+ (1638)
GeneID	SYMBOL	GENENAME	NormCounts.NudC+.rep1	NormCounts.NudC+.rep2	NormCounts.Input.rep1	NormCounts.Input.rep2	log2FoldChange	pvalue	padj
ENSMUSG00000103922	Gm6123	predicted gene 6123	196.263	74.4457	46.2717	19.5102	2.04625	0.00822496	0.0387983
ENSMUSG00000084353	Gm15452	predicted gene 15452	55.0366	77.4637	12.1768	8.81104	2.67175	3.40637e-07	8.96241e-06
ENSMUSG00000046334	Gm6195	predicted pseudogene 6195	74.7668	65.3915	14.6121	4.40552	2.91968	9.50686e-07	2.20292e-05
ENSMUSG00000098234	Snhg6	small nucleolar RNA host gene 6	199.378	256.536	51.1424	62.936	1.99613	1.32085e-06	2.94693e-05
ENSMUSG00000043716	Rpl7	ribosomal protein L7	4326.09	4384.25	1520.47	1509.21	1.52357	1.64256e-08	5.91142e-07
ENSMUSG00000079658	Eloc	elongin C	480.792	547.276	207.005	165.522	1.46679	5.99898e-08	1.89556e-06
ENSMUSG00000025779	Ly96	lymphocyte antigen 96	61.2672	76.4577	21.1064	8.81104	2.23254	2.90149e-06	5.75418e-05
ENSMUSG00000025933	Tmem14a	transmembrane protein 14A	64.3825	90.542	30.036	30.8386	1.34767	0.000860684	0.00665569
ENSMUSG00000025934	Gsta3	glutathione S-transferase, alpha 3	28030.3	18551.1	9169.91	6286.05	1.59163	3.60014e-05	0.000495707
ENSMUSG00000025936	Gm4956	predicted gene 4956	531.675	192.15	124.203	47.8314	2.07524	0.00657535	0.0326838
ENSMUSG00000026154	Sdhaf4	succinate dehydrogenase complex assembly factor 4	419.525	267.602	78.743	74.8938	2.16145	2.41561e-09	1.10399e-07
ENSMUSG00000086240	Gm7846	predicted gene 7846	122.534	102.614	13.8003	10.0698	3.24786	2.07174e-09	9.53432e-08
ENSMUSG00000061518	Cox5b	cytochrome c oxidase subunit 5B	6408.13	7157.85	1301.29	1176.9	2.45276	7.39881e-16	1.32059e-13
ENSMUSG00000026117	Zap70	zeta-chain (TCR) associated protein kinase	543.097	260.56	160.733	62.3066	1.85211	0.00214163	0.0136518
ENSMUSG00000058407	Txndc9	thioredoxin domain containing 9	456.908	364.18	168.851	169.927	1.27696	6.59554e-06	0.00011523
ENSMUSG00000073702	Rpl31	ribosomal protein L31	147.457	216.295	37.342	33.9854	2.35286	3.38751e-09	1.50142e-07
ENSMUSG00000094497	Gm8210	predicted pseudogene 8210	21.807	17.1024	6.49427	3.1468	2.05054	0.00165877	0.0111671
ENSMUSG00000101567	Txn-ps1	thioredoxin, pseudogene 1	28.0375	18.1084	6.49427	7.55232	1.70758	0.00451779	0.024346
ENSMUSG00000084817	Gm5526	predicted pseudogene 5526	538.944	443.656	238.664	198.248	1.1704	0.000111397	0.0012554
ENSMUSG00000073676	Hspe1	heat shock protein 1 (chaperonin 10)	4140.21	3859.1	611.273	470.761	2.88689	3.488e-23	1.5886e-20
ENSMUSG00000048495	Tyw5	tRNA-yW synthesizing protein 5	101.766	104.626	28.4124	22.0276	2.04165	3.50975e-08	1.17063e-06
ENSMUSG00000026032	Ndufb3	NADH:ubiquinone oxidoreductase subunit B3	1916.94	1715.27	387.221	309.645	2.38305	1.19585e-18	3.03906e-16
ENSMUSG00000026021	Sumo1	small ubiquitin-like modifier 1	304.259	202.21	116.897	115.173	1.1257	0.000463333	0.00403263
ENSMUSG00000101188	Eif4a-ps4	eukaryotic translation initiation factor 4A, pseudogene 4	2839.06	1911.44	1046.39	862.223	1.31572	0.000561807	0.00473236
ENSMUSG00000025967	Eef1b2	eukaryotic translation elongation factor 1 beta 2	2582.57	2703.18	806.101	820.056	1.7006	1.6722e-11	1.24081e-09
ENSMUSG00000084416	Rpl10a-ps1	ribosomal protein L10A, pseudogene 1	2628.26	2322.91	925.433	857.818	1.47339	1.69858e-07	4.82826e-06
ENSMUSG00000039323	Igfbp2	insulin-like growth factor binding protein 2	10313.7	8767.48	3102.64	2790.58	1.69507	1.09369e-08	4.16295e-07
ENSMUSG00000026197	Zfand2b	zinc finger, AN1 type domain 2B	473.523	545.264	219.993	239.157	1.14917	7.00654e-06	0.000121766
ENSMUSG00000012187	Mogat1	monoacylglycerol O-acyltransferase 1	92.42	58.3493	28.4124	16.3634	1.76334	0.000405504	0.00361273
ENSMUSG00000073633	Fbxo36	F-box protein 36	116.304	82.4938	44.6481	39.0203	1.25102	0.000621663	0.00515614
ENSMUSG00000084106	Gm6136	predicted pseudogene 6136	2065.43	1915.47	819.09	728.799	1.36303	2.60978e-06	5.2626e-05
ENSMUSG00000026295	Spp2	secreted phosphoprotein 2	4569.08	3264.54	774.441	572.088	2.54104	2.45288e-16	4.83547e-14
ENSMUSG00000100018	Gm7776	predicted gene 7776	33.2297	51.3071	17.0475	11.9578	1.55665	0.00171013	0.0114308
ENSMUSG00000034353	Ramp1	receptor (calcitonin) activity modifying protein 1	59.1904	57.3433	25.9771	15.1046	1.51688	0.00302184	0.017883
ENSMUSG00000073616	Cops9	COP9 signalosome subunit 9	866.048	878.257	253.276	195.102	1.96151	1.71136e-10	1.04164e-08
ENSMUSG00000026272	Agxt	alanine-glyoxylate aminotransferase	6121.53	4872.17	2443.47	2577.86	1.1305	0.000344704	0.00317493
ENSMUSG00000026273	Mterf4	mitochondrial transcription termination factor 4	140.188	159.958	69.0016	53.4956	1.29729	0.00031823	0.00299372
ENSMUSG00000026281	Dtymk	deoxythymidylate kinase	368.642	228.367	146.121	114.544	1.19736	0.000469974	0.00407578
ENSMUSG00000081051	Gm15427	predicted pseudogene 15427	3417.46	4289.68	1705.56	1700.53	1.17809	0.00609644	0.0306749
ENSMUSG00000089782	Btf3-ps1	basic transcription factor 3, pseudogene 1	1016.62	1003	366.114	388.944	1.41906	6.90051e-09	2.79577e-07
ENSMUSG00000082431	Prdx2-ps1	peroxiredoxin 2, pseudogene 1	110.073	81.4878	50.3306	44.6846	1.01372	0.00308189	0.0181884
ENSMUSG00000097482	Gm17634	predicted gene, 17634	24.9223	55.3312	10.5532	13.8459	1.71072	0.00217533	0.0137933
ENSMUSG00000050777	Tmem37	transmembrane protein 37	1411.22	669.005	553.636	254.891	1.36422	0.00931692	0.042773
ENSMUSG00000026385	Dbi	diazepam binding inhibitor	38460.2	30756.1	4042.68	3071.28	3.2825	3.40721e-28	3.49965e-25
ENSMUSG00000001674	Ddx18	DEAD box helicase 18	221.185	377.258	64.9427	75.5232	2.09039	0.00103308	0.00770462
ENSMUSG00000026442	Nfasc	neurofascin	26.9991	35.2108	4.05892	4.40552	2.87339	1.87456e-06	3.94254e-05
ENSMUSG00000100228	Gm29257	predicted gene 29257	5.19214	15.0903	0.811783	0.62936	3.83422	0.00580106	0.0295148
ENSMUSG00000090553	Snrpe	small nuclear ribonucleoprotein E	136.034	158.952	37.342	55.3837	1.66042	6.79478e-07	1.65277e-05
ENSMUSG00000062580	Timm17a	translocase of inner mitochondrial membrane 17a	411.217	336.011	189.146	139.718	1.18668	6.85152e-05	0.000850488
ENSMUSG00000026414	Tnnt2	troponin T2, cardiac	29.076	40.2409	9.7414	3.1468	2.45905	0.00186714	0.0121871
ENSMUSG00000026411	Tmem9	transmembrane protein 9	282.452	226.355	150.18	89.3691	1.09157	0.00132398	0.00935356
ENSMUSG00000090623	Cfhr3	complement factor H-related 3	101.766	89.536	44.6481	27.6918	1.41274	0.000618764	0.00513679
ENSMUSG00000085867	Gm5834	predicted pseudogene 5834	62.3056	137.825	15.4239	32.0974	2.05976	2.42549e-05	0.000354378
ENSMUSG00000100441	Gm7266	predicted gene 7266	33.2297	32.1927	3.24713	6.2936	2.74902	0.00010296	0.00118252
ENSMUSG00000099875	Rbm3-ps	RNA binding motif (RNP1, RRM) protein 3	237.8	272.632	65.7545	74.2645	1.86462	9.06825e-07	2.11426e-05
ENSMUSG00000097426	Gm8941	predicted gene 8941	650.055	1263.56	86.8608	142.235	3.06062	1.11767e-07	3.31733e-06
ENSMUSG00000100954	Gm10138	predicted gene 10138	68.5362	79.4758	27.6006	26.4331	1.45527	0.00043789	0.00384296
ENSMUSG00000056708	Ier5	immediate early response 5	194.186	242.451	41.401	57.9011	2.13006	1.88067e-09	8.74643e-08
ENSMUSG00000078193	Gm2000	predicted gene 2000	1600.22	1969.79	419.692	516.075	1.93141	9.7573e-06	0.000161497
ENSMUSG00000058267	Mrps14	mitochondrial ribosomal protein S14	1168.23	837.011	274.383	174.333	2.16222	9.86463e-11	6.35571e-09
ENSMUSG00000026715	Serpinc1	serine (or cysteine) peptidase inhibitor, clade C (antithrombin), member 1	47236	40460.2	17693.6	15309.2	1.40994	8.24975e-07	1.94576e-05
ENSMUSG00000053332	Gas5	growth arrest specific 5	1137.08	1700.18	314.16	393.979	2.00193	1.57e-06	3.39386e-05
ENSMUSG00000026568	Mpc2	mitochondrial pyruvate carrier 2	4637.62	4368.15	1236.35	1124.04	1.93204	4.96739e-18	1.1929e-15
ENSMUSG00000040713	Creg1	cellular repressor of E1A-stimulated genes 1	8012.51	6403.33	2512.47	1774.17	1.74999	1.68294e-09	7.91042e-08
ENSMUSG00000084093	Gm16418	predicted pseudogene 16418	485.984	579.469	91.7315	61.0479	2.80525	1.28353e-09	6.23269e-08
ENSMUSG00000052428	Tmco1	transmembrane and coiled-coil domains 1	1677.06	1116.68	564.19	392.721	1.54633	0.000121949	0.00135581
ENSMUSG00000026688	Mgst3	microsomal glutathione S-transferase 3	1735.21	3306.8	172.91	375.728	3.19925	1.31751e-06	2.94444e-05
ENSMUSG00000089838	Gm2962	predicted pseudogene 2962	1701.98	1715.27	202.134	148.529	3.28691	1.86552e-24	9.8559e-22
ENSMUSG00000005681	Apoa2	apolipoprotein A-II	400180	523308	68497.5	74433.8	2.69177	2.29619e-10	1.32437e-08
ENSMUSG00000062963	Ufc1	ubiquitin-fold modifier conjugating enzyme 1	2173.43	1768.59	584.484	411.601	1.98552	2.84032e-10	1.61702e-08
ENSMUSG00000006412	Pfdn2	prefoldin 2	1052.97	1420.5	267.889	285.729	2.15935	2.02086e-10	1.20776e-08
ENSMUSG00000103711	Tstd1	thiosulfate sulfurtransferase (rhodanese)-like domain containing 1	345.796	611.662	100.661	144.753	1.96257	0.000106808	0.00121614
ENSMUSG00000060244	Alyref2	Aly/REF export factor 2	28.0375	33.1987	8.92962	8.18168	1.84386	0.000864134	0.00667065
ENSMUSG00000059058	Tma7-ps	translational machinery associated 7 homolog (S. cerevisiae), pseudogene	641.748	687.113	116.897	84.3342	2.72667	1.16911e-14	1.57568e-12
ENSMUSG00000089803	Gm10171	predicted gene 10171	36.345	32.1927	5.68248	6.2936	2.51369	0.0027605	0.0165881
ENSMUSG00000026542	Apcs	serum amyloid P-component	3421.62	3119.68	432.681	410.972	2.95517	2.79344e-40	1.22986e-36
ENSMUSG00000078184	Rbm8a2	RNA binding motif protein 8A2	39.4602	50.3011	5.68248	10.0698	2.49018	6.07464e-05	0.000768523
ENSMUSG00000010609	Psen2	presenilin 2	5282.48	3216.25	1938.54	1346.83	1.37139	0.000192646	0.00196333
ENSMUSG00000060743	H3f3a	H3.3 histone A	2001.05	1790.72	473.27	436.146	2.06015	1.28851e-13	1.38363e-11
ENSMUSG00000081214	Rpl35a-ps2	ribosomal protein L35A, pseudogene 2	40.4987	22.1325	7.30605	7.55232	2.0732	0.00186522	0.0121871
ENSMUSG00000073481	Mtarc2	mitochondrial amidoxime reducing component 2	10052	9213.15	3635.98	2909.53	1.55758	2.47882e-11	1.75082e-09
ENSMUSG00000102824	Pdcd5-ps	programmed cell death 5, pseudogene	163.033	208.247	91.7315	86.2223	1.06178	0.00826037	0.0388682
ENSMUSG00000016194	Hsd11b1	hydroxysteroid 11-beta dehydrogenase 1	13196.3	10744.3	3518.27	3261.97	1.82008	3.77326e-09	1.65024e-07
ENSMUSG00000009633	G0s2	G0/G1 switch gene 2	2782.99	5882.21	1189.26	2141.08	1.37941	0.0105567	0.0469789
ENSMUSG00000026643	Nmt2	N-myristoyltransferase 2	275.183	589.529	91.7315	151.046	1.83146	0.00626103	0.0313717
ENSMUSG00000069188	Gm13192	predicted gene 13192	112.15	152.915	34.9067	40.279	1.81661	0.00281162	0.0168264
ENSMUSG00000026669	Mcm10	minichromosome maintenance 10 replication initiation factor	1672.91	1542.23	687.581	733.834	1.17731	8.11993e-07	1.91857e-05
ENSMUSG00000104101	Gm37881	predicted gene, 37881	14.538	12.0723	3.24713	1.25872	2.61179	0.00477786	0.0253416
ENSMUSG00000023094	Msrb2	methionine sulfoxide reductase B2	137.072	112.674	69.0016	44.6846	1.14212	0.00261143	0.0159315
ENSMUSG00000082516	Gm13342	predicted gene 13342	21.807	16.0964	4.05892	2.51744	2.54983	0.00181629	0.0119912
ENSMUSG00000036850	Mrpl41	mitochondrial ribosomal protein L41	503.637	412.469	128.262	137.2	1.78611	1.33607e-09	6.46401e-08
ENSMUSG00000026966	Ssna1	SS nuclear autoantigen 1	646.94	569.409	133.944	118.949	2.26686	4.08469e-10	2.24794e-08
ENSMUSG00000015083	C8g	complement component 8, gamma polypeptide	10378	7213.18	4512.7	3045.47	1.21886	0.000285353	0.00274904
ENSMUSG00000026939	Tmem141	transmembrane protein 141	246.107	180.078	120.144	67.3415	1.18939	0.00345874	0.0198731
ENSMUSG00000026938	Fcna	ficolin A	287.644	381.282	162.357	157.34	1.06553	0.00225708	0.0142027
ENSMUSG00000075467	Dnlz	DNL-type zinc finger	537.905	617.698	232.17	196.36	1.43187	0.000343059	0.00316862
ENSMUSG00000062647	Rpl7a	ribosomal protein L7A	1153.69	1082.48	402.645	356.847	1.55829	4.22749e-06	7.9201e-05
ENSMUSG00000015790	Surf1	surfeit gene 1	606.442	548.282	261.394	227.199	1.24208	2.79369e-07	7.53041e-06
ENSMUSG00000069020	Urm1	ubiquitin related modifier 1	226.377	279.674	99.0376	86.2223	1.45194	3.98321e-06	7.5265e-05
ENSMUSG00000026851	BC005624	cDNA sequence BC005624	287.644	308.849	98.2258	122.096	1.43458	1.57761e-05	0.000247765
ENSMUSG00000087269	D330023K18Rik	RIKEN cDNA D330023K18 gene	61.2672	47.283	19.4828	22.0276	1.38315	0.00469694	0.0250757
ENSMUSG00000055632	Hmcn2	hemicentin 2	84.1126	107.644	38.9656	40.279	1.27462	0.00130389	0.00925408
ENSMUSG00000044627	Swi5	SWI5 recombination repair homolog (yeast)	1367.61	1489.92	698.134	665.234	1.06779	7.57119e-06	0.000128866
ENSMUSG00000026810	Dpm2	dolichol-phosphate (beta-D) mannosyltransferase 2	317.759	329.975	137.191	126.501	1.29747	1.91653e-05	0.00029163
ENSMUSG00000075391	Glo1-ps	glyoxalase 1, pseudogene	1740.4	1325.94	697.322	463.838	1.40176	2.79773e-05	0.000399486
ENSMUSG00000026895	Ndufa8	NADH:ubiquinone oxidoreductase subunit A8	3456.92	3234.36	955.469	626.213	2.08169	3.37949e-13	3.25812e-11
ENSMUSG00000083716	Gm13436	predicted gene 13436	676.016	696.167	349.067	331.043	1.01278	0.00971654	0.0442379
ENSMUSG00000062997	Rpl35	ribosomal protein L35	655.248	760.553	141.25	179.368	2.14163	5.47141e-07	1.37389e-05
ENSMUSG00000083240	Gm13453	predicted gene 13453	123.573	131.789	23.5417	26.4331	2.35072	5.56587e-07	1.38968e-05
ENSMUSG00000026766	Mmadhc	methylmalonic aciduria (cobalamin deficiency) cblD type, with homocystinuria	694.708	534.198	319.843	243.562	1.12593	0.00380795	0.0213238
ENSMUSG00000026946	Nmi	N-myc (and STAT) interactor	310.49	274.644	112.026	80.5581	1.60737	9.0762e-07	2.11426e-05
ENSMUSG00000086447	Gm13522	predicted gene 13522	160.956	106.638	27.6006	26.4331	2.3087	2.7316e-07	7.39324e-06
ENSMUSG00000025201	Bloc1s2-ps	biogenesis of lysosomal organelles complex-1, subunit 2, pseudogene	71.6515	77.4637	25.1653	13.2166	1.97191	0.000313296	0.00296208
ENSMUSG00000060703	Cd302	CD302 antigen	5008.33	3480.84	1458.77	977.396	1.80125	1.63322e-05	0.000255284
ENSMUSG00000075312	Gm13597	predicted gene 13597	59.1904	45.271	25.1653	11.9578	1.51081	0.0033315	0.0193383
ENSMUSG00000047965	Rpl9-ps7	ribosomal protein L9, pseudogene 7	93.4585	94.5661	39.7774	42.7965	1.18514	0.000372239	0.00336749
ENSMUSG00000027012	Dync1i2	dynein cytoplasmic 1 intermediate chain 2	1051.93	1659.94	380.726	455.027	1.69797	0.00218797	0.013847
ENSMUSG00000087176	D230022J07Rik	RIKEN cDNA D230022J07 gene	22.8454	35.2108	6.49427	10.6991	1.74174	0.0112307	0.049085
ENSMUSG00000086382	Chrna1os	cholinergic receptor, nicotinic, alpha polypeptide 1 (muscle), opposite strand	39.4602	65.3915	12.9885	18.2514	1.73611	0.000184929	0.00189286
ENSMUSG00000018770	Atp5g3	ATP synthase, H+ transporting, mitochondrial F0 complex, subunit C3 (subunit 9)	10365.6	9325.83	3416.8	2652.75	1.6981	1.81072e-12	1.54297e-10
ENSMUSG00000075279	Mrpl23-ps1	mitichondrial ribosomal protein L23, pseudogene 1	657.324	758.541	215.934	215.241	1.71538	1.56263e-05	0.000246292
ENSMUSG00000002732	Fkbp7	FK506 binding protein 7	63.3441	53.3192	13.8003	16.3634	1.9465	0.000344389	0.00317424
ENSMUSG00000027001	Dusp19	dual specificity phosphatase 19	50.8829	45.271	19.4828	15.734	1.45558	0.00214319	0.0136535
ENSMUSG00000081400	Gm13680	predicted gene 13680	152.649	219.313	95.7905	83.0755	1.05862	0.0015081	0.0103583
ENSMUSG00000076437	Selenoh	selenoprotein H	214.954	235.409	46.2717	53.4956	2.17168	1.42849e-09	6.86092e-08
ENSMUSG00000027080	Med19	mediator complex subunit 19	250.261	154.927	61.6955	85.593	1.45538	0.000100462	0.00116395
ENSMUSG00000097187	Gm19426	predicted gene, 19426	71.6515	108.65	9.7414	28.3212	2.22753	0.000330571	0.00307694
ENSMUSG00000027076	Timm10	translocase of inner mitochondrial membrane 10	388.372	348.084	92.5433	84.3342	2.05948	1.34783e-13	1.43565e-11
ENSMUSG00000082908	Gm13736	predicted gene 13736	341.643	295.771	135.568	88.7398	1.51095	8.94441e-06	0.000149731
ENSMUSG00000005510	Ndufs3	NADH:ubiquinone oxidoreductase core subunit S3	1490.14	1238.41	737.099	523.628	1.1147	0.000138756	0.00151088
ENSMUSG00000081476	Itpa-ps1	inosine triphosphatase (nucleoside triphosphate pyrophosphatase) pseudogene 1	218.07	103.62	54.3895	18.2514	2.15614	0.000467081	0.00405602
ENSMUSG00000082820	Gm13803	predicted gene 13803	72.6899	150.903	15.4239	35.8735	2.11457	0.00100611	0.0075418
ENSMUSG00000027165	Iftap	intraflagellar transport associated protein	202.493	190.138	69.0016	52.2369	1.70195	7.36003e-09	2.97282e-07
ENSMUSG00000027163	Commd9	COMM domain containing 9	399.795	300.801	133.944	140.977	1.34876	4.91805e-06	9.00938e-05
ENSMUSG00000010911	Apip	APAF1 interacting protein	262.722	240.439	110.403	92.5159	1.31259	1.19758e-05	0.000193607
ENSMUSG00000081010	Gm13880	predicted gene 13880	44.6524	39.2349	13.8003	11.9578	1.7078	0.00165501	0.0111608
ENSMUSG00000068686	Cd59b	CD59b antigen	262.722	186.114	51.1424	37.1322	2.35161	4.18002e-09	1.81015e-07
ENSMUSG00000027176	Cstf3	cleavage stimulation factor, 3' pre-RNA, subunit 3	154.726	159.958	60.072	42.7965	1.61907	1.93981e-05	0.000294494
ENSMUSG00000042670	Immp1l	IMP1 inner mitochondrial membrane peptidase-like (S. cerevisiae)	125.65	96.5781	54.3895	50.9782	1.07732	0.00473374	0.0252008
ENSMUSG00000027166	Dnajc24	DnaJ heat shock protein family (Hsp40) member C24	101.766	67.4035	26.7889	18.8808	1.89712	6.34129e-05	0.000799196
ENSMUSG00000027133	Nop10	NOP10 ribonucleoprotein	1049.85	822.926	324.713	225.94	1.76795	1.35758e-09	6.54411e-08
ENSMUSG00000027131	Emc4	ER membrane protein complex subunit 4	811.012	716.288	297.925	193.843	1.63702	7.84847e-07	1.87117e-05
ENSMUSG00000027349	Fam98b	family with sequence similarity 98, member B	163.033	142.855	56.8248	59.1598	1.39829	0.000240931	0.0023819
ENSMUSG00000009549	Srp14	signal recognition particle 14	1052.97	858.137	279.254	201.395	1.99366	4.54515e-13	4.25761e-11
ENSMUSG00000046814	Gchfr	GTP cyclohydrolase I feedback regulator	3691.61	3039.19	1125.13	812.504	1.79691	1.81833e-08	6.45607e-07
ENSMUSG00000034278	Dnajc17	DnaJ heat shock protein family (Hsp40) member C17	84.1126	98.5902	17.8592	22.657	2.16872	0.000207346	0.00209535
ENSMUSG00000082029	H3f3c	H3 histone, family 3C	224.3	217.301	61.6955	52.2369	1.95698	7.03145e-07	1.70094e-05
ENSMUSG00000060802	B2m	beta-2 microglobulin	57034.6	45046.7	14328.8	10278.1	2.05261	5.6438e-08	1.79191e-06
ENSMUSG00000005803	Sqor	sulfide quinone oxidoreductase	2355.15	1639.82	1059.38	782.924	1.11693	0.00504334	0.026444
ENSMUSG00000027364	Usp50	ubiquitin specific peptidase 50	26.9991	8.04818	2.43535	1.25872	3.2808	0.00079865	0.00628265
ENSMUSG00000044145	1810024B03Rik	RIKEN cDNA 1810024B03 gene	98.6506	141.849	14.6121	16.9927	2.92433	1.29768e-07	3.73414e-06
ENSMUSG00000051319	Mtln	mitoregulin	404.987	369.21	102.285	88.7398	2.02079	2.28036e-10	1.32101e-08
ENSMUSG00000081888	Spcs2-ps	signal peptidase complex subunit 2, pseudogene	19.7301	15.0903	6.49427	2.51744	1.9909	0.00784212	0.0375013
ENSMUSG00000027404	Snrpb	small nuclear ribonucleoprotein B	863.972	645.866	375.044	248.597	1.27719	8.29098e-05	0.000989225
ENSMUSG00000074797	Itpa	inosine triphosphatase (nucleoside triphosphate pyrophosphatase)	146.418	78.4697	58.4484	38.391	1.22025	0.00844386	0.0395765
ENSMUSG00000082044	Snrpert	small nuclear ribonucleoprotein E, pseudogene	239.877	221.325	63.3191	60.4186	1.89885	4.06996e-08	1.3339e-06
ENSMUSG00000027342	Pcna	proliferating cell nuclear antigen	272.068	235.409	109.591	78.67	1.43347	0.000320239	0.00300406
ENSMUSG00000027357	Crls1	cardiolipin synthase 1	634.479	362.168	223.24	217.129	1.1783	0.00232488	0.01456
ENSMUSG00000082399	Gm14036	predicted gene 14036	21.807	19.1144	0	4.40552	3.11637	0.000812793	0.00635982
ENSMUSG00000027384	Ndufaf5	NADH:ubiquinone oxidoreductase complex assembly factor 5	63.3441	58.3493	29.2242	16.3634	1.42712	0.00971975	0.0442379
ENSMUSG00000008333	Snrpb2	U2 small nuclear ribonucleoprotein B	570.097	624.74	75.4959	104.474	2.72765	2.3337e-13	2.30027e-11
ENSMUSG00000074754	Smim26	small integral membrane protein 26	287.644	318.909	66.5662	66.0828	2.19325	3.17733e-12	2.62288e-10
ENSMUSG00000027430	Dtd1	D-tyrosyl-tRNA deacylase 1	165.11	129.777	81.1783	45.9433	1.22201	0.00107215	0.00793893
ENSMUSG00000002728	Naa20	N(alpha)-acetyltransferase 20, NatB catalytic subunit	132.919	135.813	57.6366	56.013	1.24231	5.4286e-05	0.000694894
ENSMUSG00000036992	Nxt1	NTF2-related export protein 1	110.073	139.837	60.072	57.9011	1.08408	0.00145921	0.0100907
ENSMUSG00000027447	Cst3	cystatin C	5124.64	4463.72	1346.75	1192.64	1.91699	5.30413e-14	6.36881e-12
ENSMUSG00000081087	Rps15a-ps7	ribosomal protein S15A, pseudogene 7	672.901	705.222	106.344	132.795	2.52548	5.58615e-09	2.3275e-07
ENSMUSG00000042814	Mcts2	malignant T cell amplified sequence 2	111.112	109.656	25.1653	16.3634	2.42495	2.998e-09	1.34686e-07
ENSMUSG00000027472	Pdrg1	p53 and DNA damage regulated 1	558.674	471.824	215.934	157.34	1.46728	2.50319e-06	5.08648e-05
ENSMUSG00000027487	Cdk5rap1	CDK5 regulatory subunit associated protein 1	142.265	107.644	51.9541	37.7616	1.48353	0.000168833	0.00176002
ENSMUSG00000074656	Eif2s2	eukaryotic translation initiation factor 2, subunit 2 (beta)	1224.31	2906.4	221.617	376.357	2.78771	2.14599e-05	0.000319834
ENSMUSG00000047459	Dynlrb1	dynein light chain roadblock-type 1	1874.36	1807.82	536.589	493.418	1.83824	5.8499e-13	5.40318e-11
ENSMUSG00000027602	Map1lc3a	microtubule-associated protein 1 light chain 3 alpha	845.28	679.065	463.528	287.618	1.02241	0.00284122	0.0169728
ENSMUSG00000027613	Eif6	eukaryotic translation initiation factor 6	969.891	708.24	402.645	277.548	1.30427	2.59795e-05	0.000375423
ENSMUSG00000067847	Romo1	reactive oxygen species modulator 1	2228.47	2183.07	522.789	409.713	2.24281	1.26066e-12	1.08828e-10
ENSMUSG00000027637	Rab5if	RAB5 interacting factor	628.249	304.825	202.134	83.0755	1.71222	0.00320551	0.018792
ENSMUSG00000084113	Gm14277	predicted gene 14277	90.3432	127.765	13.8003	14.4753	2.94623	5.34956e-09	2.25022e-07
ENSMUSG00000062846	Gm14176	predicted gene 14176	99.689	110.662	56.0131	43.4258	1.08517	0.00769427	0.0369818
ENSMUSG00000018211	Wfdc15b	WAP four-disulfide core domain 15B	12.4611	23.1385	1.62357	1.25872	3.64313	0.00058811	0.00491942
ENSMUSG00000017002	Slpi	secretory leukocyte peptidase inhibitor	78.9205	53.3192	15.4239	18.8808	1.94046	0.000132684	0.00145619
ENSMUSG00000074578	Zfas1	zinc finger, NFX1-type containing 1, antisense RNA 1	227.416	395.367	77.9312	90.6278	1.88476	0.000326747	0.00304779
ENSMUSG00000084067	Gm14269	predicted gene 14269	82.0358	67.4035	25.9771	16.9927	1.80757	0.000366182	0.00333324
ENSMUSG00000052033	Pfdn4	prefoldin 4	225.339	203.217	30.036	28.3212	2.87815	6.94132e-15	9.7533e-13
ENSMUSG00000027502	Rtf2	replication termination factor 2	1039.47	1215.27	532.53	489.642	1.14155	0.000635501	0.00524278
ENSMUSG00000081344	Gm14303	predicted gene 14303	2204.58	2820.89	539.836	672.786	2.05093	2.89102e-05	0.000409069
ENSMUSG00000081700	Atp5k-ps2	ATP synthase, H+ transporting, mitochondrial F1F0 complex, subunit E, pseudogene 2	28.0375	39.2349	4.8707	3.1468	3.09018	3.7494e-05	0.000512652
ENSMUSG00000016256	Ctsz	cathepsin Z	3197.32	3806.79	1613.83	1693.61	1.08246	0.000162033	0.00170528
ENSMUSG00000016252	Atp5e	ATP synthase, H+ transporting, mitochondrial F1 complex, epsilon subunit	6472.52	6899.3	1660.91	1468.93	2.09512	7.6059e-09	3.0442e-07
ENSMUSG00000094786	Gm14403	predicted gene 14403	83.0742	28.1686	14.6121	1.25872	2.84427	0.00116719	0.00848912
ENSMUSG00000095362	Gm14325	predicted gene 14325	28.0375	11.0662	4.05892	2.51744	2.59245	0.00205949	0.0132111
ENSMUSG00000085704	4921531C22Rik	RIKEN cDNA 4921531C22 gene	41.5371	46.277	7.30605	13.2166	2.07592	0.000152703	0.0016296
ENSMUSG00000027566	Psma7	proteasome subunit alpha 7	2088.28	1682.07	880.785	662.087	1.2897	2.98808e-06	5.88175e-05
ENSMUSG00000039001	Rps21	ribosomal protein S21	1693.67	2578.44	423.751	593.486	2.07005	0.000463472	0.00403263
ENSMUSG00000027569	Mrgbp	MRG/MORF4L binding protein	128.765	236.415	63.3191	93.7746	1.21372	0.0039575	0.0219736
ENSMUSG00000016344	Ppdpf	pancreatic progenitor cell differentiation and proliferation factor	1370.72	1526.14	576.366	529.292	1.38984	3.54583e-06	6.81707e-05
ENSMUSG00000031156	Slc35a2	solute carrier family 35 (UDP-galactose transporter), member A2	174.456	162.976	94.9787	66.0828	1.07221	0.00137764	0.00964275
ENSMUSG00000031157	Pqbp1	polyglutamine binding protein 1	496.368	538.222	236.229	215.241	1.19724	3.93611e-06	7.44815e-05
ENSMUSG00000031158	Timm17b	translocase of inner mitochondrial membrane 17b	763.244	758.541	379.103	288.876	1.18882	0.000524687	0.00446237
ENSMUSG00000080877	Rpl22-ps1	ribosomal protein L22, pseudogene 1	36.345	31.1867	8.92962	10.6991	1.77454	0.000862077	0.00665866
ENSMUSG00000031167	Rbm3	RNA binding motif (RNP1, RRM) protein 3	260.645	317.903	71.4369	122.096	1.57477	2.12661e-05	0.000317741
ENSMUSG00000031168	Ebp	phenylalkylamine Ca2+ antagonist (emopamil) binding protein	4396.7	3189.09	1894.7	1305.92	1.24518	0.00044507	0.00389561
ENSMUSG00000083364	Llph-ps2	LLP homolog, pseudogene 2	85.151	146.879	30.036	40.279	1.71901	0.00128051	0.0091077
ENSMUSG00000084830	Gm14539	predicted gene 14539	2145.39	1746.45	293.054	222.793	2.91731	5.84079e-27	4.06027e-24
ENSMUSG00000031059	Ndufb11	NADH:ubiquinone oxidoreductase subunit B11	8662.56	7901.3	1213.62	1091.31	2.84538	3.76412e-21	1.42047e-18
ENSMUSG00000001134	Uxt	ubiquitously expressed prefoldin like chaperone	194.186	127.765	23.5417	20.1395	2.88687	4.26236e-14	5.2629e-12
ENSMUSG00000086691	Gm15432	predicted gene 15432	46.7292	38.2288	6.49427	7.55232	2.58887	5.33841e-06	9.62491e-05
ENSMUSG00000081281	Rpl7-ps9	ribosomal protein L7, pseudogene 9	233.646	270.62	106.344	109.509	1.22396	0.000388968	0.00349001
ENSMUSG00000016319	Slc25a5	solute carrier family 25 (mitochondrial carrier, adenine nucleotide translocator), member 5	6417.48	4133.75	2347.68	1497.25	1.45653	0.0011998	0.00867852
ENSMUSG00000079641	Rpl39	ribosomal protein L39	639.671	788.721	137.191	217.129	2.00909	2.93793e-07	7.83923e-06
ENSMUSG00000016427	Ndufa1	NADH:ubiquinone oxidoreductase subunit A1	1151.62	1339.02	364.491	366.288	1.76902	3.64632e-10	2.03209e-08
ENSMUSG00000000355	Mcts1	malignant T cell amplified sequence 1	389.41	266.596	101.473	122.096	1.5511	1.87528e-05	0.000286013
ENSMUSG00000080896	Gm14567	predicted gene 14567	467.292	464.782	34.9067	45.3139	3.53196	2.41392e-24	1.22627e-21
ENSMUSG00000082192	Gm14719	predicted gene 14719	346.835	319.915	113.65	103.215	1.62151	1.49296e-07	4.28673e-06
ENSMUSG00000083621	Gm14586	predicted gene 14586	2174.47	2998.95	683.522	830.126	1.77292	5.08701e-05	0.00066327
ENSMUSG00000051851	Rtl8c	retrotransposon Gag like 8C	19.7301	26.1566	4.8707	4.40552	2.31111	0.00324605	0.0189539
ENSMUSG00000045237	Eola1	endothelium and lymphocyte associated ASCH domain 1	219.108	220.319	71.4369	83.7049	1.49894	2.64967e-07	7.19038e-06
ENSMUSG00000031347	Cetn2	centrin 2	161.995	99.5962	56.8248	62.3066	1.13245	0.00156428	0.010661
ENSMUSG00000002015	Bcap31	B cell receptor associated protein 31	3874.37	3136.78	1160.85	793.623	1.84334	2.65435e-08	9.0125e-07
ENSMUSG00000002014	Ssr4	signal sequence receptor, delta	1614.75	1434.59	717.617	606.074	1.20449	7.32373e-07	1.76196e-05
ENSMUSG00000008682	Rpl10	ribosomal protein L10	214.954	240.439	82.8019	98.8095	1.32382	2.81237e-05	0.000401046
ENSMUSG00000015289	Lage3	L antigen family, member 3	415.371	443.656	113.65	113.914	1.91644	3.58064e-09	1.58171e-07
ENSMUSG00000083283	Gm15361	predicted pseudogene 15361	100.727	80.4818	38.1538	39.0203	1.23064	0.00261045	0.0159315
ENSMUSG00000083482	Gm14706	predicted gene 14706	366.565	377.258	25.9771	23.9157	3.90095	4.24536e-27	3.11515e-24
ENSMUSG00000081049	Rps24-ps3	ribosomal protein S24, pseudogene 3	952.238	1152.9	191.581	224.052	2.33992	4.22654e-09	1.81837e-07
ENSMUSG00000084289	Fth1-ps	ferritin heavy polypeptide 1, pseudogene	99.689	102.614	43.8363	25.1744	1.56455	8.05129e-05	0.000970078
ENSMUSG00000057421	Las1l	LAS1-like (S. cerevisiae)	242.992	277.662	127.45	129.019	1.02154	0.00161651	0.0109619
ENSMUSG00000082284	H3f3a-ps1	H3.3 histone A, pseudogene 1	26.9991	31.1867	8.92962	3.1468	2.30528	0.00147988	0.0102123
ENSMUSG00000079480	Pin4	protein (peptidyl-prolyl cis/trans isomerase) NIMA-interacting, 4 (parvulin)	18.6917	28.1686	4.05892	5.03488	2.35528	0.000379542	0.00342183
ENSMUSG00000031231	Cox7b	cytochrome c oxidase subunit 7B	8240.96	8696.06	789.865	816.28	3.39845	6.00187e-28	5.28485e-25
ENSMUSG00000079435	Rpl36a	ribosomal protein L36A	59.1904	53.3192	12.1768	25.8038	1.55182	0.00649802	0.0323429
ENSMUSG00000042712	Tceal9	transcription elongation factor A like 9	255.453	403.415	34.0949	49.7194	2.96968	2.07402e-10	1.22842e-08
ENSMUSG00000031429	Psmd10	proteasome (prosome, macropain) 26S subunit, non-ATPase, 10	134.996	87.5239	51.9541	46.5726	1.17678	0.00138981	0.00970219
ENSMUSG00000025260	Hsd17b10	hydroxysteroid (17-beta) dehydrogenase 10	6055.07	3503.98	1828.14	1078.72	1.71764	9.1983e-05	0.00108088
ENSMUSG00000025289	Prdx4	peroxiredoxin 4	1749.75	1403.4	517.918	382.651	1.80902	6.29867e-11	4.18054e-09
ENSMUSG00000082693	Gm15190	predicted gene 15190	224.3	149.897	53.5777	37.1322	2.05064	2.4808e-07	6.76993e-06
ENSMUSG00000059461	Gm7331	predicted gene 7331	168.225	175.048	20.2946	30.2093	2.75564	1.0243e-09	5.08607e-08
ENSMUSG00000049775	Tmsb4x	thymosin, beta 4, X chromosome	3193.16	5794.69	570.684	908.166	2.60323	2.32392e-06	4.73678e-05
ENSMUSG00000103034	Gm8797	predicted pseudogene 8797	40.4987	30.1807	8.92962	6.92296	2.16706	0.00015234	0.00162924
ENSMUSG00000040269	Mrps28	mitochondrial ribosomal protein S28	836.972	679.065	194.828	168.039	2.0641	1.15411e-13	1.27029e-11
ENSMUSG00000027533	Fabp5	fatty acid binding protein 5, epidermal	138.111	73.4396	36.5303	19.5102	1.92763	7.65808e-05	0.000930523
ENSMUSG00000062515	Fabp4	fatty acid binding protein 4, adipocyte	159.918	100.602	57.6366	33.9854	1.51342	0.00219892	0.013903
ENSMUSG00000078784	Rbis	ribosomal biogenesis factor	80.9973	84.5059	25.1653	23.2863	1.77479	9.37757e-06	0.000155797
ENSMUSG00000097790	Gm16399	predicted pseudogene 16399	15.5764	30.1807	1.62357	1.25872	4.00738	3.47458e-05	0.000481556
ENSMUSG00000057036	Gm7536	predicted gene 7536	3923.18	4747.42	1377.6	1443.12	1.62005	3.22074e-05	0.000450154
ENSMUSG00000039221	Rpl22l1	ribosomal protein L22 like 1	113.189	185.108	44.6481	62.936	1.46723	0.000645242	0.00529339
ENSMUSG00000037531	Mrpl47	mitochondrial ribosomal protein L47	215.993	208.247	54.3895	57.9011	1.91606	2.16894e-10	1.2789e-08
ENSMUSG00000027673	Ndufb5	NADH:ubiquinone oxidoreductase subunit B5	2476.65	1839.01	596.661	473.279	2.01283	4.26356e-14	5.2629e-12
ENSMUSG00000044434	Gm9791	predicted pseudogene 9791	60.2288	63.3794	23.5417	8.81104	1.95656	0.000520419	0.00443179
ENSMUSG00000027679	Dnajc19	DnaJ heat shock protein family (Hsp40) member C19	690.554	672.023	175.345	226.57	1.75893	2.15972e-11	1.55877e-09
ENSMUSG00000097583	6430590A07Rik	RIKEN cDNA 6430590A07 gene	92.42	221.325	14.6121	38.391	2.55797	0.000746741	0.0059667
ENSMUSG00000025762	Larp1b	La ribonucleoprotein domain family, member 1B	1180.69	1667.98	505.741	585.305	1.38446	0.00588451	0.0298474
ENSMUSG00000105260	Gm40040	predicted gene, 40040	41.5371	34.2048	8.92962	15.1046	1.6395	0.00399531	0.0221351
ENSMUSG00000097639	Platr4	pluripotency associated transcript 4	28.0375	74.4457	8.11783	6.92296	2.77425	0.000120269	0.00134079
ENSMUSG00000037152	Ndufc1	NADH:ubiquinone oxidoreductase subunit C1	1243	1090.53	307.666	257.408	2.04706	1.76717e-13	1.79544e-11
ENSMUSG00000063273	Naa15	N(alpha)-acetyltransferase 15, NatA auxiliary subunit	1132.92	2600.57	211.875	291.394	2.89079	2.81499e-05	0.000401046
ENSMUSG00000105879	Gm6204	predicted gene 6204	700.938	820.914	228.111	198.248	1.83626	5.19928e-06	9.43297e-05
ENSMUSG00000027752	Exosc8	exosome component 8	145.38	112.674	52.7659	51.6075	1.30596	0.0003356	0.00311497
ENSMUSG00000036615	Rfxap	regulatory factor X-associated protein	131.88	134.807	73.0605	44.6846	1.18574	0.00473359	0.0252008
ENSMUSG00000069011	Gm10254	predicted gene 10254	53.9982	43.259	18.671	18.2514	1.39746	0.00363829	0.0206331
ENSMUSG00000027801	Tm4sf4	transmembrane 4 superfamily member 4	2382.15	2005	802.042	716.212	1.53117	4.98205e-10	2.67491e-08
ENSMUSG00000036513	Commd2	COMM domain containing 2	186.917	98.5902	64.1309	36.5029	1.51052	0.00128779	0.00915454
ENSMUSG00000027761	Aadac	arylacetamide deacetylase	7259.65	4485.85	2639.11	2013.32	1.33611	0.00559873	0.0287799
ENSMUSG00000027762	Sucnr1	succinate receptor 1	867.087	566.391	301.983	242.304	1.39745	0.00573645	0.0293103
ENSMUSG00000044330	Gm9790	predicted gene 9790	223.262	143.861	69.0016	33.3561	1.85192	1.85721e-05	0.000284902
ENSMUSG00000074506	Gm10705	predicted gene 10705	160.956	122.735	30.8478	7.55232	2.90625	2.74704e-06	5.47254e-05
ENSMUSG00000019710	Mrpl24	mitochondrial ribosomal protein L24	1173.42	1128.76	349.067	323.491	1.77572	3.98656e-12	3.23034e-10
ENSMUSG00000028070	Naxe	NAD(P)HX epimerase	1628.25	1436.6	582.049	484.607	1.52327	8.52791e-08	2.58341e-06
ENSMUSG00000028066	Pmf1	polyamine-modulated factor 1	280.375	349.09	142.062	146.641	1.12444	0.00165536	0.0111608
ENSMUSG00000028062	Lamtor2	late endosomal/lysosomal adaptor, MAPK and MTOR activator 2	1635.52	1759.53	530.095	514.187	1.70105	2.00197e-10	1.2074e-08
ENSMUSG00000041355	Ssr2	signal sequence receptor, beta	1425.76	1088.52	672.969	495.306	1.10635	0.00097832	0.00735438
ENSMUSG00000042747	Krtcap2	keratinocyte associated protein 2	1666.68	1296.76	496	300.834	1.89641	1.01352e-08	3.89143e-07
ENSMUSG00000042737	Dpm3	dolichyl-phosphate mannosyltransferase polypeptide 3	406.025	403.415	189.957	178.109	1.13733	0.00148367	0.0102331
ENSMUSG00000074466	Gm15417	predicted gene 15417	242.992	277.662	90.108	87.481	1.55214	0.000115317	0.00129406
ENSMUSG00000028044	Cks1b	CDC28 protein kinase 1b	79.9589	81.4878	30.8478	27.0625	1.48198	0.00120807	0.00871447
ENSMUSG00000027952	Pmvk	phosphomevalonate kinase	449.639	379.27	170.475	126.501	1.48352	1.86226e-06	3.93471e-05
ENSMUSG00000104649	Gm43712	predicted gene 43712	19.7301	21.1265	3.24713	4.40552	2.39822	0.000246327	0.00242979
ENSMUSG00000090733	Rps27	ribosomal protein S27	49.8445	68.4095	14.6121	23.2863	1.63285	0.00467127	0.0249891
ENSMUSG00000027937	Jtb	jumping translocation breakpoint	856.703	766.589	377.479	366.288	1.12614	1.52818e-06	3.31976e-05
ENSMUSG00000044080	S100a1	S100 calcium binding protein A1	6024.96	5949.62	927.057	898.726	2.71343	1.38115e-15	2.25212e-13
ENSMUSG00000042312	S100a13	S100 calcium binding protein A13	748.706	1055.32	134.756	163.004	2.59832	1.10141e-07	3.27644e-06
ENSMUSG00000074457	S100a16	S100 calcium binding protein A16	711.323	615.686	215.934	184.402	1.73016	6.34322e-10	3.37828e-08
ENSMUSG00000041959	S100a10	S100 calcium binding protein A10 (calpactin)	3581.54	1320.91	754.959	364.399	2.1313	0.000285632	0.00274973
ENSMUSG00000028141	Oaz3	ornithine decarboxylase antizyme 3	19.7301	40.2409	3.24713	5.03488	2.83916	0.00032929	0.00306934
ENSMUSG00000005779	Psmb4	proteasome (prosome, macropain) subunit, beta type 4	4434.08	3277.62	1378.41	1061.1	1.66078	9.22743e-09	3.58458e-07
ENSMUSG00000005625	Psmd4	proteasome (prosome, macropain) 26S subunit, non-ATPase, 4	1876.44	1570.4	933.551	759.638	1.02598	8.4014e-05	0.00100059
ENSMUSG00000092607	Scnm1	sodium channel modifier 1	241.954	276.656	101.473	88.7398	1.44882	1.51695e-05	0.000240239
ENSMUSG00000013707	Tnfaip8l2	tumor necrosis factor, alpha-induced protein 8-like 2	47.7677	68.4095	17.8592	17.6221	1.71193	0.00380851	0.0213238
ENSMUSG00000054312	Mrps21	mitochondrial ribosomal protein S21	936.661	1022.12	280.065	246.709	1.89529	1.83795e-08	6.49081e-07
ENSMUSG00000015943	Bola1	bolA-like 1 (E. coli)	624.095	764.577	208.628	196.36	1.77807	4.53589e-06	8.40254e-05
ENSMUSG00000028104	Polr3gl	polymerase (RNA) III (DNA directed) polypeptide G like	141.226	161.97	71.4369	77.4113	1.02522	0.0013157	0.00931781
ENSMUSG00000038374	Rbm8a	RNA binding motif protein 8a	881.625	1040.23	182.651	190.067	2.36617	3.92308e-10	2.16803e-08
ENSMUSG00000038298	Pdzk1	PDZ domain containing 1	310.49	207.241	142.874	86.8517	1.17562	0.00339994	0.0196441
ENSMUSG00000044098	Rsbn1	rosbin, round spermatid basic protein 1	123.573	316.897	33.2831	52.8662	2.35222	0.00465983	0.0249481
ENSMUSG00000089999	Gm6485	predicted gene 6485	38.4218	55.3312	12.9885	7.55232	2.21247	3.60181e-05	0.000495707
ENSMUSG00000002233	Rhoc	ras homolog family member C	165.11	223.337	73.0605	80.5581	1.33773	0.00332902	0.0193358
ENSMUSG00000092072	Gm4540	predicted gene 4540	183.802	176.054	38.9656	32.7267	2.32963	2.0404e-05	0.000306763
ENSMUSG00000087260	Lamtor5	late endosomal/lysosomal adaptor, MAPK and MTOR activator 5	397.718	329.975	154.239	103.215	1.50313	1.3723e-06	3.03607e-05
ENSMUSG00000004035	Gstm7	glutathione S-transferase, mu 7	938.738	645.866	425.375	304.61	1.1189	0.0047184	0.0251606
ENSMUSG00000068762	Gstm6	glutathione S-transferase, mu 6	2125.66	1402.4	834.513	541.879	1.35856	0.000226613	0.00226922
ENSMUSG00000058135	Gstm1	glutathione S-transferase, mu 1	29619.1	26056	11185.6	10183	1.38155	1.1292e-07	3.33673e-06
ENSMUSG00000068749	Psma5	proteasome subunit alpha 5	529.598	374.24	168.851	120.837	1.64374	6.3197e-06	0.000111443
ENSMUSG00000088185	Scarna2	small Cajal body-specific RNA 2	51.9214	44.265	10.5532	5.66424	2.58753	0.000140702	0.00152828
ENSMUSG00000048100	Taf13	TATA-box binding protein associated factor 13	384.218	221.325	85.2373	72.3764	1.94307	7.12156e-06	0.000123176
ENSMUSG00000054426	A930005H10Rik	RIKEN cDNA A930005H10 gene	77.882	157.946	34.9067	47.8314	1.50722	0.00119887	0.00867657
ENSMUSG00000106037	Gm4332	predicted gene 4332	2059.2	2551.27	457.034	519.851	2.2385	2.30992e-06	4.73678e-05
ENSMUSG00000023057	Fabp2	fatty acid binding protein 2, intestinal	1034.27	985.902	264.641	241.674	1.99685	2.25562e-10	1.31243e-08
ENSMUSG00000054091	1810037I17Rik	RIKEN cDNA 1810037I17 gene	876.433	937.613	110.403	137.2	2.87002	8.13959e-27	5.33623e-24
ENSMUSG00000104960	Snhg8	small nucleolar RNA host gene 8	517.137	862.161	172.098	195.731	1.90652	0.000159572	0.00168611
ENSMUSG00000028010	Gar1	GAR1 ribonucleoprotein	55.0366	81.4878	34.0949	32.0974	1.04674	0.0101941	0.0458964
ENSMUSG00000041084	Ostc	oligosaccharyltransferase complex subunit (non-catalytic)	1667.71	553.312	311.725	113.285	2.38707	0.000184671	0.00189286
ENSMUSG00000062006	Rpl34	ribosomal protein L34	2335.42	2548.25	425.375	509.152	2.38524	8.07907e-12	6.38972e-10
ENSMUSG00000106069	Gm6135	prediticted gene 6135	44.6524	23.1385	10.5532	6.92296	1.96992	0.00113396	0.00830226
ENSMUSG00000028167	Bdh2	3-hydroxybutyrate dehydrogenase, type 2	390.449	229.373	153.427	115.802	1.20464	0.00173373	0.011571
ENSMUSG00000037894	H2az1	H2A.Z variant histone 1	160.956	162.976	36.5303	37.7616	2.12346	1.95822e-10	1.18643e-08
ENSMUSG00000090306	Adh6-ps1	alcohol dehydrogenase 6 (class V), pseudogene 1	2021.82	2234.38	402.645	280.065	2.64136	8.8517e-14	1.01664e-11
ENSMUSG00000037797	Adh4	alcohol dehydrogenase 4 (class II), pi polypeptide	2044.66	1279.66	841.819	562.648	1.24341	0.00424436	0.0232323
ENSMUSG00000028271	Gtf2b	general transcription factor IIB	281.414	242.451	81.9901	59.7892	1.88897	3.69766e-06	7.06916e-05
ENSMUSG00000028266	Lmo4	LIM domain only 4	323.989	599.589	141.25	141.606	1.70724	0.00675898	0.0334229
ENSMUSG00000105388	Rpl36a-ps2	ribosomal protein L36A, pseudogene 2	1187.96	1612.65	427.81	575.864	1.48007	0.000874429	0.00673831
ENSMUSG00000068523	Gng5	guanine nucleotide binding protein (G protein), gamma 5	1235.73	1240.43	416.445	324.75	1.74166	1.42289e-12	1.22035e-10
ENSMUSG00000028187	Rpf1	ribosome production factor 1 homolog	170.302	235.409	68.1898	93.1453	1.32748	0.000969502	0.00731307
ENSMUSG00000028234	Rps20	ribosomal protein S20	3662.53	4643.8	747.653	850.265	2.37791	4.03463e-08	1.32891e-06
ENSMUSG00000042198	Chchd7	coiled-coil-helix-coiled-coil-helix domain containing 7	524.406	568.403	105.532	112.655	2.32361	3.09011e-14	3.88707e-12
ENSMUSG00000068240	Gm11808	predicted gene 11808	8729.02	10830.8	1644.67	1723.82	2.5377	9.14957e-09	3.56482e-07
ENSMUSG00000086103	Gm11832	predicted gene 11832	13.4996	12.0723	0	1.25872	4.20842	0.0015421	0.0105425
ENSMUSG00000083328	Gm11826	predicted gene 11826	42.5755	44.265	5.68248	10.6991	2.38702	0.000389596	0.00349104
ENSMUSG00000081239	Gm11836	predicted gene 11836	47.7677	27.1626	13.8003	5.66424	1.97041	0.00188618	0.0122844
ENSMUSG00000028229	Rmdn1	regulator of microtubule dynamics 1	531.675	641.842	102.285	121.466	2.38928	6.64884e-12	5.29024e-10
ENSMUSG00000086071	Gm12354	predicted gene 12354	34.2681	40.2409	11.365	10.6991	1.75866	0.000598681	0.00498889
ENSMUSG00000086332	4930480G23Rik	RIKEN cDNA 4930480G23 gene	53.9982	68.4095	21.9182	23.9157	1.41514	0.000898622	0.00687261
ENSMUSG00000028247	Coq3	coenzyme Q3 methyltransferase	242.992	265.59	139.627	108.879	1.03562	0.00223927	0.0141041
ENSMUSG00000082674	Gm11914	predicted gene 11914	28.0375	37.2228	7.30605	2.51744	2.75375	0.0106056	0.0471168
ENSMUSG00000045854	Lyrm2	LYR motif containing 2	137.072	136.819	30.036	25.8038	2.29891	8.61432e-10	4.41e-08
ENSMUSG00000095588	Gm12350	predicted gene 12350	1858.78	1613.66	547.142	513.558	1.7112	1.41591e-13	1.49611e-11
ENSMUSG00000028295	Smim8	small integral membrane protein 8	193.147	151.909	45.4599	57.9011	1.73361	2.65121e-07	7.19038e-06
ENSMUSG00000028407	Smim27	small integral membrane protein 27	78.9205	113.681	17.0475	19.5102	2.39373	2.06061e-07	5.68196e-06
ENSMUSG00000071014	Ndufb6	NADH:ubiquinone oxidoreductase subunit B6	2638.64	2783.66	523.6	383.91	2.58016	2.82712e-21	1.09825e-18
ENSMUSG00000028411	Aptx	aprataxin	224.3	235.409	86.049	81.1874	1.46006	1.75674e-07	4.97919e-06
ENSMUSG00000056412	Psenen-ps	presenilin enhancer gamma secretase subunit, pseudogene	515.06	538.222	168.851	135.312	1.79393	1.39698e-08	5.18296e-07
ENSMUSG00000028419	Chmp5	charged multivesicular body protein 5	791.282	474.843	265.453	193.214	1.46587	0.000405913	0.00361273
ENSMUSG00000028443	Nudt2	nudix (nucleoside diphosphate linked moiety X)-type motif 2	164.072	131.789	61.6955	61.0479	1.26915	0.000260373	0.00255688
ENSMUSG00000028445	Enho	energy homeostasis associated	168.225	65.3915	51.9541	24.545	1.6167	0.00898464	0.0415654
ENSMUSG00000028447	Dctn3	dynactin 3	569.058	507.035	246.782	186.291	1.3154	1.33468e-06	2.97276e-05
ENSMUSG00000036078	Sigmar1	sigma non-opioid intracellular receptor 1	2814.14	1566.38	1035.02	652.646	1.3764	0.0022682	0.0142591
ENSMUSG00000028466	Creb3	cAMP responsive element binding protein 3	628.249	568.403	283.312	244.192	1.18274	1.1662e-05	0.000189229
ENSMUSG00000028470	Hint2	histidine triad nucleotide binding protein 2	4475.62	4708.18	1065.06	1084.39	2.09511	2.56253e-09	1.16309e-07
ENSMUSG00000078713	Tomm5	translocase of outer mitochondrial membrane 5	278.299	291.746	104.72	88.7398	1.56196	2.19025e-08	7.57298e-07
ENSMUSG00000028322	Exosc3	exosome component 3	183.802	224.343	77.9312	79.9287	1.37029	8.22564e-05	0.000982884
ENSMUSG00000053317	Sec61b	Sec61 beta subunit	1877.48	1434.59	508.988	354.33	1.94077	3.60807e-09	1.58851e-07
ENSMUSG00000044018	Mrpl50	mitochondrial ribosomal protein L50	421.601	358.144	194.016	195.102	1.00262	0.000408102	0.00362978
ENSMUSG00000081975	Gm12482	predicted gene 12482	70.6131	103.62	30.036	28.9506	1.56368	0.00161757	0.0109619
ENSMUSG00000028367	Txn1	thioredoxin 1	6209.8	5592.48	1359.74	1106.41	2.25912	4.61008e-21	1.69139e-18
ENSMUSG00000028378	Ptgr1	prostaglandin reductase 1	48.8061	41.2469	13.8003	11.9578	1.81151	7.19903e-05	0.000885334
ENSMUSG00000081207	Gm13775	predicted gene 13775	318.797	124.747	94.9787	66.0828	1.46302	0.0102092	0.0458964
ENSMUSG00000085404	Gm12909	predicted gene 12909	460.023	1555.31	90.108	281.324	2.43872	0.00240992	0.0149649
ENSMUSG00000066149	Cdc26	cell division cycle 26	561.789	592.547	142.062	145.382	2.00547	4.85816e-13	4.51877e-11
ENSMUSG00000038422	Hdhd3	haloacid dehalogenase-like hydrolase domain containing 3	403.948	312.873	181.84	126.501	1.2192	0.00114941	0.00838527
ENSMUSG00000028394	Pole3	polymerase (DNA directed), epsilon 3 (p17 subunit)	291.798	360.156	126.638	132.166	1.33274	0.000973354	0.00733622
ENSMUSG00000028356	Ambp	alpha 1 microglobulin/bikunin precursor	111930	85660.8	25429.1	18216.8	2.17862	4.44269e-13	4.19136e-11
ENSMUSG00000039196	Orm1	orosomucoid 1	23516.2	8134.7	5827.79	2411.71	1.94168	0.00408115	0.0224881
ENSMUSG00000028359	Orm3	orosomucoid 3	682.247	322.933	160.733	84.3342	2.03826	0.000301876	0.00286885
ENSMUSG00000061540	Orm2	orosomucoid 2	2499.49	906.426	316.596	101.327	3.02787	7.37181e-05	0.000904057
ENSMUSG00000039105	Atp6v1g1	ATPase, H+ transporting, lysosomal V1 subunit G1	1095.54	1157.93	390.468	341.742	1.62236	1.12925e-07	3.33673e-06
ENSMUSG00000082998	Gm11221	predicted gene 11221	292.837	342.048	43.0245	40.9084	2.92063	1.19648e-18	3.03906e-16
ENSMUSG00000046341	Gm11223	predicted gene 11223	105.92	50.3011	13.8003	7.55232	2.89395	1.69647e-08	6.05595e-07
ENSMUSG00000084910	C630043F03Rik	RIKEN cDNA C630043F03 gene	41.5371	28.1686	6.49427	16.3634	1.58381	0.0107573	0.0475829
ENSMUSG00000028398	Dmac1	distal membrane arm assembly complex 1	1129.81	749.487	290.618	179.368	2.00118	4.24228e-07	1.08379e-05
ENSMUSG00000078480	Mrpl48-ps	mitochondrial ribosomal protein L48 pseudogene	185.878	207.241	66.5662	40.279	1.88852	2.2675e-07	6.22642e-06
ENSMUSG00000084159	Gm12696	predicted gene 12696	197.301	91.548	58.4484	33.3561	1.659	0.00154321	0.0105446
ENSMUSG00000028563	Tm2d1	TM2 domain containing 1	144.341	99.5962	69.0016	52.2369	1.01227	0.00870939	0.0405905
ENSMUSG00000028549	Itgb3bp	integrin beta 3 binding protein (beta3-endonexin)	19.7301	40.2409	3.24713	6.2936	2.62225	8.11475e-05	0.000973476
ENSMUSG00000086136	Gm12718	predicted gene 12718	191.071	74.4457	43.0245	21.3982	2.04875	0.00273332	0.0164623
ENSMUSG00000063172	Hspb11	heat shock protein family B (small), member 11	75.8052	99.5962	19.4828	22.0276	2.07625	1.21256e-05	0.000195549
ENSMUSG00000028609	Magoh	mago homolog, exon junction complex core component	523.367	479.873	92.5433	78.0406	2.55965	2.53591e-22	1.11648e-19
ENSMUSG00000028608	Czib	CXXC motif containing zinc binding protein	402.91	408.445	161.545	181.885	1.23933	4.65064e-05	0.00061592
ENSMUSG00000048351	Coa7	cytochrome c oxidase assembly factor 7	404.987	491.945	183.463	195.731	1.24176	0.000268567	0.00262098
ENSMUSG00000028567	Txndc12	thioredoxin domain containing 12 (endoplasmic reticulum)	495.33	427.559	224.052	172.445	1.22077	3.87372e-05	0.00052476
ENSMUSG00000028551	Cdkn2c	cyclin dependent kinase inhibitor 2C	55.0366	98.5902	29.2242	25.8038	1.48393	0.00544224	0.0281517
ENSMUSG00000028716	Pdzk1ip1	PDZK1 interacting protein 1	82.0358	89.536	21.9182	20.1395	2.03106	3.87452e-06	7.36326e-05
ENSMUSG00000028713	Cyp4b1	cytochrome P450, family 4, subfamily b, polypeptide 1	145.38	167	52.7659	88.7398	1.1369	0.00563271	0.0288808
ENSMUSG00000063882	Uqcrh	ubiquinol-cytochrome c reductase hinge protein	4912.8	5011	1078.05	930.823	2.30474	3.00878e-15	4.73095e-13
ENSMUSG00000028684	Urod	uroporphyrinogen decarboxylase	2308.42	1620.7	698.134	546.284	1.65924	1.14931e-07	3.37334e-06
ENSMUSG00000048772	Tmem53	transmembrane protein 53	631.364	881.276	220.805	267.478	1.63075	0.000116797	0.00130956
ENSMUSG00000028729	Ebna1bp2	EBNA1 binding protein 2	228.454	282.692	96.6022	115.802	1.26548	0.00085231	0.00660253
ENSMUSG00000028639	Ybx1	Y box protein 1	4724.84	4088.47	1265.57	1179.42	1.84998	1.51353e-14	1.99906e-12
ENSMUSG00000028637	Ccdc30	coiled-coil domain containing 30	111.112	86.5179	27.6006	11.3285	2.35703	0.000275294	0.00267753
ENSMUSG00000028655	Mfsd2a	major facilitator superfamily domain containing 2A	929.392	1037.21	435.116	530.55	1.02555	0.000920572	0.00700802
ENSMUSG00000028648	Ndufs5	NADH:ubiquinone oxidoreductase core subunit S5	1187.96	1153.91	288.183	223.423	2.19606	1.19711e-13	1.30673e-11
ENSMUSG00000078570	1110065P20Rik	RIKEN cDNA 1110065P20 gene	315.682	256.536	115.273	71.747	1.61763	3.36027e-05	0.000467196
ENSMUSG00000082062	Ftl2-ps	ferritin light polypeptide 2, pseudogene	18.6917	22.1325	3.24713	6.2936	2.06882	0.00383182	0.0214452
ENSMUSG00000050188	Lsm10	U7 snRNP-specific Sm-like protein LSM10	212.878	228.367	96.6022	81.8168	1.30944	4.02574e-06	7.58516e-05
ENSMUSG00000028847	Trappc3	trafficking protein particle complex 3	713.4	622.728	287.371	247.338	1.32204	7.21836e-06	0.000124303
ENSMUSG00000028837	Psmb2	proteasome (prosome, macropain) subunit, beta type 2	2048.82	1536.2	472.458	332.302	2.15653	3.06546e-12	2.54645e-10
ENSMUSG00000070737	Tmem35b	transmembrane protein 35B	187.955	220.319	49.5188	54.7543	1.96722	5.85509e-09	2.41669e-07
ENSMUSG00000028795	Ccdc28b	coiled coil domain containing 28B	65.4209	107.644	20.2946	32.7267	1.69792	0.000533408	0.00452199
ENSMUSG00000070729	Gm12966	predicted gene 12966	352.027	466.794	117.709	99.4389	1.91675	2.59109e-08	8.82039e-07
ENSMUSG00000028772	Zcchc17	zinc finger, CCHC domain containing 17	480.792	514.077	135.568	118.949	1.96805	1.65853e-09	7.82353e-08
ENSMUSG00000083757	Rps15a-ps4	ribosomal protein S15A, pseudogene 4	74.7668	42.2529	13.8003	5.66424	2.61729	7.12494e-06	0.000123176
ENSMUSG00000054428	Atpif1	ATPase inhibitory factor 1	180.686	296.777	35.7185	61.0479	2.29838	3.64046e-05	0.000499826
ENSMUSG00000028884	Rpa2	replication protein A2	98.6506	71.4276	39.7774	37.1322	1.1459	0.00278394	0.016691
ENSMUSG00000037583	Nr0b2	nuclear receptor subfamily 0, group B, member 2	1121.5	1180.06	603.155	484.607	1.08216	1.29515e-05	0.00020735
ENSMUSG00000028848	Gpn2	GPN-loop GTPase 2	201.455	154.927	90.108	78.67	1.08004	0.000715047	0.00575524
ENSMUSG00000000682	Cd52	CD52 antigen	154.726	365.186	39.7774	72.3764	2.21014	0.00169711	0.0113668
ENSMUSG00000028832	Stmn1	stathmin 1	69.5746	44.265	20.2946	12.5872	1.80499	0.000319578	0.00300242
ENSMUSG00000028822	Tmem50a	transmembrane protein 50A	1761.17	1367.18	747.653	536.215	1.28545	0.00023397	0.00232351
ENSMUSG00000028821	Syf2	SYF2 homolog, RNA splicing factor (S. cerevisiae)	663.555	874.233	237.041	241.045	1.68551	4.3068e-05	0.000578092
ENSMUSG00000083678	Gm12989	predicted gene 12989	171.341	107.644	65.7545	56.013	1.19801	0.00118412	0.0085839
ENSMUSG00000036887	C1qa	complement component 1, q subcomponent, alpha polypeptide	1031.16	1622.71	277.63	436.776	1.89278	0.000822836	0.00641687
ENSMUSG00000050608	Micos10	mitochondrial contact site and cristae organizing system subunit 10	3058.17	2897.34	369.361	377.616	2.99496	3.04361e-31	4.46666e-28
ENSMUSG00000040740	Slc25a34	solute carrier family 25, member 34	158.879	143.861	90.9198	57.2718	1.03551	0.0109938	0.0482573
ENSMUSG00000051435	Fhad1	forkhead-associated (FHA) phosphopeptide binding domain 1	50.8829	67.4035	20.2946	18.8808	1.59691	0.00070971	0.00572274
ENSMUSG00000094320	Chchd2-ps	coiled-coil-helix-coiled-coil-helix domain containing 2, pseudogene	287.644	271.626	77.9312	50.9782	2.12406	1.10582e-09	5.42961e-08
ENSMUSG00000055401	Fbxo6	F-box protein 6	658.363	426.553	302.795	226.57	1.03613	0.00672382	0.0332758
ENSMUSG00000028979	Masp2	mannan-binding lectin serine peptidase 2	3112.17	2399.36	960.34	744.533	1.69325	3.75591e-09	1.64811e-07
ENSMUSG00000070572	Trmt112-ps2	tRNA methyltransferase 11-2, pseudogene 2	205.609	281.686	117.709	125.872	1.00009	0.00748136	0.0362088
ENSMUSG00000085787	Gm13092	predicted gene 13092	134.996	172.03	25.1653	19.5102	2.78778	6.90858e-10	3.59246e-08
ENSMUSG00000028964	Park7	Parkinson disease (autosomal recessive, early onset) 7	5430.97	4980.82	1997.8	1667.17	1.50651	7.91476e-08	2.41427e-06
ENSMUSG00000028936	Rpl22	ribosomal protein L22	1625.14	1757.52	728.982	843.342	1.10499	0.000234718	0.0023292
ENSMUSG00000047613	A430005L14Rik	RIKEN cDNA A430005L14 gene	668.747	572.427	246.782	222.164	1.40495	1.8447e-07	5.20615e-06
ENSMUSG00000029059	Prxl2b	peroxiredoxin like 2B	1025.97	989.926	165.604	125.872	2.79265	2.4228e-20	7.61912e-18
ENSMUSG00000029062	Cdk11b	cyclin-dependent kinase 11B	497.407	947.673	228.923	298.317	1.45423	0.00761145	0.0366504
ENSMUSG00000029038	Ssu72	Ssu72 RNA polymerase II CTD phosphatase homolog (yeast)	466.254	321.927	223.24	132.166	1.15142	0.00362241	0.0205862
ENSMUSG00000029066	Mrpl20	mitochondrial ribosomal protein L20	639.671	532.186	321.466	199.507	1.17193	0.000180745	0.0018607
ENSMUSG00000065990	Aurkaip1	aurora kinase A interacting protein 1	1164.08	969.806	555.26	483.978	1.03844	4.56879e-05	0.000606478
ENSMUSG00000035692	Isg15	ISG15 ubiquitin-like modifier	204.57	170.018	56.0131	56.013	1.74133	4.40763e-05	0.000589828
ENSMUSG00000062353	Gm15772	predicted gene 15772	1254.42	1552.29	260.583	329.155	2.25018	1.90845e-07	5.31788e-06
ENSMUSG00000058503	Fam133b	family with sequence similarity 133, member B	95.5353	297.783	21.9182	75.5232	2.00846	0.0111322	0.048719
ENSMUSG00000040429	Mterf1a	mitochondrial transcription termination factor 1a	20.7685	38.2288	3.24713	10.6991	2.04447	0.00282125	0.0168764
ENSMUSG00000095159	Tubb4b-ps1	tubulin, beta 4B class IVB, pseudogene 1	78.9205	55.3312	25.9771	11.3285	1.86205	0.00211328	0.0135037
ENSMUSG00000078183	Gm15610	predicted gene 15610	26.9991	17.1024	5.68248	5.03488	2.04509	0.00280842	0.0168149
ENSMUSG00000114430	Gm40264	predicted gene, 40264	29.076	38.2288	10.5532	8.18168	1.8543	0.00259484	0.0158675
ENSMUSG00000079659	Tmem243	transmembrane protein 243, mitochondrial	993.775	705.222	432.681	312.163	1.19044	0.00160542	0.0108964
ENSMUSG00000080875	Gm7332	predicted gene 7332	140.188	203.217	67.378	73.6351	1.28355	0.00630375	0.0315498
ENSMUSG00000062038	Gm10108	predicted pseudogene 10108	251.299	174.042	34.9067	22.0276	2.90982	1.18684e-09	5.80587e-08
ENSMUSG00000045435	Tmem60	transmembrane protein 60	169.264	155.933	59.2602	65.4534	1.38034	5.9341e-06	0.000105346
ENSMUSG00000106294	Gm8539	predicted gene 8539	251.299	257.542	71.4369	56.013	2.003	5.42494e-12	4.36906e-10
ENSMUSG00000084235	Gm15421	predicted gene 15421	104.881	135.813	33.2831	40.279	1.70709	0.000131106	0.00144184
ENSMUSG00000028998	Tomm7	translocase of outer mitochondrial membrane 7	1590.87	1736.39	243.535	295.799	2.62423	3.93779e-15	5.9782e-13
ENSMUSG00000106133	Gm3724	predicted gene 3724	284.529	194.162	89.2962	52.2369	1.76232	0.000158413	0.00167519
ENSMUSG00000067719	Gm10221	predicted gene 10221	2360.35	1855.11	552.013	418.524	2.11984	4.39877e-15	6.52797e-13
ENSMUSG00000038135	Crygn	crystallin, gamma N	112.15	98.5902	47.0834	29.5799	1.46842	0.000232544	0.00231283
ENSMUSG00000038803	Ost4	oligosaccharyltransferase complex subunit 4 (non-catalytic)	1060.23	864.173	238.664	156.711	2.28556	1.08988e-11	8.41823e-10
ENSMUSG00000013622	Atraid	all-trans retinoic acid induced differentiation factor	1761.17	1425.53	463.528	399.014	1.8859	1.42303e-10	8.86573e-09
ENSMUSG00000029145	Eif2b4	eukaryotic translation initiation factor 2B, subunit 4 delta	482.869	405.427	266.265	171.815	1.02221	0.00196827	0.0127374
ENSMUSG00000106918	Mrpl33	mitochondrial ribosomal protein L33	737.283	729.366	91.7315	96.2921	2.96293	6.1664e-19	1.66216e-16
ENSMUSG00000029136	Rbks	ribokinase	267.914	206.235	79.5548	80.5581	1.56582	2.94123e-06	5.80683e-05
ENSMUSG00000029198	Grpel1	GrpE-like 1, mitochondrial	1521.3	1130.77	681.086	482.09	1.18971	0.000395658	0.00353815
ENSMUSG00000033036	Gm7879	predicted pseudogene 7879	12.4611	10.0602	0.811783	1.88808	3.00774	0.00306053	0.0180785
ENSMUSG00000104923	Gm5865	predicted gene 5865	43.6139	32.1927	17.8592	7.55232	1.60272	0.0037445	0.0210367
ENSMUSG00000015806	Qdpr	quinoid dihydropteridine reductase	6012.49	3460.72	2648.04	1387.74	1.2312	0.00660563	0.0327751
ENSMUSG00000106352	5033403H07Rik	RIKEN cDNA 5033403H07 gene	714.438	720.312	69.8134	66.7122	3.39401	1.10272e-14	1.50152e-12
ENSMUSG00000051116	Gm8121	predicted pseudogene 8121	143.303	85.5119	31.6596	37.7616	1.71662	6.74843e-05	0.000840043
ENSMUSG00000029153	Ociad2	OCIA domain containing 2	519.214	566.391	219.182	213.353	1.3278	5.19588e-05	0.000674137
ENSMUSG00000106943	Dancr	differentiation antagonizing non-protein coding RNA	44.6524	46.277	15.4239	14.4753	1.60634	0.00507287	0.0265567
ENSMUSG00000106831	Ube2n-ps1	ubiquitin-conjugating enzyme E2N, pseudogene 1	237.8	185.108	77.9312	45.9433	1.77449	0.00314938	0.0185065
ENSMUSG00000106926	Rpl7-ps7	ribosomal protein L7, pseudogene 7	375.911	393.355	173.722	207.059	1.01369	0.00825364	0.0388503
ENSMUSG00000106397	Gm21049	predicted gene, 21049	18.6917	17.1024	0.811783	0.62936	4.65307	0.000230414	0.00230021
ENSMUSG00000029373	Pf4	platelet factor 4	34.2681	84.5059	4.8707	6.92296	3.32147	1.61227e-05	0.000252309
ENSMUSG00000107198	Gm19619	predicted gene, 19619	30.1144	19.1144	4.05892	3.1468	2.78406	0.000300113	0.00286201
ENSMUSG00000029381	Shroom3	shroom family member 3	211.839	371.222	98.2258	99.4389	1.56073	0.000684485	0.00556692
ENSMUSG00000067161	Gm5560	predicted pseudogene 5560	153.687	90.542	60.072	40.9084	1.27774	0.0109848	0.048234
ENSMUSG00000029322	Plac8	placenta-specific 8	376.949	471.824	28.4124	39.6497	3.63467	1.19659e-15	2.01815e-13
ENSMUSG00000016833	Mrps18c	mitochondrial ribosomal protein S18C	670.824	719.306	73.8723	69.2296	3.281	2.29719e-19	6.3211e-17
ENSMUSG00000029304	Spp1	secreted phosphoprotein 1	530.636	987.914	233.794	320.344	1.45335	5.33941e-05	0.000687358
ENSMUSG00000067058	Rps15a-ps5	ribosomal protein S15A, pseudogene 5	394.602	405.427	41.401	37.7616	3.33865	7.02342e-14	8.35723e-12
ENSMUSG00000050856	Atp5k	ATP synthase, H+ transporting, mitochondrial F1F0 complex, subunit E	2831.79	3079.43	565.001	475.796	2.50603	1.46352e-09	7.00367e-08
ENSMUSG00000033434	Gtpbp6	GTP binding protein 6 (putative)	130.842	177.06	56.0131	56.6424	1.45069	0.000384737	0.00346394
ENSMUSG00000029499	Pxmp2	peroxisomal membrane protein 2	2673.95	2186.09	884.032	604.815	1.70749	1.88527e-08	6.6225e-07
ENSMUSG00000029346	Srrd	SRR1 domain containing	115.265	76.4577	47.0834	33.9854	1.24627	0.00699666	0.0343667
ENSMUSG00000025825	Iscu	iron-sulfur cluster assembly enzyme	1753.9	1529.15	821.525	662.087	1.14653	4.40493e-06	8.19442e-05
ENSMUSG00000072694	1500011B03Rik	RIKEN cDNA 1500011B03 gene	32.1912	58.3493	7.30605	10.6991	2.31916	0.000336024	0.00311671
ENSMUSG00000029559	2210016L21Rik	RIKEN cDNA 2210016L21 gene	205.609	310.861	120.144	123.984	1.08107	0.00777057	0.0372807
ENSMUSG00000072692	Rpl37rt	ribosomal protein L37, retrotransposed	2371.77	2986.88	698.946	876.698	1.76576	0.000148398	0.00159612
ENSMUSG00000009013	Dynll1	dynein light chain LC8-type 1	852.549	490.939	94.9787	64.1947	3.0813	4.46678e-15	6.55525e-13
ENSMUSG00000029535	Triap1	TP53 regulated inhibitor of apoptosis 1	219.108	136.819	83.6137	45.3139	1.4691	0.00627475	0.0314285
ENSMUSG00000041697	Cox6a1	cytochrome c oxidase subunit 6A1	22371.9	23316.6	3737.45	2740.23	2.81842	1.13369e-20	3.94048e-18
ENSMUSG00000086219	Srrm4os	serine/arginine repetitive matrix 4, opposite strand	22.8454	22.1325	1.62357	4.40552	2.84365	7.91104e-05	0.000958614
ENSMUSG00000107369	Gstm2-ps1	glutathione S-transferase mu 2 (muscle), pseudogene 1	2337.5	1912.45	727.358	561.389	1.72216	4.65767e-10	2.51096e-08
ENSMUSG00000029614	Rpl6	ribosomal protein L6	1234.69	1195.15	438.363	447.475	1.45566	1.22009e-07	3.54175e-06
ENSMUSG00000029462	Vps29	VPS29 retromer complex component	497.407	370.216	179.404	151.046	1.39423	4.52226e-07	1.15309e-05
ENSMUSG00000080836	Gm6444	predicted gene 6444	80.9973	66.3975	11.365	5.03488	3.20542	9.31235e-10	4.71255e-08
ENSMUSG00000029440	Psmd9	proteasome (prosome, macropain) 26S subunit, non-ATPase, 9	676.016	739.426	280.065	251.115	1.41459	5.15786e-06	9.37071e-05
ENSMUSG00000023106	Denr	density-regulated protein	449.639	573.433	230.547	213.353	1.20513	0.000316638	0.00298513
ENSMUSG00000047635	2810006K23Rik	RIKEN cDNA 2810006K23 gene	163.033	76.4577	41.401	38.391	1.5861	0.00057756	0.00484959
ENSMUSG00000029402	Snrnp35	small nuclear ribonucleoprotein 35 (U11/U12)	74.7668	61.3674	30.036	20.7689	1.43016	0.00223181	0.0140638
ENSMUSG00000060419	Rps16-ps2	ribosomal protein S16, pseudogene 2	4216.01	5578.39	1317.52	1635.71	1.72958	0.000262769	0.00257658
ENSMUSG00000034211	Mrps17	mitochondrial ribosomal protein S17	905.509	830.974	341.761	286.359	1.46815	1.35327e-08	5.04263e-07
ENSMUSG00000070493	Chchd2	coiled-coil-helix-coiled-coil-helix domain containing 2	8190.08	7614.58	2742.2	2112.76	1.70303	6.09759e-11	4.08817e-09
ENSMUSG00000080893	Ndufa12-ps	NADH:ubiquinone oxidoreductase subunit A12, pseudogene	1423.68	1242.44	169.663	147.27	3.07395	3.44454e-28	3.49965e-25
ENSMUSG00000070473	Cldn3	claudin 3	3224.32	3808.8	1013.92	1014.53	1.7938	1.46551e-08	5.39175e-07
ENSMUSG00000040532	Abhd11	abhydrolase domain containing 11	535.828	448.686	250.029	225.311	1.05118	6.30974e-05	0.000795979
ENSMUSG00000107296	Gm43500	predicted gene 43500	45.6908	39.2349	5.68248	15.734	1.96578	0.00550842	0.0284422
ENSMUSG00000004814	Ccl24	chemokine (C-C motif) ligand 24	17.6533	16.0964	4.05892	1.88808	2.54047	0.00379266	0.0212531
ENSMUSG00000004951	Hspb1	heat shock protein 1	205.609	164.988	98.2258	61.6773	1.21724	0.00243543	0.0150949
ENSMUSG00000039771	Polr2j	polymerase (RNA) II (DNA directed) polypeptide J	298.029	326.957	134.756	109.509	1.3573	0.000103504	0.00118773
ENSMUSG00000007987	Ift22	intraflagellar transport 22	79.9589	86.5179	34.9067	30.8386	1.3443	0.000170269	0.0017694
ENSMUSG00000059518	Znhit1	zinc finger, HIT domain containing 1	825.55	875.239	333.643	331.043	1.3555	0.000101769	0.00117599
ENSMUSG00000051502	Ufsp1	UFM1-specific peptidase 1	90.3432	80.4818	22.7299	23.9157	1.87063	8.8727e-07	2.08154e-05
ENSMUSG00000029715	Pop7	processing of precursor 7, ribonuclease P family, (S. cerevisiae)	114.227	116.699	40.5892	40.9084	1.50248	0.000196534	0.00199525
ENSMUSG00000081228	Gm16089	predicted gene 16089	556.597	547.276	80.3666	52.8662	3.05572	9.23553e-15	1.27065e-12
ENSMUSG00000029725	Ppp1r35	protein phosphatase 1, regulatory subunit 35	391.487	498.987	171.286	207.059	1.23435	0.0109009	0.047961
ENSMUSG00000050552	Lamtor4	late endosomal/lysosomal adaptor, MAPK and MTOR activator 4	1036.35	1048.28	496.811	441.181	1.15246	0.000443957	0.00388845
ENSMUSG00000045438	Cox19	cytochrome c oxidase assembly protein 19	899.278	745.463	389.656	344.889	1.16343	3.89705e-05	0.000527379
ENSMUSG00000029551	Psmg3	proteasome (prosome, macropain) assembly chaperone 3	184.84	179.072	76.3076	88.7398	1.13823	0.000297726	0.00284376
ENSMUSG00000084934	Gm16035	predicted gene 16035	22.8454	38.2288	1.62357	3.1468	3.64455	2.40126e-05	0.000351227
ENSMUSG00000089889	0610040B10Rik	RIKEN cDNA 0610040B10 gene	41.5371	78.4697	13.8003	19.5102	1.84182	0.00108203	0.00799298
ENSMUSG00000029610	Aimp2	aminoacyl tRNA synthetase complex-interacting multifunctional protein 2	129.803	91.548	49.5188	42.1671	1.27368	0.00277783	0.0166847
ENSMUSG00000029623	Pdap1	PDGFA associated protein 1	953.276	1020.11	334.455	296.429	1.64544	0.00103174	0.00769901
ENSMUSG00000038722	Bud31	BUD31 homolog	812.05	608.643	173.722	146.012	2.15271	1.64577e-09	7.81917e-08
ENSMUSG00000038690	Atp5j2	ATP synthase, H+ transporting, mitochondrial F0 complex, subunit F2	11832.9	10473.7	1379.22	1258.09	3.08043	1.9937e-23	9.40459e-21
ENSMUSG00000056035	Cyp3a11	cytochrome P450, family 3, subfamily a, polypeptide 11	22627.3	14741.2	6705.33	5796.41	1.57971	0.000488439	0.00422205
ENSMUSG00000105907	Gm34333	predicted gene, 34333	12.4611	11.0662	0.811783	2.51744	2.76672	0.00914621	0.0421645
ENSMUSG00000016503	Gtf3a	general transcription factor III A	59.1904	93.5601	36.5303	32.0974	1.15836	0.00365929	0.0206989
ENSMUSG00000029649	Pomp	proteasome maturation protein	6034.3	3867.15	934.363	596.004	2.69438	1.88051e-14	2.41143e-12
ENSMUSG00000086494	2210417A02Rik	RIKEN cDNA 2210417A02 gene	43.6139	59.3553	11.365	10.0698	2.26885	6.9632e-05	0.000861142
ENSMUSG00000086610	Gm15408	predicted gene 15408	55.0366	72.4336	18.671	19.5102	1.73849	0.000319612	0.00300242
ENSMUSG00000080002	Gm5566	predicted pseudogene 5566	194.186	133.801	48.707	32.7267	2.01848	4.53216e-08	1.4744e-06
ENSMUSG00000032766	Gng11	guanine nucleotide binding protein (G protein), gamma 11	102.804	150.903	31.6596	35.2442	1.92117	5.25822e-06	9.52275e-05
ENSMUSG00000032757	Bet1	Bet1 golgi vesicular membrane trafficking protein	942.892	532.186	341.761	188.808	1.47612	0.00654653	0.0325552
ENSMUSG00000083041	Gmfg-ps	glia maturation factor, gamma, pseudogene	114.227	125.753	23.5417	24.545	2.31852	1.80438e-05	0.000278414
ENSMUSG00000042541	Sem1	SEM1, 26S proteasome complex subunit	3104.9	3432.55	369.361	382.651	3.1198	9.89509e-20	2.90432e-17
ENSMUSG00000042505	Sdhaf3	succinate dehydrogenase complex assembly factor 3	79.9589	71.4276	29.2242	30.2093	1.34791	0.0018207	0.0120059
ENSMUSG00000012483	Rpa3	replication protein A3	105.92	134.807	12.9885	30.8386	2.4373	1.86864e-07	5.25128e-06
ENSMUSG00000029632	Ndufa4	Ndufa4, mitochondrial complex associated	19033.3	15479.7	1844.37	1473.33	3.37917	2.71658e-41	2.4558e-37
ENSMUSG00000052419	2610001J05Rik	RIKEN cDNA 2610001J05 gene	438.216	370.216	81.1783	73.0058	2.39217	1.6528e-14	2.1614e-12
ENSMUSG00000097616	1110019D14Rik	RIKEN cDNA 1110019D14 gene	18.6917	20.1204	4.8707	5.66424	1.87408	0.00423785	0.0232255
ENSMUSG00000044155	Lsm8	LSM8 homolog, U6 small nuclear RNA associated	126.688	137.825	43.8363	36.5029	1.72313	9.39367e-06	0.000155869
ENSMUSG00000023089	Ndufa5	NADH:ubiquinone oxidoreductase subunit A5	1189	1448.67	403.456	458.174	1.61387	2.0664e-05	0.000310149
ENSMUSG00000043421	Hilpda	hypoxia inducible lipid droplet associated	28.0375	46.277	13.8003	8.81104	1.73305	0.00205836	0.0132103
ENSMUSG00000004285	Atp6v1f	ATPase, H+ transporting, lysosomal V1 subunit F	1240.92	1408.43	451.352	407.196	1.6261	1.05001e-08	4.00826e-07
ENSMUSG00000086922	Gm13835	predicted gene 13835	1452.76	840.029	489.505	419.154	1.33553	0.000512191	0.00437582
ENSMUSG00000087380	2210408F21Rik	RIKEN cDNA 2210408F21 gene	117.342	121.729	53.5777	32.7267	1.48051	7.04838e-05	0.000870047
ENSMUSG00000107035	Ybx1-ps2	Y box protein 1, pseudogene 2	133.957	104.626	21.1064	30.8386	2.19072	1.92459e-06	4.02853e-05
ENSMUSG00000019689	Fmc1	formation of mitochondrial complex V assembly factor 1	1360.34	1421.51	230.547	214.612	2.64437	2.82758e-27	2.19687e-24
ENSMUSG00000002416	Ndufb2	NADH:ubiquinone oxidoreductase subunit B2	655.248	548.282	58.4484	66.0828	3.27053	1.74142e-21	6.96991e-19
ENSMUSG00000029918	Mrps33	mitochondrial ribosomal protein S33	130.842	91.548	51.1424	52.2369	1.10418	0.00313481	0.0184595
ENSMUSG00000029911	Ssbp1	single-stranded DNA binding protein 1	178.609	257.542	95.7905	113.914	1.05492	0.00197483	0.0127673
ENSMUSG00000029864	Gstk1	glutathione S-transferase kappa 1	3020.79	1939.61	1026.09	718.1	1.50833	1.04979e-05	0.000172244
ENSMUSG00000044211	Gm7887	predicted gene 7887	65.4209	41.2469	17.0475	12.5872	1.85618	0.000368268	0.00334531
ENSMUSG00000009281	Rarres2	retinoic acid receptor responder (tazarotene induced) 2	9961.63	9055.21	2868.84	2398.49	1.85224	2.19788e-10	1.29021e-08
ENSMUSG00000043931	Gimap7	GTPase, IMAP family member 7	12.4611	20.1204	4.05892	1.88808	2.48651	0.00883074	0.0409682
ENSMUSG00000029810	Tmem176b	transmembrane protein 176B	4610.62	5136.75	2040.01	2003.88	1.2693	1.62261e-07	4.62881e-06
ENSMUSG00000029815	Malsu1	mitochondrial assembly of ribosomal large subunit 1	556.597	519.108	120.956	110.138	2.22024	9.59161e-18	2.18424e-15
ENSMUSG00000063694	Cycs	cytochrome c, somatic	165.11	119.717	50.3306	44.0552	1.5952	0.00015556	0.00165031
ENSMUSG00000085776	5430402O13Rik	RIKEN cDNA 5430402O13 gene	21.807	44.265	4.8707	4.40552	2.83936	1.56877e-05	0.000246964
ENSMUSG00000004980	Hnrnpa2b1	heterogeneous nuclear ribonucleoprotein A2/B1	2741.45	3139.8	1376.78	1353.12	1.1073	0.00025466	0.00250637
ENSMUSG00000059159	Gm8129	predicted pseudogene 8129	115.265	163.982	37.342	58.5305	1.53919	0.0113915	0.0496075
ENSMUSG00000002797	Ggct	gamma-glutamyl cyclotransferase	59.1904	110.662	22.7299	30.8386	1.65892	0.000303243	0.00287939
ENSMUSG00000003477	Inmt	indolethylamine N-methyltransferase	13057.2	13132.6	4981.92	5269	1.35322	9.42844e-11	6.13452e-09
ENSMUSG00000091625	Lsm5	LSM5 homolog, U6 small nuclear RNA and mRNA degradation associated	53.9982	46.277	6.49427	9.4404	2.63611	9.38783e-07	2.17916e-05
ENSMUSG00000043162	Pyurf	Pigy upstream reading frame	483.907	401.403	128.262	81.8168	2.07917	2.87722e-08	9.69447e-07
ENSMUSG00000071419	Rps15-ps2	ribosomal protein S15, pseudogene 2	187.955	210.259	60.072	72.3764	1.58682	0.00265189	0.0161337
ENSMUSG00000108231	Gm4045	predicted gene 4045	45.6908	55.3312	5.68248	5.66424	3.15502	5.46534e-09	2.29163e-07
ENSMUSG00000107176	Gm9794	predicted pseudogene 9794	3100.74	4439.58	840.196	1127.18	1.93814	6.64947e-06	0.000116019
ENSMUSG00000047905	Gm8566	predicted pseudogene 8566	4114.25	4986.85	578.802	510.411	3.06298	3.5821e-16	6.85686e-14
ENSMUSG00000096336	Igkv1-135	immunoglobulin kappa variable 1-135	36.345	12.0723	4.8707	1.25872	3.03164	0.00113685	0.00831884
ENSMUSG00000094872	Igkv9-120	immunoglobulin kappa chain variable 9-120	36.345	19.1144	7.30605	3.77616	2.34101	0.00729333	0.0355725
ENSMUSG00000094335	Igkv1-117	immunoglobulin kappa variable 1-117	28.0375	23.1385	11.365	5.66424	1.61501	0.00594848	0.030114
ENSMUSG00000076577	Igkv8-30	immunoglobulin kappa chain variable 8-30	10.3843	17.1024	2.43535	2.51744	2.47207	0.00942701	0.0431883
ENSMUSG00000095630	Igkv6-23	immunoglobulin kappa variable 6-23	19.7301	19.1144	4.05892	3.1468	2.44504	0.000610684	0.0050761
ENSMUSG00000094797	Igkv6-15	immunoglobulin kappa variable 6-15	9.34585	61.3674	2.43535	3.77616	3.49573	0.000832991	0.00647566
ENSMUSG00000096715	Igkv3-4	immunoglobulin kappa variable 3-4	56.0751	173.036	17.8592	31.468	2.21069	0.00294532	0.0174918
ENSMUSG00000068396	Rpl34-ps1	ribosomal protein L34, pseudogene 1	2049.86	2144.84	328.772	341.742	2.64512	9.70096e-13	8.65566e-11
ENSMUSG00000054422	Fabp1	fatty acid binding protein 1, liver	72179	78085.4	15807.9	14548.9	2.30742	3.43714e-10	1.93182e-08
ENSMUSG00000052962	Mrpl35	mitochondrial ribosomal protein L35	368.642	364.18	138.003	124.613	1.4816	1.2625e-06	2.83109e-05
ENSMUSG00000050732	Vamp8	vesicle-associated membrane protein 8	3153.7	3424.5	907.574	904.39	1.86015	2.28689e-08	7.88649e-07
ENSMUSG00000080824	Gm9001	predicted gene 9001	24.9223	81.4878	10.5532	10.6991	2.32474	0.000771942	0.00612295
ENSMUSG00000030042	Pole4	polymerase (DNA-directed), epsilon 4 (p12 subunit)	684.324	581.481	184.275	148.529	1.9292	6.54585e-11	4.32288e-09
ENSMUSG00000000628	Hk2	hexokinase 2	75.8052	174.042	31.6596	40.9084	1.78181	0.00620005	0.0311133
ENSMUSG00000030034	Ino80b	INO80 complex subunit B	365.526	363.174	198.075	164.892	1.00685	0.0014547	0.0100753
ENSMUSG00000045160	Bola3	bolA-like 3 (E. coli)	998.967	800.794	452.163	297.058	1.26563	0.000153897	0.00163562
ENSMUSG00000034744	Nagk	N-acetylglucosamine kinase	280.375	413.475	124.203	143.494	1.37353	0.00511117	0.0267042
ENSMUSG00000081669	Npm3-ps1	nucleoplasmin 3, pseudogene 1	101.766	119.717	27.6006	19.5102	2.24196	9.27047e-07	2.15571e-05
ENSMUSG00000033735	Spr	sepiapterin reductase	3086.21	2567.37	1434.42	1029	1.19893	2.25883e-05	0.000333721
ENSMUSG00000030004	Nat8	N-acetyltransferase 8 (GCN5-related)	765.321	554.318	337.702	219.647	1.24519	0.00023205	0.00230965
ENSMUSG00000057103	Nat8f1	N-acetyltransferase 8 (GCN5-related) family member 1	7326.1	5924.47	1933.67	1337.39	2.01856	1.20244e-11	9.18023e-10
ENSMUSG00000072940	Gm10443	predicted pseudogene 10443	1279.34	2123.71	304.419	470.761	2.13372	6.4398e-05	0.000809294
ENSMUSG00000057278	Snrpg	small nuclear ribonucleoprotein polypeptide G	92.42	89.536	26.7889	22.657	1.88288	0.000274988	0.00267652
ENSMUSG00000101655	2310040G24Rik	RIKEN cDNA 2310040G24 gene	49.8445	57.3433	9.7414	10.0698	2.43479	1.99223e-05	0.000301069
ENSMUSG00000001158	Snrnp27	small nuclear ribonucleoprotein 27 (U4/U6.U5)	220.147	342.048	90.108	95.0334	1.60229	0.00186466	0.0121871
ENSMUSG00000100164	2610306M01Rik	RIKEN cDNA 2610306M01 gene	37.3834	35.2108	9.7414	11.3285	1.77964	0.00282572	0.0168955
ENSMUSG00000030086	Chchd6	coiled-coil-helix-coiled-coil-helix domain containing 6	71.6515	66.3975	38.1538	28.9506	1.0477	0.00677631	0.0334836
ENSMUSG00000100680	1810044D09Rik	RIKEN cDNA 1810044D09 gene	58.1519	78.4697	23.5417	12.5872	1.93644	0.000102873	0.00118252
ENSMUSG00000034203	Chchd4	coiled-coil-helix-coiled-coil-helix domain containing 4	170.302	138.831	55.2013	61.6773	1.40065	2.21673e-05	0.000328235
ENSMUSG00000034192	Lsm3	LSM3 homolog, U6 small nuclear RNA and mRNA degradation associated	112.15	165.994	28.4124	20.1395	2.52744	1.16978e-08	4.43977e-07
ENSMUSG00000014551	Mrps25	mitochondrial ribosomal protein S25	213.916	205.229	88.4844	91.8866	1.21605	0.00126652	0.0090179
ENSMUSG00000084319	Tpt1-ps3	tumor protein, translationally-controlled, pseudogene 3	10868.2	11345.9	4691.3	4617.61	1.2548	7.44473e-09	2.98875e-07
ENSMUSG00000043024	Gm16433	predicted gene 16433	74.7668	121.729	27.6006	26.4331	1.8634	0.00319982	0.018767
ENSMUSG00000086429	Gt(ROSA)26Sor	gene trap ROSA 26, Philippe Soriano	90.3432	97.5842	46.2717	41.5378	1.10033	0.00246633	0.0152434
ENSMUSG00000033940	Brk1	BRICK1, SCAR/WAVE actin-nucleating complex subunit	996.89	795.764	432.681	338.596	1.21787	6.54791e-06	0.000114701
ENSMUSG00000030298	Sec13	SEC13 homolog, nuclear pore and COPII coat complex component	1147.46	630.776	335.267	232.234	1.64846	0.00050451	0.00432418
ENSMUSG00000057841	Rpl32	ribosomal protein L32	8188	10582.3	1268.01	1518.02	2.75209	6.83299e-10	3.5672e-08
ENSMUSG00000048489	Depp1	DEPP1 autophagy regulator	2655.26	1294.75	993.623	465.097	1.43755	0.0106953	0.0473721
ENSMUSG00000107785	Gm45083	predicted gene 45083	35.3065	21.1265	1.62357	8.81104	2.39825	0.00950483	0.0434695
ENSMUSG00000059689	Zfp637	zinc finger protein 637	217.031	163.982	99.8494	81.8168	1.0711	0.000717309	0.00576993
ENSMUSG00000019210	Atp6v1e1	ATPase, H+ transporting, lysosomal V1 subunit E1	1757.02	1472.82	539.024	497.194	1.64047	2.019e-12	1.70942e-10
ENSMUSG00000071204	Gm10319	predicted pseudogene 10319	544.136	533.192	185.087	162.375	1.63372	1.62834e-08	5.87627e-07
ENSMUSG00000055093	Rps27a-ps3	ribosomal protein S27A, pseudogene 3	757.014	711.258	139.627	211.465	2.06264	4.71925e-06	8.68131e-05
ENSMUSG00000107552	Gm44096	predicted gene, 44096	58.1519	63.3794	9.7414	21.3982	1.94009	5.41053e-05	0.000693808
ENSMUSG00000072772	Grcc10	gene rich cluster, C10 gene	214.954	173.036	76.3076	45.9433	1.67522	6.89734e-07	1.67463e-05
ENSMUSG00000038451	Spsb2	splA/ryanodine receptor domain and SOCS box containing 2	334.374	426.553	191.581	156.081	1.13147	0.00138293	0.00966649
ENSMUSG00000023456	Tpi1	triosephosphate isomerase 1	7586.75	4225.29	2716.23	1530.6	1.47597	0.000777121	0.00614624
ENSMUSG00000030124	Lag3	lymphocyte-activation gene 3	66.4593	32.1927	5.68248	14.4753	2.26044	0.000104649	0.00119775
ENSMUSG00000030335	Mrpl51	mitochondrial ribosomal protein L51	1088.27	1388.31	440.798	427.335	1.51249	9.36972e-06	0.000155797
ENSMUSG00000030337	Vamp1	vesicle-associated membrane protein 1	93.4585	106.638	29.2242	50.9782	1.31106	0.0051329	0.0267932
ENSMUSG00000030342	Cd9	CD9 antigen	417.448	333.999	95.7905	107.621	1.88404	2.87807e-07	7.72634e-06
ENSMUSG00000000399	Ndufa9	NADH:ubiquinone oxidoreductase subunit A9	2148.51	1382.27	931.116	658.311	1.15188	0.0016252	0.011008
ENSMUSG00000047228	A2ml1	alpha-2-macroglobulin like 1	299.067	530.174	60.072	117.061	2.2236	2.59471e-05	0.000375365
ENSMUSG00000097354	2310001H17Rik	RIKEN cDNA 2310001H17 gene	622.018	482.891	164.792	103.215	2.04732	3.13275e-09	1.39318e-07
ENSMUSG00000030188	Magohb	mago homolog B, exon junction complex core component	21.807	46.277	5.68248	14.4753	1.73348	0.00928409	0.0426519
ENSMUSG00000042770	Hebp1	heme binding protein 1	4994.84	5829.9	2058.68	1854.09	1.46818	1.80277e-08	6.41807e-07
ENSMUSG00000082691	Dynlt1-ps1	dynein light chain Tctex-type 1, pseuodogene 1	252.338	283.698	73.0605	91.2572	1.70297	7.98335e-07	1.88968e-05
ENSMUSG00000071141	Rpl36a-ps3	ribosomal protein L36A, pseudogene 3	569.058	581.481	147.745	111.397	2.15247	2.00329e-08	6.98138e-07
ENSMUSG00000060032	H2aj	H2J.A histone	1365.53	1789.71	561.754	499.082	1.57273	0.000317604	0.00298996
ENSMUSG00000030218	Mgp	matrix Gla protein	62.3056	25.1506	9.7414	17.6221	1.66158	0.00805784	0.0382384
ENSMUSG00000030220	Arhgdib	Rho, GDP dissociation inhibitor (GDI) beta	61.2672	128.771	28.4124	37.1322	1.53203	0.00149062	0.0102703
ENSMUSG00000008540	Mgst1	microsomal glutathione S-transferase 1	161296	105119	25391.8	15053	2.71967	2.01961e-09	9.32692e-08
ENSMUSG00000080921	Rpl38-ps2	ribosomal protein L38, pseudogene 2	1446.53	2070.39	495.188	680.338	1.58076	0.00287944	0.0171623
ENSMUSG00000107516	Gm30784	predicted gene, 30784	38.4218	29.1746	8.11783	8.18168	2.05134	0.00198692	0.0128392
ENSMUSG00000067344	Rps25-ps1	ribosomal protein S25, pseudogene 1	1088.27	1403.4	181.84	242.933	2.55156	7.33637e-08	2.25871e-06
ENSMUSG00000030291	Med21	mediator complex subunit 21	640.71	449.692	80.3666	62.936	2.93041	1.80002e-13	1.81486e-11
ENSMUSG00000107470	Gm3375	predicted gene 3375	223.262	173.036	80.3666	73.6351	1.36471	3.60671e-05	0.000495707
ENSMUSG00000078817	Nlrp12	NLR family, pyrin domain containing 12	224.3	191.144	99.0376	66.0828	1.33621	0.000140974	0.00152933
ENSMUSG00000035674	Ndufa3	NADH:ubiquinone oxidoreductase subunit A3	1533.76	1641.83	582.049	638.171	1.37974	0.000203844	0.0020647
ENSMUSG00000006335	Tfpt	TCF3 (E2A) fusion partner	245.069	363.174	70.6252	98.1802	1.84666	1.60455e-05	0.000251398
ENSMUSG00000078813	Leng1	leukocyte receptor cluster (LRC) member 1	202.493	235.409	52.7659	72.3764	1.80244	1.14241e-06	2.59706e-05
ENSMUSG00000035585	Tsen34	tRNA splicing endonuclease subunit 34	683.285	506.029	312.537	230.346	1.13295	0.000167118	0.00174904
ENSMUSG00000064179	Tnnt1	troponin T1, skeletal, slow	88.2663	55.3312	13.8003	10.6991	2.55847	5.56592e-06	9.97486e-05
ENSMUSG00000033916	Chmp2a	charged multivesicular body protein 2A	1345.8	1410.44	552.013	528.662	1.35087	0.000103996	0.00119235
ENSMUSG00000098290	Obox4-ps1	oocyte specific homeobox 4, pseudogene 1	28.0375	22.1325	1.62357	1.25872	4.13848	1.46478e-05	0.000232533
ENSMUSG00000041571	Selenow	selenoprotein W	3200.43	2473.81	892.15	669.639	1.86169	5.56512e-09	2.32608e-07
ENSMUSG00000019158	Tmem160	transmembrane protein 160	586.711	477.861	208.628	174.962	1.4731	0.00300271	0.0177926
ENSMUSG00000008036	Ap2s1	adaptor-related protein complex 2, sigma 1 subunit	2715.49	2581.45	652.674	533.697	2.15893	6.83441e-09	2.7775e-07
ENSMUSG00000001918	Slc1a5	solute carrier family 1 (neutral amino acid transporter), member 5	61.2672	123.741	29.2242	48.4607	1.24477	0.006443	0.0321416
ENSMUSG00000040824	Snrpd2	small nuclear ribonucleoprotein D2	709.246	802.806	217.558	219.017	1.7922	4.56239e-06	8.43979e-05
ENSMUSG00000003549	Ercc1	excision repair cross-complementing rodent repair deficiency, complementation group 1	105.92	71.4276	43.8363	28.9506	1.29333	0.00121569	0.00875986
ENSMUSG00000002043	Trappc6a	trafficking protein particle complex 6A	354.104	397.379	178.592	118.949	1.33957	0.000173719	0.00180136
ENSMUSG00000044709	Gemin7	gem nuclear organelle associated protein 7	589.827	604.619	185.087	151.676	1.82845	2.01355e-10	1.20776e-08
ENSMUSG00000074336	Apoc4	apolipoprotein C-IV	21799.7	22674.7	3840.55	4108.46	2.48411	8.86604e-12	6.9704e-10
ENSMUSG00000040564	Apoc1	apolipoprotein C-I	95895.6	126987	29154.4	34580.2	1.80613	2.3918e-05	0.000350232
ENSMUSG00000087593	Gm16174	predicted gene 16174	30.1144	18.1084	9.7414	5.66424	1.66811	0.00506864	0.026545
ENSMUSG00000064254	Ethe1	ethylmalonic encephalopathy 1	2048.82	1301.79	568.248	296.429	1.95524	4.8035e-06	8.81175e-05
ENSMUSG00000040466	Blvrb	biliverdin reductase B (flavin reductase (NADPH))	3008.32	3044.22	1233.1	1188.23	1.32177	0.000353081	0.00323404
ENSMUSG00000008384	Sertad1	SERTA domain containing 1	280.375	405.427	66.5662	72.3764	2.30269	7.88524e-07	1.87654e-05
ENSMUSG00000020420	Zfp607a	zinc finger protein 607A	10.3843	15.0903	1.62357	3.77616	2.19748	0.0103824	0.046485
ENSMUSG00000046865	Fbl	fibrillarin	184.84	201.204	100.661	83.0755	1.07368	0.00145275	0.0100671
ENSMUSG00000037563	Rps16	ribosomal protein S16	362.411	536.21	182.651	185.032	1.28931	0.00279014	0.0167206
ENSMUSG00000003444	Med29	mediator complex subunit 29	194.186	233.397	86.8608	53.4956	1.61358	1.84966e-05	0.000284073
ENSMUSG00000003437	Paf1	Paf1, RNA polymerase II complex component	328.143	530.174	155.862	234.751	1.13443	0.00910741	0.0420303
ENSMUSG00000060791	Gmfg	glia maturation factor, gamma	71.6515	76.4577	17.8592	24.545	1.79841	0.00132878	0.0093753
ENSMUSG00000045948	Mrps12	mitochondrial ribosomal protein S12	546.213	358.144	257.335	152.305	1.14463	0.00326325	0.019004
ENSMUSG00000030595	Nfkbib	nuclear factor of kappa light polypeptide gene enhancer in B cells inhibitor, beta	367.603	256.536	162.357	141.606	1.03887	0.00126116	0.00899431
ENSMUSG00000030587	2200002D01Rik	RIKEN cDNA 2200002D01 gene	685.362	353.114	190.769	79.9287	1.94222	0.000548825	0.00464077
ENSMUSG00000074218	Cox7a1	cytochrome c oxidase subunit 7A1	73.7283	57.3433	19.4828	5.66424	2.41491	2.37546e-05	0.000348225
ENSMUSG00000006095	Tbcb	tubulin folding cofactor B	650.055	581.481	240.288	165.522	1.60402	3.27559e-07	8.63552e-06
ENSMUSG00000019738	Polr2i	polymerase (RNA) II (DNA directed) polypeptide I	1284.53	1391.33	198.075	188.179	2.79263	8.10625e-13	7.38396e-11
ENSMUSG00000100512	Ovol3	ovo like zinc finger 3	15.5764	13.0783	2.43535	1.25872	2.99633	0.00109144	0.00804266
ENSMUSG00000074211	Sdhaf1	succinate dehydrogenase complex assembly factor 1	76.8436	70.4216	26.7889	31.468	1.33341	0.000949091	0.00718784
ENSMUSG00000030579	Tyrobp	TYRO protein tyrosine kinase binding protein	166.148	336.011	59.2602	109.509	1.57072	0.0100214	0.0453763
ENSMUSG00000064109	Hcst	hematopoietic cell signal transducer	13.4996	24.1445	1.62357	5.66424	2.32304	0.00541598	0.0280526
ENSMUSG00000036892	Prodh2	proline dehydrogenase (oxidase) 2	8122.58	8081.38	2572.54	2464.57	1.68572	9.98817e-13	8.76552e-11
ENSMUSG00000036854	Hspb6	heat shock protein, alpha-crystallin-related, B6	346.835	271.626	133.132	101.327	1.40101	0.000823	0.00641687
ENSMUSG00000036845	Lin37	lin-37 homolog (C. elegans)	140.188	194.162	76.3076	61.0479	1.28639	0.00145717	0.0100818
ENSMUSG00000036835	Psenen	presenilin enhancer gamma secretase subunit	370.719	463.776	128.262	110.138	1.80914	6.89849e-08	2.13385e-06
ENSMUSG00000036751	Cox6b1	cytochrome c oxidase, subunit 6B1	5581.55	5526.08	1477.45	1302.78	1.99845	1.02198e-13	1.14392e-11
ENSMUSG00000006315	Tmem147	transmembrane protein 147	1653.18	1014.07	673.78	393.35	1.32226	0.00278072	0.0166864
ENSMUSG00000036570	Fxyd1	FXYD domain-containing ion transport regulator 1	5159.95	5690.06	2153.66	1910.11	1.41688	1.70843e-05	0.000264847
ENSMUSG00000002635	Pdcd2l	programmed cell death 2-like	245.069	227.361	71.4369	84.3342	1.59788	5.55419e-07	1.38968e-05
ENSMUSG00000085923	Gm12781	predicted gene 12781	87.2279	104.626	17.8592	21.3982	2.28463	4.46789e-06	8.28818e-05
ENSMUSG00000056836	Gm6851	predicted pseudogene 6851	383.18	470.818	49.5188	39.0203	3.27286	1.27197e-11	9.60007e-10
ENSMUSG00000108491	Gm44523	predicted gene 44523	13.4996	13.0783	3.24713	1.88808	2.40066	0.00661072	0.032788
ENSMUSG00000004610	Etfb	electron transferring flavoprotein, beta polypeptide	1610.6	1616.68	415.633	460.062	1.88159	3.43227e-07	8.98161e-06
ENSMUSG00000002963	Pnkp	polynucleotide kinase 3'- phosphatase	403.948	354.12	227.299	147.9	1.01792	0.000774425	0.00612958
ENSMUSG00000003190	Bcl2l12	BCL2-like 12 (proline rich)	79.9589	116.699	44.6481	42.7965	1.17064	0.00341887	0.0197104
ENSMUSG00000003421	Nosip	nitric oxide synthase interacting protein	471.446	633.794	243.535	210.836	1.28299	0.00202994	0.013066
ENSMUSG00000003423	Pih1d1	PIH1 domain containing 1	790.243	808.842	395.339	371.322	1.06083	0.000589807	0.00492737
ENSMUSG00000063511	Snrnp70	small nuclear ribonucleoprotein 70 (U1)	1565.95	2359.12	815.031	987.466	1.12248	0.000395107	0.00353562
ENSMUSG00000050708	Ftl1	ferritin light polypeptide 1	9271.08	10430.4	4280.53	3876.86	1.27217	6.09853e-06	0.000107975
ENSMUSG00000040435	Ppp1r15a	protein phosphatase 1, regulatory subunit 15A	230.531	253.518	81.1783	74.8938	1.63436	3.04496e-07	8.05969e-06
ENSMUSG00000109644	0610005C13Rik	RIKEN cDNA 0610005C13 gene	3295.97	3855.08	1479.88	1803.12	1.12298	0.000276751	0.00268546
ENSMUSG00000059824	Dbp	D site albumin promoter binding protein	3136.05	3898.34	1537.52	1712.49	1.11392	0.00112741	0.00825889
ENSMUSG00000040026	Saa3	serum amyloid A 3	287.644	492.951	47.0834	64.1947	2.80858	5.77498e-06	0.000102936
ENSMUSG00000074115	Saa1	serum amyloid A 1	2565.95	1346.06	525.224	320.974	2.20948	4.30869e-06	8.0494e-05
ENSMUSG00000057465	Saa2	serum amyloid A 2	1025.97	1076.44	189.146	193.214	2.45892	9.07368e-14	1.02432e-11
ENSMUSG00000109118	Gm32031	predicted gene, 32031	11.4227	28.1686	2.43535	4.40552	2.5142	0.0104507	0.0466801
ENSMUSG00000030470	Csrp3	cysteine and glycine-rich protein 3	415.371	321.927	123.391	76.1526	1.88975	7.7079e-07	1.84098e-05
ENSMUSG00000085995	Gm2788	predicted gene 2788	150.572	80.4818	51.9541	48.4607	1.20256	0.00368055	0.0207748
ENSMUSG00000039745	Htatip2	HIV-1 Tat interactive protein 2	573.212	535.204	269.512	256.779	1.07489	3.72799e-05	0.000510781
ENSMUSG00000109059	Gm9354	predicted gene 9354	37.3834	26.1566	2.43535	6.2936	2.82326	0.000109788	0.00124684
ENSMUSG00000099647	Gm5776	predicted gene 5776	134.996	131.789	34.0949	40.9084	1.82594	3.87003e-07	1.00423e-05
ENSMUSG00000047370	Gm7367	predicted pseudogene 7367	157.841	110.662	60.072	43.4258	1.38078	0.000199213	0.00202089
ENSMUSG00000033429	Mcee	methylmalonyl CoA epimerase	1740.4	1568.39	321.466	286.988	2.444	8.48432e-27	5.33623e-24
ENSMUSG00000078681	Tm2d3	TM2 domain containing 3	578.404	388.325	174.533	134.683	1.64658	1.27698e-07	3.6826e-06
ENSMUSG00000100094	1810008I18Rik	RIKEN cDNA 1810008I18 gene	485.984	379.27	133.132	108.879	1.83901	7.68332e-05	0.000932733
ENSMUSG00000075701	Selenos	selenoprotein S	1309.46	917.492	353.126	290.764	1.79078	3.60872e-07	9.41974e-06
ENSMUSG00000086628	Gm16157	predicted gene 16157	187.955	234.403	69.8134	100.698	1.30515	0.000964369	0.00728267
ENSMUSG00000081895	Rpl17-ps10	ribosomal protein L17, pseudogene 10	932.508	1135.8	472.458	490.901	1.10227	0.0103191	0.0462331
ENSMUSG00000030612	Mrpl46	mitochondrial ribosomal protein L46	547.251	393.355	136.38	112.655	1.91915	6.81214e-10	3.5672e-08
ENSMUSG00000030611	Mrps11	mitochondrial ribosomal protein S11	366.565	308.849	141.25	77.4113	1.63135	5.87667e-05	0.000744904
ENSMUSG00000030538	Cib1	calcium and integrin binding 1 (calmyrin)	1255.46	1107.63	487.882	349.924	1.49718	4.0429e-07	1.04091e-05
ENSMUSG00000091989	Ndufab1-ps	NADH:ubiquinone oxidoreductase subunit AB1b	182.763	208.247	38.9656	18.2514	2.79153	8.97111e-12	6.99131e-10
ENSMUSG00000025724	Sec11a	SEC11 homolog A, signal peptidase complex subunit	1133.96	751.499	448.104	295.799	1.34277	0.000241921	0.0023899
ENSMUSG00000083820	Ndufs6b	NADH:ubiquinone oxidoreductase subunit S6B	60.2288	41.2469	23.5417	11.9578	1.53647	0.000806689	0.00632329
ENSMUSG00000061787	Rps17	ribosomal protein S17	2105.93	2819.88	653.486	762.784	1.79812	2.73588e-05	0.000391926
ENSMUSG00000025102	3110040N11Rik	RIKEN cDNA 3110040N11 gene	281.414	216.295	81.9901	71.747	1.69677	1.21258e-07	3.5277e-06
ENSMUSG00000046027	Stard5	StAR-related lipid transfer (START) domain containing 5	1786.09	1933.57	921.374	883.621	1.04327	0.000350828	0.00322011
ENSMUSG00000108825	Gm45838	predicted gene 45838	53.9982	102.614	30.036	22.0276	1.59589	0.00132499	0.00935356
ENSMUSG00000062797	Hikeshi	heat shock protein nuclear import factor	433.024	321.927	106.344	69.859	2.10218	2.66114e-06	5.33359e-05
ENSMUSG00000030615	Tmem126a	transmembrane protein 126A	544.136	398.385	207.005	133.424	1.47107	0.000398706	0.00356059
ENSMUSG00000030614	Tmem126b	transmembrane protein 126B	325.028	264.584	115.273	112.655	1.37131	2.90062e-07	7.77107e-06
ENSMUSG00000030613	Ccdc90b	coiled-coil domain containing 90B	41.5371	44.265	13.8003	10.0698	1.85899	0.000150079	0.00161027
ENSMUSG00000087412	Gm15501	predicted pseudogene 15501	1020.77	1195.15	421.316	407.825	1.41832	0.000211488	0.00213395
ENSMUSG00000030647	Ndufc2	NADH:ubiquinone oxidoreductase subunit C2	1317.76	1063.37	432.681	368.176	1.57268	1.3185e-08	4.94738e-07
ENSMUSG00000035642	Aamdc	adipogenesis associated Mth938 domain containing	565.943	515.083	112.026	110.767	2.27873	1.12019e-15	1.94678e-13
ENSMUSG00000030744	Rps3	ribosomal protein S3	4073.75	4038.17	1753.45	1824.51	1.18085	6.92968e-07	1.6794e-05
ENSMUSG00000035227	Spcs2	signal peptidase complex subunit 2 homolog (S. cerevisiae)	1834.9	1166.99	746.029	407.196	1.38082	0.00261493	0.0159455
ENSMUSG00000035165	Kcne3	potassium voltage-gated channel, Isk-related subfamily, gene 3	26.9991	28.1686	2.43535	8.81104	2.24973	0.00142755	0.00993419
ENSMUSG00000044881	Coa4	cytochrome c oxidase assembly factor 4	122.534	133.801	41.401	51.6075	1.45829	8.21252e-05	0.000982527
ENSMUSG00000030706	Mrpl48	mitochondrial ribosomal protein L48	412.256	424.541	135.568	135.312	1.62726	3.53775e-08	1.17699e-06
ENSMUSG00000030649	Anapc15	anaphase promoting complex C subunit 15	99.689	140.843	37.342	40.9084	1.61876	0.000106598	0.00121479
ENSMUSG00000064307	Lrrc51	leucine rich repeat containing 51	25.9607	22.1325	8.92962	3.77616	1.95489	0.00323148	0.0189023
ENSMUSG00000083854	Dnajc19-ps	DnaJ heat shock protein family (Hsp40) member C19, pseudogene	598.134	449.692	139.627	105.103	2.10044	3.94449e-09	1.71378e-07
ENSMUSG00000066245	Gm10156	predicted gene 10156	52.9598	90.542	10.5532	11.3285	2.71148	6.13702e-07	1.5151e-05
ENSMUSG00000031023	Akip1	A kinase (PRKA) interacting protein 1	229.492	295.771	112.026	121.466	1.1691	0.000825511	0.00643265
ENSMUSG00000110424	1700012D14Rik	RIKEN cDNA 1700012D14 gene	21.807	44.265	8.11783	10.6991	1.80598	0.0114575	0.0497963
ENSMUSG00000030751	Psma1	proteasome subunit alpha 1	2244.04	1506.02	526.036	348.036	2.10191	4.76278e-08	1.53531e-06
ENSMUSG00000030664	Sox6os	SRY (sex determining region Y)-box 6, opposite strand	21.807	28.1686	4.8707	8.81104	1.8495	0.00872013	0.040597
ENSMUSG00000008683	Rps15a	ribosomal protein S15A	2474.57	2407.41	282.501	335.449	2.98139	5.26313e-15	7.55603e-13
ENSMUSG00000030652	Coq7	demethyl-Q 7	472.484	441.644	265.453	164.892	1.08973	0.000689495	0.00559733
ENSMUSG00000108911	Gm45113	predicted gene 45113	28.0375	26.1566	3.24713	6.92296	2.38011	0.000417293	0.00370066
ENSMUSG00000030869	Ndufab1	NADH:ubiquinone oxidoreductase subunit AB1	1062.31	1050.29	286.56	242.933	1.99769	6.58741e-16	1.22544e-13
ENSMUSG00000084230	Gm14388	predicted gene 14388	91.3816	70.4216	36.5303	14.4753	1.67854	0.00390094	0.0217491
ENSMUSG00000030763	Lcmt1	leucine carboxyl methyltransferase 1	127.727	96.5781	49.5188	53.4956	1.12035	0.000937479	0.00711622
ENSMUSG00000030717	Nupr1	nuclear protein transcription regulator 1	41.5371	61.3674	2.43535	16.3634	2.41985	0.00138323	0.00966649
ENSMUSG00000047721	Bola2	bolA-like 2 (E. coli)	689.516	993.95	172.098	217.129	2.11211	1.28917e-05	0.000206643
ENSMUSG00000060538	Tmem219	transmembrane protein 219	510.906	393.355	217.558	205.171	1.09722	0.000930406	0.00707473
ENSMUSG00000042462	Dctpp1	dCTP pyrophosphatase 1	640.71	773.631	248.406	215.241	1.60959	6.56621e-05	0.000820497
ENSMUSG00000030793	Pycard	PYD and CARD domain containing	49.8445	40.2409	6.49427	13.2166	2.17109	0.000529852	0.00449761
ENSMUSG00000108608	Gm6916	predicted pseudogene 6916	46.7292	27.1626	1.62357	6.2936	3.16394	1.02569e-05	0.000168499
ENSMUSG00000063179	Pstk	phosphoseryl-tRNA kinase	138.111	129.777	42.2127	31.468	1.86889	1.41562e-06	3.11768e-05
ENSMUSG00000030946	Lhpp	phospholysine phosphohistidine inorganic pyrophosphate phosphatase	1614.75	1560.34	806.101	749.568	1.02952	3.07946e-06	6.01679e-05
ENSMUSG00000030960	Eef1akmt2	EEF1A lysine methyltransferase 2	47.7677	54.3252	21.1064	18.8808	1.35622	0.00214396	0.0136535
ENSMUSG00000030983	Bccip	BRCA2 and CDKN1A interacting protein	1393.57	1386.3	408.327	380.763	1.81716	7.35502e-14	8.59691e-12
ENSMUSG00000054612	Mgmt	O-6-methylguanine-DNA methyltransferase	835.934	727.354	223.24	208.948	1.85529	1.26515e-10	7.99525e-09
ENSMUSG00000078566	Bnip3	BCL2/adenovirus E1B interacting protein 3	1428.88	1106.62	578.802	532.439	1.19021	0.00164617	0.0111159
ENSMUSG00000083626	Gm4459	predicted gene 4459	710.284	721.318	155.862	134.054	2.30609	2.5352e-20	7.78718e-18
ENSMUSG00000025481	Urah	urate (5-hydroxyiso-) hydrolase	3459	2628.74	1208.75	619.92	1.73575	6.51389e-06	0.000114409
ENSMUSG00000025486	Sirt3	sirtuin 3	1268.96	1635.79	615.332	628.731	1.22335	0.000156431	0.00165688
ENSMUSG00000025488	Cox8b	cytochrome c oxidase subunit 8B	147.457	16.0964	10.5532	2.51744	3.66585	0.000640962	0.00526809
ENSMUSG00000109628	BC024386	cDNA sequence BC023486	4241.98	7208.15	1991.3	3022.82	1.19116	0.0025552	0.01569
ENSMUSG00000060591	Ifitm2	interferon induced transmembrane protein 2	1819.32	1543.24	516.294	392.091	1.8892	1.2142e-11	9.21673e-10
ENSMUSG00000025492	Ifitm3	interferon induced transmembrane protein 3	10520.3	7588.43	2990.61	1796.19	1.91976	1.03226e-07	3.09162e-06
ENSMUSG00000109703	Gm45299	predicted gene 45299	6.23056	15.0903	0.811783	3.1468	2.36466	0.0106807	0.0473234
ENSMUSG00000025504	Eps8l2	EPS8-like 2	343.719	503.011	193.204	189.437	1.1461	0.00860268	0.0401925
ENSMUSG00000025508	Rplp2	ribosomal protein, large P2	865.01	1482.88	455.411	534.956	1.24517	0.00679261	0.0335515
ENSMUSG00000038489	Polr2l	polymerase (RNA) II (DNA directed) polypeptide L	690.554	604.619	142.874	103.844	2.39536	1.70853e-13	1.74932e-11
ENSMUSG00000037772	Mrpl23	mitochondrial ribosomal protein L23	42.5755	50.3011	12.1768	20.1395	1.50801	0.00221853	0.0140069
ENSMUSG00000045455	Gm9797	predicted pseudogene 9797	136.034	88.53	30.8478	23.2863	2.05828	6.92527e-06	0.000120513
ENSMUSG00000078453	Abracl	ABRA C-terminal like	116.304	150.903	31.6596	29.5799	2.12781	8.14416e-09	3.23676e-07
ENSMUSG00000111356	Rpl32l	ribosomal protein L32-like	242.992	331.987	34.0949	42.1671	2.91164	3.04507e-09	1.36337e-07
ENSMUSG00000019990	Pde7b	phosphodiesterase 7B	58.1519	84.5059	21.9182	20.7689	1.74211	0.00218743	0.013847
ENSMUSG00000078452	Raet1d	retinoic acid early transcript delta	652.132	797.776	188.334	245.45	1.73917	5.69923e-09	2.35973e-07
ENSMUSG00000061983	Rps12	ribosomal protein S12	119.419	189.132	38.9656	33.3561	2.09531	6.60465e-05	0.000823741
ENSMUSG00000112758	Gm36172	predicted gene, 36172	82.0358	65.3915	31.6596	20.1395	1.52186	0.000168341	0.00175628
ENSMUSG00000096546	Smlr1	small leucine-rich protein 1	749.745	924.535	164.792	181.256	2.27391	1.77834e-11	1.3122e-09
ENSMUSG00000064208	Gm10145	predicted gene 10145	96.5737	60.3613	25.1653	18.8808	1.83937	0.000153477	0.00163346
ENSMUSG00000069682	Gm10275	predicted pseudogene 10275	2711.33	3286.67	828.831	986.207	1.72432	7.49904e-06	0.000127968
ENSMUSG00000019791	Hint3	histidine triad nucleotide binding protein 3	656.286	627.758	177.781	166.151	1.90112	2.33715e-11	1.67767e-09
ENSMUSG00000000296	Tpd52l1	tumor protein D52-like 1	112.15	99.5962	52.7659	40.279	1.19122	0.00213934	0.0136438
ENSMUSG00000110960	Supt4b	SPT4B, DSIF elongation factor subunit	362.411	387.319	102.285	76.1526	2.07485	5.12622e-10	2.74118e-08
ENSMUSG00000110935	Gm8834	predicted gene 8834	256.492	192.15	100.661	41.5378	1.66486	0.000316013	0.00298136
ENSMUSG00000063953	Amd2	S-adenosylmethionine decarboxylase 2	21.807	21.1265	5.68248	3.77616	2.20014	0.00313949	0.0184711
ENSMUSG00000019837	Gtf3c6	general transcription factor IIIC, polypeptide 6, alpha	265.837	360.156	94.9787	88.7398	1.76951	2.74418e-06	5.47254e-05
ENSMUSG00000090708	Gm17196	predicted gene 17196	13.4996	16.0964	3.24713	1.25872	2.7701	0.00163454	0.0110587
ENSMUSG00000091370	5730435O14Rik	RIKEN cDNA 5730435O14 gene	25.9607	27.1626	10.5532	3.77616	1.92297	0.00695902	0.0342327
ENSMUSG00000045886	Gm9803	predicted gene 9803	394.602	383.295	152.615	110.767	1.56537	2.05331e-06	4.27762e-05
ENSMUSG00000110841	Gpx4-ps2	glutathione peroxidase 4, pseudogene 2	5716.54	3767.55	1826.51	1343.05	1.58145	1.4827e-06	3.23694e-05
ENSMUSG00000019857	Asf1a	anti-silencing function 1A histone chaperone	76.8436	73.4396	31.6596	30.2093	1.28139	0.0027284	0.0164476
ENSMUSG00000019874	Fabp7	fatty acid binding protein 7, brain	17.6533	44.265	8.92962	7.55232	1.91704	0.00340774	0.019672
ENSMUSG00000009646	Pla2g12b	phospholipase A2, group XIIB	772.59	575.445	364.491	273.142	1.08114	0.000765324	0.00608207
ENSMUSG00000020083	Fam241b	family with sequence similarity 241, member B	60.2288	43.259	23.5417	12.5872	1.53169	0.0060946	0.0306749
ENSMUSG00000020077	Srgn	serglycin	181.725	260.56	55.2013	66.7122	1.85632	2.04989e-07	5.66422e-06
ENSMUSG00000036764	Dnajc12	DnaJ heat shock protein family (Hsp40) member C12	129.803	151.909	51.1424	52.8662	1.43711	8.05705e-05	0.000970078
ENSMUSG00000112189	C730027H18Rik	RIKEN cDNA C730027H18 gene	36.345	61.3674	17.0475	18.8808	1.4416	0.00326835	0.0190253
ENSMUSG00000037710	Cisd1	CDGSH iron sulfur domain 1	3172.4	2526.12	1207.12	865.999	1.45931	1.89925e-07	5.30344e-06
ENSMUSG00000019923	Zwint	ZW10 interactor	727.938	463.776	276.818	241.674	1.20097	0.00267065	0.016203
ENSMUSG00000072407	Gm6419	predicted gene 6419	292.837	237.421	47.8952	32.0974	2.73777	7.21995e-14	8.51439e-12
ENSMUSG00000020175	Rab36	RAB36, member RAS oncogene family	74.7668	102.614	36.5303	33.3561	1.34624	0.0012255	0.00881539
ENSMUSG00000020180	Snrpd3	small nuclear ribonucleoprotein D3	1419.53	1367.18	263.83	213.353	2.54751	1.54555e-20	4.97894e-18
ENSMUSG00000001666	Ddt	D-dopachrome tautomerase	1716.52	1496.96	737.099	455.657	1.43097	2.93725e-06	5.80683e-05
ENSMUSG00000001663	Gstt1	glutathione S-transferase, theta 1	8839.09	7094.47	2648.04	2119.06	1.74106	7.89074e-11	5.18512e-09
ENSMUSG00000033307	Mif	macrophage migration inhibitory factor (glycosylation-inhibiting factor)	1508.83	2076.43	652.674	750.197	1.35358	0.00173019	0.0115591
ENSMUSG00000049422	Chchd10	coiled-coil-helix-coiled-coil-helix domain containing 10	7883.74	8918.39	3089.65	2708.77	1.53499	3.05234e-07	8.06307e-06
ENSMUSG00000085468	Gm15343	predicted gene 15343	74.7668	84.5059	29.2242	26.4331	1.51951	0.000469297	0.00407259
ENSMUSG00000064317	Gm10146	predicted gene 10146	654.209	698.179	64.1309	76.7819	3.26062	5.72706e-16	1.08061e-13
ENSMUSG00000005054	Cstb	cystatin B	1644.87	1572.41	234.605	177.48	2.96747	1.4931e-30	1.97208e-27
ENSMUSG00000111897	Gm19810	predicted gene, 19810	244.03	323.939	47.0834	86.2223	2.08774	0.000379254	0.00342158
ENSMUSG00000061780	Cfd	complement factor D (adipsin)	124.611	51.3071	22.7299	6.2936	2.62169	8.10997e-05	0.000973476
ENSMUSG00000004667	Polr2e	polymerase (RNA) II (DNA directed) polypeptide E	721.707	698.179	280.877	271.884	1.36118	5.68734e-05	0.000724382
ENSMUSG00000075706	Gpx4	glutathione peroxidase 4	1346.84	925.541	478.14	293.282	1.56004	3.27248e-06	6.32839e-05
ENSMUSG00000003072	Atp5d	ATP synthase, H+ transporting, mitochondrial F1 complex, delta subunit	6027.03	5034.14	2686.19	2134.79	1.19826	2.265e-05	0.000334259
ENSMUSG00000035595	Fam174c	family with sequence similarity 174, member C	84.1126	72.4336	32.4713	23.2863	1.4984	0.000186641	0.00190506
ENSMUSG00000020153	Ndufs7	NADH:ubiquinone oxidoreductase core subunit S7	2133.97	2224.32	903.515	935.858	1.2445	8.0925e-05	0.000973459
ENSMUSG00000063457	Rps15	ribosomal protein S15	5059.22	7192.05	1815.96	2272.62	1.58321	0.00163842	0.0110723
ENSMUSG00000020163	Uqcr11	ubiquinol-cytochrome c reductase, complex III subunit XI	9578.45	10834.9	1427.93	1370.12	2.86705	1.56256e-13	1.62507e-11
ENSMUSG00000055862	Izumo4	IZUMO family member 4	167.187	340.036	88.4844	119.578	1.28404	0.00466309	0.0249555
ENSMUSG00000035278	Plekhj1	pleckstrin homology domain containing, family J member 1	447.562	524.138	206.193	183.773	1.31804	2.83011e-05	0.000402066
ENSMUSG00000035215	Lsm7	LSM7 homolog, U6 small nuclear RNA and mRNA degradation associated	56.0751	121.729	19.4828	28.9506	1.87073	0.00135498	0.00951946
ENSMUSG00000020219	Timm13	translocase of inner mitochondrial membrane 13	1419.53	1443.64	696.51	589.081	1.15553	0.000315543	0.00298
ENSMUSG00000074862	BC025920	cDNA sequence BC025920	41.5371	25.1506	8.92962	10.6991	1.7582	0.00706472	0.0346405
ENSMUSG00000062931	Zfp938	zinc finger protein 938	61.2672	86.5179	20.2946	16.3634	2.01912	5.81383e-06	0.000103489
ENSMUSG00000063320	1190007I07Rik	RIKEN cDNA 1190007I07 gene	208.724	317.903	74.6841	74.2645	1.82239	1.17027e-07	3.41213e-06
ENSMUSG00000112375	Gm38560	predicted gene, 38560	11.4227	18.1084	1.62357	3.1468	2.59408	0.00194802	0.0126248
ENSMUSG00000111875	Gm5425	predicted gene 5425	209.762	214.283	63.3191	45.3139	1.97189	2.52776e-09	1.15127e-07
ENSMUSG00000050490	Psma5-ps	proteasome subunit alpha 5, pseudogene	554.52	359.15	158.298	88.7398	1.89	1.70093e-05	0.000263994
ENSMUSG00000020056	Washc3	WASH complex subunit 3	349.95	259.554	92.5433	89.9985	1.73952	6.17471e-06	0.000109177
ENSMUSG00000111740	Gm49783	predicted gene, 49783	29.076	32.1927	5.68248	4.40552	2.6161	4.09918e-05	0.000552469
ENSMUSG00000020018	Snrpf	small nuclear ribonucleoprotein polypeptide F	165.11	237.421	36.5303	33.3561	2.52852	5.08493e-11	3.44419e-09
ENSMUSG00000020022	Ndufa12	NADH:ubiquinone oxidoreductase subunit A12	1536.87	1548.27	206.193	191.325	2.95687	1.19423e-25	6.57223e-23
ENSMUSG00000062981	Mrpl42	mitochondrial ribosomal protein L42	894.086	810.854	205.381	171.186	2.18042	1.15386e-15	1.97924e-13
ENSMUSG00000101517	4732465J04Rik	RIKEN cDNA 4732465J04 gene	374.872	219.313	99.0376	44.0552	2.05908	8.1518e-05	0.000976146
ENSMUSG00000111923	Gm34777	predicted gene, 34777	26.9991	87.5239	4.8707	13.8459	2.59459	0.00126411	0.00900777
ENSMUSG00000020186	Csrp2	cysteine and glycine-rich protein 2	423.678	473.837	201.322	189.437	1.2002	5.43601e-05	0.000695052
ENSMUSG00000112249	Gm30262	predicted gene, 30262	219.108	253.518	90.9198	127.76	1.1086	0.00143853	0.00998427
ENSMUSG00000050663	Trhde	TRH-degrading enzyme	74.7668	109.656	38.9656	15.1046	1.78313	0.00222546	0.0140349
ENSMUSG00000111964	Gm8942	predicted gene 8942	99.689	103.62	20.2946	32.0974	1.94797	0.000143393	0.00154733
ENSMUSG00000112461	Gm47625	predicted gene, 47625	17.6533	46.277	6.49427	10.6991	1.88319	0.0107732	0.0476374
ENSMUSG00000112796	Gm40770	predicted gene, 40770	98.6506	124.747	25.9771	23.2863	2.18375	4.06441e-06	7.64711e-05
ENSMUSG00000020225	Tmbim4	transmembrane BAX inhibitor motif containing 4	1758.06	1481.87	482.199	368.176	1.93077	3.41527e-11	2.36172e-09
ENSMUSG00000112539	Gm40787	predicted gene, 40787	53.9982	38.2288	9.7414	9.4404	2.266	5.52339e-06	9.91208e-05
ENSMUSG00000112774	Gm36041	predicted gene, 36041	160.956	392.349	26.7889	91.2572	2.22374	0.00135381	0.00951631
ENSMUSG00000112294	Gm4129	predicted gene 4129	36.345	47.283	10.5532	13.8459	1.7709	0.0060369	0.0305032
ENSMUSG00000112639	A730063M14Rik	RIKEN cDNA A730063M14 gene	52.9598	106.638	17.0475	26.4331	1.87156	0.0107901	0.0476847
ENSMUSG00000025408	Ddit3	DNA-damage inducible transcript 3	229.492	224.343	52.7659	73.6351	1.83876	1.99889e-07	5.53487e-06
ENSMUSG00000040280	Ndufa4l2	Ndufa4, mitochondrial complex associated like 2	66.4593	61.3674	21.1064	16.3634	1.77689	0.000461653	0.00402211
ENSMUSG00000040195	Nemp1	nuclear envelope integral membrane protein 1	68.5362	71.4276	21.9182	28.9506	1.4525	0.000519492	0.00442675
ENSMUSG00000112909	Gm10120	predicted gene 10120	114.227	125.753	47.8952	50.3488	1.28791	0.00457459	0.0245614
ENSMUSG00000047631	Apof	apolipoprotein F	10555.6	7515.99	4867.45	3081.98	1.18489	0.00390017	0.0217491
ENSMUSG00000025381	Cnpy2	canopy FGF signaling regulator 2	2223.27	2379.24	593.414	555.096	2.00288	2.19389e-13	2.19522e-11
ENSMUSG00000090841	Myl6	myosin, light polypeptide 6, alkali, smooth muscle and non-muscle	1390.45	1255.52	504.118	478.314	1.42951	1.86717e-06	3.93471e-05
ENSMUSG00000039824	Myl6b	myosin, light polypeptide 6B	35.3065	39.2349	12.1768	15.1046	1.44352	0.0068547	0.033795
ENSMUSG00000112850	Gm9176	predicted gene 9176	10.3843	31.1867	2.43535	3.77616	2.72501	0.00182751	0.0120233
ENSMUSG00000025362	Rps26	ribosomal protein S26	1781.94	2162.95	638.874	692.925	1.56651	4.80956e-05	0.000632716
ENSMUSG00000064030	Pym1	PYM homolog 1, exon junction complex associated factor	266.876	291.746	113.65	119.578	1.25955	1.66543e-05	0.000259399
ENSMUSG00000078427	Sarnp	SAP domain containing ribonucleoprotein	53.9982	52.3132	27.6006	23.2863	1.06779	0.0108029	0.0476847
ENSMUSG00000025353	Ormdl2	ORM1-like 2 (S. cerevisiae)	328.143	236.415	99.8494	42.7965	1.98872	0.0010432	0.00775914
ENSMUSG00000025351	Cd63	CD63 antigen	95.5353	144.867	34.0949	41.5378	1.66682	0.00774826	0.0371871
ENSMUSG00000025350	Rdh5	retinol dehydrogenase 5	276.222	246.475	125.015	134.683	1.00811	0.00055666	0.004701
ENSMUSG00000090247	Bloc1s1	biogenesis of lysosomal organelles complex-1, subunit 1	71.6515	69.4155	10.5532	16.3634	2.37536	3.1868e-06	6.18081e-05
ENSMUSG00000025347	Mettl7b	methyltransferase like 7B	23520.4	20177.8	6487.77	5452.15	1.87183	3.4532e-12	2.83291e-10
ENSMUSG00000097691	9030616G12Rik	RIKEN cDNA 9030616G12 gene	218.07	226.355	35.7185	43.4258	2.48609	1.03617e-08	3.96689e-07
ENSMUSG00000065952	Rps23rg1	ribosomal protein S23, retrogene 1	40.4987	31.1867	13.8003	16.9927	1.21079	0.0110262	0.0483672
ENSMUSG00000087687	Pet100	PET100 homolog	377.988	410.457	103.097	106.362	1.91217	1.43208e-05	0.000227616
ENSMUSG00000089665	Fcor	Foxo1 corepressor	50.8829	35.2108	12.1768	6.2936	2.23704	0.00181757	0.0119912
ENSMUSG00000040236	Trappc5	trafficking protein particle complex 5	582.558	661.963	224.052	244.821	1.40795	7.41154e-05	0.000908085
ENSMUSG00000109089	4833411C07Rik	RIKEN cDNA 4833411C07 gene	184.84	309.855	34.9067	37.7616	2.7662	1.29031e-08	4.86677e-07
ENSMUSG00000099338	2810030D12Rik	RIKEN cDNA 2810030D12 gene	31.1528	73.4396	7.30605	22.0276	1.81459	0.004931	0.0259787
ENSMUSG00000038398	Upf3a	UPF3 regulator of nonsense transcripts homolog A (yeast)	163.033	172.03	83.6137	81.1874	1.02413	0.00459682	0.0246508
ENSMUSG00000081094	Rpl19-ps11	ribosomal protein L19, pseudogene 11	3843.22	4433.54	1094.28	1129.7	1.8959	2.13839e-06	4.42002e-05
ENSMUSG00000044748	Defb1	defensin beta 1	11.4227	29.1746	5.68248	1.25872	2.60043	0.00531051	0.0275524
ENSMUSG00000031534	Smim19	small integral membrane protein 19	287.644	292.752	140.439	142.865	1.03447	5.83746e-05	0.000740646
ENSMUSG00000031546	Gins4	GINS complex subunit 4 (Sld5 homolog)	190.032	140.843	88.4844	67.3415	1.09014	0.00107231	0.00793893
ENSMUSG00000083557	Gm6877	predicted pseudogene 6877	14.538	25.1506	2.43535	5.03488	2.38537	0.00955936	0.0436507
ENSMUSG00000031586	Rbpms	RNA binding protein gene with multiple splicing	552.443	608.643	284.936	249.227	1.12102	7.57096e-05	0.000921634
ENSMUSG00000063412	Gm10131	predicted pseudogene 10131	369.68	279.674	90.108	74.8938	1.97887	5.64718e-09	2.34553e-07
ENSMUSG00000109698	Gm45469	predicted gene 45469	7.26899	14.0843	0	1.88808	3.38586	0.00732427	0.0356839
ENSMUSG00000031594	Fgl1	fibrinogen-like protein 1	7476.68	7252.41	2277.05	1567.11	1.93814	4.25743e-08	1.38845e-06
ENSMUSG00000085445	Gm16348	predicted gene 16348	26.9991	66.3975	6.49427	18.2514	1.8982	0.00772059	0.0370813
ENSMUSG00000053038	Gm6180	predicted pseudogene 6180	146.418	139.837	61.6955	41.5378	1.47901	3.78194e-05	0.000514438
ENSMUSG00000050914	Ankrd37	ankyrin repeat domain 37	19.7301	29.1746	3.24713	6.2936	2.336	0.00476248	0.0253123
ENSMUSG00000109807	Gm45244	predicted gene 45244	236.761	429.572	91.7315	116.432	1.67767	0.00258386	0.0158283
ENSMUSG00000052825	Gm9892	predicted gene 9892	304.259	852.101	74.6841	169.927	2.23919	0.000806283	0.00632329
ENSMUSG00000031609	Sap30	sin3 associated polypeptide	73.7283	42.2529	22.7299	20.7689	1.41605	0.00373084	0.0209778
ENSMUSG00000096917	2500002B13Rik	RIKEN cDNA 2500002B13 gene	25.9607	4.02409	4.05892	1.25872	2.53972	0.0102021	0.0458964
ENSMUSG00000031641	Cbr4	carbonyl reductase 4	319.836	283.698	147.745	126.501	1.13951	0.000167492	0.00175019
ENSMUSG00000036199	Ndufa13	NADH:ubiquinone oxidoreductase subunit A13	3462.12	4034.15	1321.58	1226.62	1.55674	0.000121519	0.00135217
ENSMUSG00000110545	Gm7730	predicted gene 7730	439.255	337.017	134.756	101.327	1.72042	2.46276e-08	8.42699e-07
ENSMUSG00000002345	Borcs8	BLOC-1 related complex subunit 8	169.264	177.06	77.1194	81.1874	1.12837	4.61778e-05	0.000612366
ENSMUSG00000057788	Ddx49	DEAD box helicase 49	264.799	307.843	133.132	127.76	1.13494	2.56493e-05	0.000371466
ENSMUSG00000055681	Cope	coatomer protein complex, subunit epsilon	2839.06	2235.38	1105.65	786.071	1.42407	2.12946e-06	4.40911e-05
ENSMUSG00000058833	Rex1bd	required for excision 1-B domain containing	1121.5	1249.48	471.646	414.748	1.41977	0.000114206	0.00128377
ENSMUSG00000031848	Lsm4	LSM4 homolog, U6 small nuclear RNA and mRNA degradation associated	816.204	772.625	219.182	208.318	1.89425	7.7785e-09	3.10388e-07
ENSMUSG00000071076	Jund	jun D proto-oncogene	1507.8	2025.12	500.059	512.299	1.80313	1.86596e-05	0.00028525
ENSMUSG00000095026	Gm3336	predicted gene 3336	65.4209	95.5721	30.8478	28.3212	1.44704	0.00038447	0.0034639
ENSMUSG00000100691	2010320M18Rik	RIKEN cDNA 2010320M18 gene	130.842	153.921	53.5777	58.5305	1.34379	0.000951645	0.0071991
ENSMUSG00000007721	Ccdc124	coiled-coil domain containing 124	823.473	729.366	414.01	302.722	1.11614	0.00472299	0.025174
ENSMUSG00000002395	Use1	unconventional SNARE in the ER 1 homolog (S. cerevisiae)	1077.89	1281.67	452.163	497.194	1.31336	0.00159187	0.0108129
ENSMUSG00000002396	Ocel1	occludin/ELL domain containing 1	376.949	424.541	168.851	181.256	1.19454	0.00115439	0.00841455
ENSMUSG00000034880	Mrpl34	mitochondrial ribosomal protein L34	740.399	589.529	275.195	179.368	1.55082	7.68973e-06	0.000130547
ENSMUSG00000046718	Bst2	bone marrow stromal cell antigen 2	4311.55	3007	1319.15	882.992	1.73303	7.29651e-07	1.75862e-05
ENSMUSG00000003039	Fam32a	family with sequence similarity 32, member A	880.586	813.872	360.432	314.68	1.32811	5.30467e-05	0.000683552
ENSMUSG00000070713	Gm10282	predicted pseudogene 10282	80.9973	84.5059	37.342	22.0276	1.49203	0.000352878	0.00323404
ENSMUSG00000019732	Calr3	calreticulin 3	46.7292	50.3011	12.9885	16.9927	1.68594	0.000806688	0.00632329
ENSMUSG00000031622	Sin3b	transcriptional regulator, SIN3B (yeast)	1195.23	1170	400.209	399.014	1.56532	1.92218e-08	6.73427e-07
ENSMUSG00000049891	Gm7984	predicted gene 7984	89.3047	28.1686	22.7299	11.3285	1.79588	0.0102083	0.0458964
ENSMUSG00000110057	Gm2225	predicted gene 2225	822.434	1081.47	103.097	144.123	2.9434	1.01021e-10	6.47711e-09
ENSMUSG00000031683	Lsm6	LSM6 homolog, U6 small nuclear RNA and mRNA degradation associated	921.085	1059.34	241.911	163.634	2.28955	6.6115e-09	2.70355e-07
ENSMUSG00000036977	Anapc10	anaphase promoting complex subunit 10	28.0375	28.1686	10.5532	8.18168	1.59566	0.00405788	0.0223972
ENSMUSG00000033938	Ndufb7	NADH:ubiquinone oxidoreductase subunit B7	3645.92	4728.3	788.242	873.552	2.33314	3.01983e-07	8.01845e-06
ENSMUSG00000074219	Gm10644	predicted gene 10644	36.345	60.3613	12.1768	13.2166	1.9275	0.000438264	0.00384368
ENSMUSG00000019362	D8Ertd738e	DNA segment, Chr 8, ERATO Doi 738, expressed	1133.96	1401.39	593.414	595.375	1.09272	0.00353726	0.0202339
ENSMUSG00000033751	Gadd45gip1	growth arrest and DNA-damage-inducible, gamma interacting protein 1	591.904	551.3	181.84	145.382	1.8065	1.45941e-08	5.38432e-07
ENSMUSG00000052926	Rnaseh2a	ribonuclease H2, large subunit	417.448	392.349	120.144	125.243	1.72193	3.09698e-09	1.38192e-07
ENSMUSG00000005161	Prdx2	peroxiredoxin 2	2483.92	2136.79	987.129	749.568	1.41232	2.29593e-07	6.27841e-06
ENSMUSG00000041203	Trir	telomerase RNA component interacting RNase	1464.18	1501.99	528.471	551.319	1.45774	2.31727e-06	4.73678e-05
ENSMUSG00000005150	Wdr83	WD repeat domain containing 83	258.568	333.999	129.885	159.857	1.03008	0.000272297	0.00265228
ENSMUSG00000059355	Wdr83os	WD repeat domain 83 opposite strand	975.083	879.264	282.501	217.129	1.8933	4.67119e-09	1.97928e-07
ENSMUSG00000031671	Setd6	SET domain containing 6	232.608	267.602	121.768	112.026	1.0987	8.10273e-05	0.000973476
ENSMUSG00000061104	Sap18b	Sin3-associated polypeptide 18B	767.398	883.288	288.183	252.373	1.61147	4.67546e-09	1.97928e-07
ENSMUSG00000054400	Cklf	chemokine-like factor	18.6917	39.2349	4.8707	6.92296	2.28766	0.00856425	0.0400621
ENSMUSG00000031879	Ciao2b	cytosolic iron-sulfur assembly component 2B	356.181	306.837	139.627	103.215	1.45278	5.69129e-07	1.41831e-05
ENSMUSG00000014856	Tmem208	transmembrane protein 208	721.707	446.674	246.782	185.032	1.43736	3.14784e-05	0.000441835
ENSMUSG00000110686	Gm45855	predicted gene 45855	234.685	184.102	105.532	101.327	1.01777	0.00368803	0.0207814
ENSMUSG00000036672	Cenpt	centromere protein T	56.0751	42.2529	18.671	18.8808	1.38778	0.00464054	0.024865
ENSMUSG00000031897	Psmb10	proteasome (prosome, macropain) subunit, beta type 10	842.165	1040.23	351.502	409.084	1.30699	0.000195329	0.0019876
ENSMUSG00000033106	Slc7a6os	solute carrier family 7, member 6 opposite strand	337.489	408.445	163.168	169.298	1.16562	2.34158e-05	0.000344789
ENSMUSG00000060019	Gm10073	predicted pseudogene 10073	2450.69	2654.89	972.517	940.264	1.41644	0.000172519	0.00179138
ENSMUSG00000031917	Nip7	NIP7, nucleolar pre-rRNA processing protein	192.109	133.801	76.3076	77.4113	1.08346	0.00111958	0.00821066
ENSMUSG00000059775	Rps26-ps1	ribosomal protein S26, pseudogene 1	1044.66	1252.5	319.031	317.827	1.85084	1.19605e-06	2.70504e-05
ENSMUSG00000110613	Lncbate1	brown adipose tissue enriched long non-coding RNA 1	68.5362	37.2228	14.6121	13.8459	1.89444	0.000230956	0.00230224
ENSMUSG00000110528	Gm1943	predicted gene 1943	45.6908	96.5781	20.2946	8.18168	2.33513	0.00180888	0.0119565
ENSMUSG00000014633	Cmc2	COX assembly mitochondrial protein 2	208.724	163.982	90.108	59.7892	1.32021	7.50758e-05	0.0009173
ENSMUSG00000031839	Hsbp1	heat shock factor binding protein 1	1348.92	1344.05	607.214	457.545	1.33958	1.88566e-06	3.95959e-05
ENSMUSG00000031827	Cotl1	coactosin-like 1 (Dictyostelium)	454.831	493.957	127.45	172.445	1.65992	2.48154e-05	0.000362167
ENSMUSG00000031818	Cox4i1	cytochrome c oxidase subunit 4I1	9602.34	11570.3	4058.11	3980.7	1.39715	6.04445e-05	0.000765437
ENSMUSG00000025317	Car5a	carbonic anhydrase 5a, mitochondrial	737.283	626.752	374.232	299.575	1.01845	0.000504487	0.00432418
ENSMUSG00000006589	Aprt	adenine phosphoribosyl transferase	682.247	472.83	265.453	251.115	1.16111	0.000141618	0.00153068
ENSMUSG00000015013	Trappc2l	trafficking protein particle complex 2-like	308.413	392.349	90.108	98.1802	1.89527	6.5918e-07	1.60636e-05
ENSMUSG00000097203	4732419C18Rik	RIKEN cDNA 4732419C18 gene	120.458	167	30.036	44.6846	1.93771	2.64461e-05	0.000381331
ENSMUSG00000031980	Agt	angiotensinogen (serpin peptidase inhibitor, clade A, member 8)	15084.2	13328.8	6840.9	6498.77	1.09084	0.000151412	0.00162063
ENSMUSG00000051671	Coa6	cytochrome c oxidase assembly factor 6	410.179	336.011	153.427	114.544	1.47943	8.42891e-05	0.00100296
ENSMUSG00000033931	Rbm34	RNA binding motif protein 34	137.072	296.777	30.8478	74.8938	2.03083	0.000539557	0.00456532
ENSMUSG00000091613	Gm17046	predicted gene 17046	41.5371	25.1506	11.365	8.81104	1.73309	0.00210352	0.0134479
ENSMUSG00000094242	Gm5456	predicted gene 5456	262.722	195.168	84.4255	65.4534	1.61391	3.85202e-05	0.000522356
ENSMUSG00000023156	Rpp14	ribonuclease P 14 subunit	158.879	137.825	76.3076	66.0828	1.06066	0.00935886	0.0429357
ENSMUSG00000045799	Gm9800	predicted gene 9800	571.135	647.878	285.748	224.052	1.25878	0.000376675	0.00340296
ENSMUSG00000060579	Fhit	fragile histidine triad gene	98.6506	66.3975	35.7185	17.6221	1.64296	0.000772322	0.00612295
ENSMUSG00000021741	Gm5457	predicted pseudogene 5457	288.683	288.728	27.6006	15.1046	3.7757	1.3219e-19	3.79558e-17
ENSMUSG00000045107	Saysd1	SAYSVFN motif domain containing 1	198.34	247.481	81.1783	82.4462	1.44608	5.31462e-06	9.60267e-05
ENSMUSG00000049960	Mrps16	mitochondrial ribosomal protein S16	566.981	543.252	183.463	186.291	1.58609	3.43407e-07	8.98161e-06
ENSMUSG00000025290	Rps24	ribosomal protein S24	2150.58	2697.15	606.402	804.322	1.78057	1.55088e-05	0.000244731
ENSMUSG00000114818	Gm35164	predicted gene, 35164	39.4602	16.0964	6.49427	5.03488	2.27687	0.00156816	0.0106764
ENSMUSG00000045776	Lrtm1	leucine-rich repeats and transmembrane domains 1	1307.38	1801.79	299.548	288.247	2.40328	3.90087e-09	1.70042e-07
ENSMUSG00000042682	Selenok	selenoprotein K	2991.71	2320.89	567.437	446.846	2.38972	3.66019e-17	8.05731e-15
ENSMUSG00000042485	Mustn1	musculoskeletal, embryonic nuclear protein 1	84.1126	177.06	41.401	41.5378	1.65532	0.00220173	0.0139141
ENSMUSG00000021917	Spcs1	signal peptidase complex subunit 1 homolog (S. cerevisiae)	660.44	441.644	277.63	207.059	1.186	0.00331224	0.0192553
ENSMUSG00000058351	Smim4	small integral membrane protein 4	381.103	433.596	71.4369	99.4389	2.25008	8.59882e-09	3.4004e-07
ENSMUSG00000021905	Dph3	diphthamine biosynthesis 3	353.065	250.5	97.414	79.9287	1.76917	3.41939e-07	8.97879e-06
ENSMUSG00000078126	Rpl23a-ps3	ribosomal protein L23A, pseudogene 3	434.063	492.951	127.45	159.228	1.69152	1.2588e-06	2.82758e-05
ENSMUSG00000043681	Fam25c	family with sequence similarity 25, member C	1010.39	384.301	235.417	96.2921	2.07393	0.000321728	0.00301161
ENSMUSG00000023064	Sncg	synuclein, gamma	21.807	14.0843	0	0.62936	5.66315	0.000396623	0.00354438
ENSMUSG00000090779	Gm17110	predicted gene 17110	14.538	24.1445	3.24713	3.77616	2.45684	0.0101547	0.0458071
ENSMUSG00000115575	Gm49024	predicted gene, 49024	39.4602	19.1144	8.11783	3.77616	2.3288	0.000778779	0.00615566
ENSMUSG00000037780	Mbl1	mannose-binding lectin (protein A) 1	4337.51	3117.66	1533.46	1001.31	1.55676	5.34195e-06	9.62491e-05
ENSMUSG00000115160	Gm6532	predicted pseudogene 6532	148.495	96.5781	51.1424	26.4331	1.66728	0.00134126	0.00944318
ENSMUSG00000044285	Ubb-ps	ubiquitin B, pseudogene	3236.78	2554.29	611.273	312.792	2.64881	4.3475e-10	2.3728e-08
ENSMUSG00000062081	Gm6055	predicted gene 6055	665.632	504.017	177.781	81.1874	2.17946	2.92436e-07	7.81882e-06
ENSMUSG00000035960	Apex1	apurinic/apyrimidinic endonuclease 1	127.727	59.3553	32.4713	20.1395	1.83921	0.000138086	0.00150482
ENSMUSG00000115312	Gm8518	predicted gene 8518	210.801	277.662	48.707	48.4607	2.3299	3.80195e-07	9.90457e-06
ENSMUSG00000072115	Ang	angiogenin, ribonuclease, RNase A family, 5	3187.97	3929.52	1608.14	1920.18	1.01226	0.00124301	0.00890425
ENSMUSG00000105461	Gm4742	predicted gene 4742	32.1912	21.1265	7.30605	5.66424	2.04667	0.00812019	0.0384276
ENSMUSG00000022174	Dad1	defender against cell death 1	1330.23	1249.48	696.51	452.51	1.1678	0.000213121	0.00214714
ENSMUSG00000010406	Mrpl52	mitochondrial ribosomal protein L52	984.429	1238.41	310.101	320.344	1.81791	8.98522e-06	0.000150224
ENSMUSG00000022193	Psmb5	proteasome (prosome, macropain) subunit, beta type 5	2066.47	1508.03	716.805	520.481	1.5312	1.67038e-06	3.58739e-05
ENSMUSG00000022194	Pabpn1	poly(A) binding protein, nuclear 1	1222.23	2414.45	362.867	517.963	2.04527	3.08969e-05	0.000434134
ENSMUSG00000022210	Dhrs4	dehydrogenase/reductase (SDR family) member 4	3236.78	2531.15	1083.73	753.973	1.65062	6.10674e-07	1.51045e-05
ENSMUSG00000022216	Psme1	proteasome (prosome, macropain) activator subunit 1 (PA28 alpha)	1820.36	1694.14	841.819	720.617	1.1699	9.22861e-06	0.000154098
ENSMUSG00000022217	Emc9	ER membrane protein complex subunit 9	893.047	912.462	340.949	268.737	1.56727	1.339e-06	2.97735e-05
ENSMUSG00000079197	Psme2	proteasome (prosome, macropain) activator subunit 2 (PA28 beta)	507.791	386.313	208.628	183.773	1.18896	4.49203e-05	0.00059749
ENSMUSG00000010376	Nedd8	neural precursor cell expressed, developmentally down-regulated gene 8	1127.73	1057.33	393.715	324.75	1.60573	6.5538e-10	3.46907e-08
ENSMUSG00000002326	Gmpr2	guanosine monophosphate reductase 2	40.4987	26.1566	10.5532	12.5872	1.5192	0.00657734	0.0326838
ENSMUSG00000022219	Cideb	cell death-inducing DNA fragmentation factor, alpha subunit-like effector B	1152.65	841.035	443.234	224.052	1.58035	0.00043657	0.00383647
ENSMUSG00000022223	Sdr39u1	short chain dehydrogenase/reductase family 39U, member 1	47.7677	50.3011	23.5417	16.3634	1.3063	0.0106331	0.0472073
ENSMUSG00000021951	Eef1akmt1	EEF1A alpha lysine methyltransferase 1	69.5746	51.3071	28.4124	22.657	1.24772	0.00781758	0.037439
ENSMUSG00000021967	Mrpl57	mitochondrial ribosomal protein L57	1117.35	1172.02	272.759	264.331	2.09188	2.36273e-11	1.68686e-09
ENSMUSG00000021928	Ebpl	emopamil binding protein-like	1757.02	2202.18	829.643	974.249	1.13394	0.00200682	0.0129487
ENSMUSG00000022035	Ccdc25	coiled-coil domain containing 25	364.488	464.782	164.792	160.487	1.35042	0.000326523	0.00304779
ENSMUSG00000115186	Gm49417	predicted gene, 49417	66.4593	141.849	32.4713	35.8735	1.60723	0.00745413	0.0361035
ENSMUSG00000033446	Lpar6	lysophosphatidic acid receptor 6	233.646	206.235	108.779	100.068	1.07547	0.00154162	0.0105425
ENSMUSG00000021996	Esd	esterase D/formylglutathione hydrolase	5801.69	3902.36	1707.18	1229.77	1.72447	4.1135e-06	7.72846e-05
ENSMUSG00000085829	Gm4285	predicted gene 4285	79.9589	116.699	36.5303	40.9084	1.34318	0.0032438	0.0189492
ENSMUSG00000060126	Tpt1	tumor protein, translationally-controlled 1	1627.22	1863.15	692.451	583.417	1.45243	6.88325e-08	2.13385e-06
ENSMUSG00000022013	Dnajc15	DnaJ heat shock protein family (Hsp40) member C15	801.666	810.854	178.592	144.753	2.31991	1.6417e-13	1.69403e-11
ENSMUSG00000115539	Gm6997	predicted gene 6997	78.9205	84.5059	43.0245	33.9854	1.09077	0.00601944	0.0304383
ENSMUSG00000022025	Cnmd	chondromodulin	103.843	118.711	29.2242	27.6918	1.96879	2.27978e-06	4.68294e-05
ENSMUSG00000062611	Rps3a2	ribosomal protein S3A2	721.707	874.233	322.278	352.442	1.24177	0.000163261	0.00171547
ENSMUSG00000110273	Gm41231	predicted gene, 41231	15.5764	26.1566	7.30605	1.25872	2.33533	0.0100837	0.0456114
ENSMUSG00000075486	Commd6	COMM domain containing 6	539.982	474.843	194.016	186.92	1.41381	6.49896e-06	0.000114299
ENSMUSG00000060143	Gm10076	predicted gene 10076	824.511	823.932	374.232	318.456	1.25129	0.000707084	0.00570505
ENSMUSG00000058126	Tpm3-rs7	tropomyosin 3, related sequence 7	164.072	158.952	73.0605	50.3488	1.39084	0.0113055	0.0492979
ENSMUSG00000025545	Clybl	citrate lyase beta like	683.285	490.939	313.348	190.696	1.22215	0.000422447	0.00374224
ENSMUSG00000025893	Kbtbd3	kelch repeat and BTB (POZ) domain containing 3	32.1912	50.3011	4.8707	13.2166	2.15783	0.000339231	0.00314205
ENSMUSG00000074516	Gm10709	predicted gene 10709	329.181	308.849	104.72	85.593	1.74707	7.20387e-06	0.000124215
ENSMUSG00000004096	Cwc15	CWC15 spliceosome-associated protein	734.168	723.33	333.643	261.184	1.29408	3.56337e-05	0.000492601
ENSMUSG00000045519	Zfp560	zinc finger protein 560	134.996	126.759	23.5417	29.5799	2.29415	6.46873e-09	2.65339e-07
ENSMUSG00000084786	Ubl5	ubiquitin-like 5	1788.17	1771.61	491.129	400.902	1.9974	8.85686e-13	8.01243e-11
ENSMUSG00000032171	Pin1	protein (peptidyl-prolyl cis/trans isomerase) NIMA-interacting 1	470.408	290.74	111.214	95.0334	1.88531	1.68422e-08	6.02849e-07
ENSMUSG00000038742	Angptl6	angiopoietin-like 6	182.763	271.626	82.8019	118.949	1.16902	0.00679821	0.0335667
ENSMUSG00000074476	Spc24	SPC24, NDC80 kinetochore complex component, homolog (S. cerevisiae)	615.787	464.782	144.497	123.984	2.01032	9.35554e-11	6.11722e-09
ENSMUSG00000111446	Gm6581	predicted gene 6581	68.5362	60.3613	12.9885	6.2936	2.76847	4.74018e-07	1.20401e-05
ENSMUSG00000013822	Elof1	ELF1 homolog, elongation factor 1	814.127	726.348	281.689	242.933	1.55498	1.65187e-08	5.92877e-07
ENSMUSG00000111365	Gm47772	predicted gene, 47772	17.6533	76.4577	4.05892	2.51744	3.85886	2.7348e-05	0.000391926
ENSMUSG00000059974	Ntm	neurotrimin	75.8052	189.132	11.365	35.8735	2.48047	0.00523261	0.0271989
ENSMUSG00000032121	Tmem218	transmembrane protein 218	34.2681	37.2228	12.9885	16.3634	1.27675	0.0108829	0.0479136
ENSMUSG00000090136	Gm10177	predicted gene 10177	714.438	495.969	112.838	76.7819	2.67886	1.03717e-15	1.82652e-13
ENSMUSG00000053310	Nrgn	neurogranin	37.3834	81.4878	12.9885	23.9157	1.67847	0.00956428	0.0436507
ENSMUSG00000001948	Spa17	sperm autoantigenic protein 17	8.30742	26.1566	0.811783	1.88808	3.63401	0.00192113	0.0124751
ENSMUSG00000095385	D630033O11Rik	RIKEN cDNA D630033O11 gene	41.5371	44.265	17.8592	13.8459	1.4442	0.00471202	0.025146
ENSMUSG00000049932	H2ax	H2A.X variant histone	173.417	153.921	78.743	61.6773	1.22456	0.000539008	0.0045636
ENSMUSG00000060467	Gm10080	predicted gene 10080	643.825	548.282	249.218	178.109	1.48206	4.25904e-06	7.96791e-05
ENSMUSG00000032112	Trappc4	trafficking protein particle complex 4	286.606	189.132	86.8608	96.2921	1.37568	0.000170269	0.0017694
ENSMUSG00000009927	Rps25	ribosomal protein S25	4678.12	6388.24	668.098	864.111	2.85228	2.22511e-10	1.30041e-08
ENSMUSG00000094437	Gm9830	predicted gene 9830	73.7283	47.283	21.1064	7.55232	2.09922	0.000798052	0.00628168
ENSMUSG00000039438	Ttc36	tetratricopeptide repeat domain 36	4423.7	5233.33	1915	1871.09	1.35089	0.000426538	0.00376837
ENSMUSG00000032083	Apoa1	apolipoprotein A-I	137652	182618	57595.2	65756.8	1.37651	0.00120209	0.00868486
ENSMUSG00000032079	Apoa5	apolipoprotein A-V	20586.8	27062	7530.92	9283.06	1.50276	8.02948e-05	0.000969409
ENSMUSG00000063543	Gm5616	predicted gene 5616	50.8829	21.1265	11.365	6.2936	2.04701	0.000868025	0.00669286
ENSMUSG00000042293	Gm5617	predicted gene 5617	588.788	620.716	182.651	202.025	1.65229	5.30173e-05	0.000683552
ENSMUSG00000032271	Nnmt	nicotinamide N-methyltransferase	4602.31	1817.88	1419	519.222	1.72816	0.0103891	0.0464857
ENSMUSG00000058443	Rpl10-ps3	ribosomal protein L10, pseudogene 3	102.804	93.5601	38.1538	48.4607	1.17658	0.00488447	0.0257544
ENSMUSG00000101304	Plet1os	placenta expressed transcript 1, opposite strand	14.538	10.0602	3.24713	1.88808	2.28829	0.00919313	0.0423224
ENSMUSG00000032068	Plet1	placenta expressed transcript 1	49.8445	53.3192	10.5532	15.1046	1.99465	6.75443e-05	0.000840043
ENSMUSG00000039217	Il18	interleukin 18	160.956	154.927	64.1309	65.4534	1.28498	1.85978e-05	0.000284964
ENSMUSG00000032065	Tex12	testis expressed 12	20.7685	20.1204	2.43535	5.66424	2.30311	0.00485925	0.025693
ENSMUSG00000000171	Sdhd	succinate dehydrogenase complex, subunit D, integral membrane protein	2346.85	1371.21	980.634	657.681	1.18262	0.00965063	0.043984
ENSMUSG00000039016	Timm8b	translocase of inner mitochondrial membrane 8B	844.241	654.921	173.722	133.424	2.28947	9.04139e-14	1.02432e-11
ENSMUSG00000037971	1110032A03Rik	RIKEN cDNA 1110032A03 gene	356.181	448.686	183.463	191.955	1.1	4.86126e-05	0.000638246
ENSMUSG00000032051	Fdx1	ferredoxin 1	2321.92	2099.57	914.068	680.968	1.47166	1.59027e-08	5.77043e-07
ENSMUSG00000034218	Atm	ataxia telangiectasia mutated	32.1912	153.921	18.671	16.3634	2.41231	0.000309795	0.00293254
ENSMUSG00000032301	Psma4	proteasome subunit alpha 4	1268.96	1035.2	543.083	526.774	1.10685	0.000512737	0.00437765
ENSMUSG00000032288	Imp3	IMP3, U3 small nucleolar ribonucleoprotein	934.585	1006.02	323.09	334.82	1.56035	6.59053e-10	3.46907e-08
ENSMUSG00000032299	Commd4	COMM domain containing 4	398.756	384.301	189.957	161.746	1.15675	2.42319e-06	4.9315e-05
ENSMUSG00000074280	Gm6166	predicted gene 6166	23.8838	13.0783	1.62357	3.1468	2.92149	0.00190767	0.0124116
ENSMUSG00000000088	Cox5a	cytochrome c oxidase subunit 5A	2182.77	1736.39	829.643	526.145	1.53226	1.85342e-06	3.92938e-05
ENSMUSG00000007892	Rplp1	ribosomal protein, large, P1	5875.42	6196.09	2324.14	2323.6	1.37701	0.000139208	0.00151455
ENSMUSG00000032249	Anp32a	acidic (leucine-rich) nuclear phosphoprotein 32 family, member A	1389.42	1953.7	565.813	619.29	1.49609	0.000358908	0.00328286
ENSMUSG00000032246	Calml4	calmodulin-like 4	12.4611	19.1144	2.43535	4.40552	2.18079	0.00825182	0.0388503
ENSMUSG00000032398	Snapc5	small nuclear RNA activating complex, polypeptide 5	312.567	445.668	73.0605	67.9709	2.42751	9.39935e-09	3.64066e-07
ENSMUSG00000032397	Tipin	timeless interacting protein	31.1528	52.3132	13.8003	18.8808	1.34421	0.00621955	0.0311993
ENSMUSG00000004771	Rab11a	RAB11A, member RAS oncogene family	682.247	459.752	254.9	215.87	1.27917	0.000123852	0.00137465
ENSMUSG00000040652	Oaz2	ornithine decarboxylase antizyme 2	634.479	526.15	250.029	211.465	1.33139	3.52464e-05	0.000487981
ENSMUSG00000032383	Ppib	peptidylprolyl isomerase B	1503.64	1107.63	832.078	473.279	1.00102	0.0108034	0.0476847
ENSMUSG00000032381	Ciao2a	cytosolic iron-sulfur assembly component 2A	889.932	556.33	188.334	152.934	2.08418	7.67777e-07	1.8371e-05
ENSMUSG00000036781	Rps27l	ribosomal protein S27-like	11539	10347.9	1119.45	954.11	3.40021	3.71865e-41	2.4558e-37
ENSMUSG00000033543	Gtf2a2	general transcription factor II A, 2	557.635	492.951	196.452	206.43	1.38217	5.44785e-08	1.73386e-06
ENSMUSG00000074213	Gm10642	predicted gene 10642	15.5764	13.0783	3.24713	3.1468	2.16509	0.00531105	0.0275524
ENSMUSG00000111631	Gm32017	predicted gene, 32017	38.4218	61.3674	17.8592	15.734	1.57538	0.0018338	0.0120562
ENSMUSG00000098332	Pigbos1	Pigb opposite strand 1	110.073	66.3975	29.2242	14.4753	2.02865	5.80741e-05	0.000738251
ENSMUSG00000007656	Arpp19	cAMP-regulated phosphoprotein 19	1116.31	1511.05	353.938	346.777	1.90678	1.41197e-05	0.000224816
ENSMUSG00000110838	Gm47789	predicted gene, 47789	17.6533	16.0964	1.62357	3.1468	2.78601	0.00105033	0.00780157
ENSMUSG00000032348	Gsta4	glutathione S-transferase, alpha 4	2206.66	2426.53	502.494	466.985	2.25697	2.94198e-14	3.73632e-12
ENSMUSG00000032330	Cox7a2	cytochrome c oxidase subunit 7A2	7379.06	5661.89	887.279	684.114	3.0535	5.21784e-28	4.92266e-25
ENSMUSG00000098747	Gm27216	predicted gene 27216	796.474	732.384	139.627	151.046	2.39395	1.74933e-19	4.916e-17
ENSMUSG00000079427	Mthfsl	5, 10-methenyltetrahydrofolate synthetase-like	289.721	260.56	74.6841	79.2994	1.83618	1.04241e-09	5.15663e-08
ENSMUSG00000102037	Bcl2a1a	B cell leukemia/lymphoma 2 related protein A1a	7.26899	23.1385	1.62357	3.1468	2.64534	0.00751381	0.0363126
ENSMUSG00000066442	Mthfs	5, 10-methenyltetrahydrofolate synthetase	106.958	160.964	40.5892	43.4258	1.67229	2.97174e-05	0.000418452
ENSMUSG00000032359	Ctsh	cathepsin H	4202.52	2867.16	1601.65	1278.86	1.2955	5.39407e-05	0.000693286
ENSMUSG00000032369	Plscr1	phospholipid scramblase 1	163.033	105.632	68.1898	43.4258	1.27298	0.00212837	0.013587
ENSMUSG00000062933	Gm10123	predicted pseudogene 10123	3574.27	2970.78	1523.72	1044.74	1.34991	1.10369e-05	0.000180059
ENSMUSG00000046997	Spsb4	splA/ryanodine receptor domain and SOCS box containing 4	70.6131	78.4697	42.2127	22.0276	1.22583	0.0113757	0.0495712
ENSMUSG00000046402	Rbp1	retinol binding protein 1, cellular	93.4585	163.982	45.4599	56.6424	1.33252	0.0109224	0.0480396
ENSMUSG00000032463	Faim	Fas apoptotic inhibitory molecule	121.496	148.891	45.4599	38.391	1.69367	1.14191e-06	2.59706e-05
ENSMUSG00000032527	Pccb	propionyl Coenzyme A carboxylase, beta polypeptide	4265.86	5674.97	1536.71	1147.95	1.88879	1.28689e-05	0.000206527
ENSMUSG00000043154	Ppp2r3a	protein phosphatase 2, regulatory subunit B'', alpha	320.874	955.721	107.967	204.542	2.02948	0.00811317	0.0384181
ENSMUSG00000035048	Anapc13	anaphase promoting complex subunit 13	1707.17	2057.32	296.301	310.904	2.63207	1.46691e-11	1.09463e-09
ENSMUSG00000048758	Rpl29	ribosomal protein L29	1967.82	2013.05	795.548	885.51	1.24356	0.000190628	0.00194426
ENSMUSG00000032575	Manf	mesencephalic astrocyte-derived neurotrophic factor	2895.14	1154.91	773.63	359.994	1.8374	0.00420762	0.0230872
ENSMUSG00000037190	Cyb561d2	cytochrome b-561 domain containing 2	136.034	151.909	66.5662	66.7122	1.11147	0.00118349	0.0085839
ENSMUSG00000034837	Gnat1	guanine nucleotide binding protein, alpha transducing 1	716.515	833.992	349.067	399.644	1.04965	9.35786e-05	0.00109573
ENSMUSG00000063856	Gpx1	glutathione peroxidase 1	96016.1	65547.4	17867.4	12207.7	2.42549	3.40568e-13	3.25958e-11
ENSMUSG00000070283	Ndufaf3	NADH:ubiquinone oxidoreductase complex assembly factor 3	291.798	306.837	114.461	79.9287	1.62737	5.0619e-07	1.27835e-05
ENSMUSG00000019039	Dalrd3	DALR anticodon binding domain containing 3	617.864	690.131	288.183	252.373	1.27585	1.39158e-06	3.07359e-05
ENSMUSG00000091537	Tma7	translational machinery associated 7	640.71	590.535	161.545	127.131	2.09521	2.59759e-13	2.5414e-11
ENSMUSG00000032478	Nme6	NME/NM23 nucleoside diphosphate kinase 6	234.685	192.15	98.2258	74.2645	1.31007	0.00046691	0.00405602
ENSMUSG00000019659	Ccdc12	coiled-coil domain containing 12	437.178	488.927	110.403	125.243	1.97388	1.18574e-05	0.000191927
ENSMUSG00000041012	Cmtm8	CKLF-like MARVEL transmembrane domain containing 8	1413.3	1842.03	556.883	648.241	1.43344	0.000434012	0.00382417
ENSMUSG00000050621	Rps27rt	ribosomal protein S27, retrogene	1455.88	1823.92	456.222	487.125	1.79767	6.94719e-05	0.000859967
ENSMUSG00000080848	Gm9385	predicted pseudogene 9385	904.47	1040.23	395.339	447.475	1.206	0.00117222	0.00852104
ENSMUSG00000039163	Cmc1	COX assembly mitochondrial protein 1	392.526	341.042	97.414	109.509	1.82422	5.27848e-09	2.22742e-07
ENSMUSG00000006941	Eif1b	eukaryotic translation initiation factor 1B	290.76	290.74	142.874	113.285	1.18567	3.58205e-05	0.000494375
ENSMUSG00000052658	5830454E08Rik	RIKEN cDNA 5830454E08 gene	20.7685	32.1927	7.30605	8.18168	1.77043	0.00371432	0.0209117
ENSMUSG00000110726	Gm18101	predicted gene, 18101	203.532	109.656	80.3666	39.0203	1.39666	0.00816493	0.038561
ENSMUSG00000032526	Ss18l2	SS18, nBAF chromatin remodeling complex subunit like 2	1505.72	1393.34	172.91	152.305	3.15723	1.01039e-25	5.8023e-23
ENSMUSG00000038412	Higd1a	HIG1 domain family, member 1A	777.782	525.144	271.136	122.725	1.72825	0.000260994	0.00256108
ENSMUSG00000032551	1110059G10Rik	RIKEN cDNA 1110059G10 gene	155.764	159.958	44.6481	44.6846	1.8214	0.000580523	0.00486519
ENSMUSG00000058922	Gm10052	predicted pseudogene 10052	179.648	233.397	83.6137	117.69	1.0333	0.00236181	0.0147354
ENSMUSG00000110834	Gm39469	predicted gene, 39469	29.076	20.1204	4.8707	3.1468	2.63875	0.000265607	0.00259862
ENSMUSG00000059534	Uqcr10	ubiquinol-cytochrome c reductase, complex III subunit X	8432.03	9055.21	892.15	777.889	3.38855	2.64196e-24	1.29241e-21
ENSMUSG00000009076	Zmat5	zinc finger, matrin type 5	114.227	108.65	24.3535	39.0203	1.80462	3.81609e-05	0.000518549
ENSMUSG00000080904	Gm11966	predicted gene 11966	155.764	145.873	17.8592	16.9927	3.11562	8.44132e-17	1.76973e-14
ENSMUSG00000020471	Pold2	polymerase (DNA directed), delta 2, regulatory subunit	169.264	161.97	87.6726	73.6351	1.04068	0.0014268	0.00993419
ENSMUSG00000084819	Gm11967	predicted gene 11967	35.3065	36.2168	15.4239	12.5872	1.3593	0.00868608	0.0405105
ENSMUSG00000083022	Rps15a-ps6	ribosomal protein S15A, pseudogene 6	19.7301	24.1445	3.24713	1.25872	3.33101	0.000435812	0.00383516
ENSMUSG00000041126	H2az2	H2A.Z histone variant 2	725.861	779.667	280.065	329.785	1.30318	0.000230578	0.00230021
ENSMUSG00000078974	Sec61g	SEC61, gamma subunit	87.2279	32.1927	16.2357	10.0698	2.19392	0.00023563	0.00233649
ENSMUSG00000082099	Gm12013	predicted gene 12013	15.5764	13.0783	2.43535	3.1468	2.34665	0.00770271	0.0370089
ENSMUSG00000000581	C1d	C1D nuclear receptor co-repressor	1682.25	1189.12	273.571	204.542	2.5877	1.22418e-14	1.63323e-12
ENSMUSG00000051650	B3gnt2	UDP-GlcNAc:betaGal beta-1,3-N-acetylglucosaminyltransferase 2	15.5764	36.2168	4.05892	3.77616	2.7296	0.000530837	0.00450308
ENSMUSG00000092626	9130230N09Rik	RIKEN cDNA 9130230N09 gene	10.3843	19.1144	3.24713	3.77616	2.06487	0.00930042	0.0427121
ENSMUSG00000051355	Commd1	COMM domain containing 1	315.682	278.668	111.214	118.949	1.36765	3.92771e-06	7.44293e-05
ENSMUSG00000004018	Fancl	Fanconi anemia, complementation group L	103.843	121.729	52.7659	43.4258	1.23455	0.000251725	0.00247933
ENSMUSG00000032673	Prorsd1	prolyl-tRNA synthetase domain containing 1	218.07	196.174	100.661	81.1874	1.19017	0.000752909	0.00600146
ENSMUSG00000020460	Rps27a	ribosomal protein S27A	232.608	256.536	40.5892	46.5726	2.48442	1.02054e-16	2.10615e-14
ENSMUSG00000060923	Acyp2	acylphosphatase 2, muscle type	63.3441	29.1746	9.7414	6.92296	2.48207	0.000410161	0.00364563
ENSMUSG00000020309	Chac2	ChaC, cation transport regulator 2	340.604	343.054	129.074	116.432	1.47826	0.000164126	0.00172182
ENSMUSG00000099902	Gm12115	predicted gene 12115	121.496	84.5059	30.8478	37.1322	1.59479	9.72672e-05	0.0011339
ENSMUSG00000020415	Pttg1	pituitary tumor-transforming gene 1	385.257	532.186	192.393	228.458	1.12355	0.00130688	0.00927032
ENSMUSG00000040413	Timd2	T cell immunoglobulin and mucin domain containing 2	1058.16	672.023	491.129	328.526	1.07857	0.00730123	0.0355847
ENSMUSG00000080776	Gm12174	predicted gene 12174	588.788	598.583	198.887	193.843	1.59638	4.05441e-08	1.3321e-06
ENSMUSG00000078153	Psme2b	protease (prosome, macropain) activator subunit 2B	1547.26	1405.41	487.07	343.001	1.83195	1.01729e-09	5.07035e-08
ENSMUSG00000083061	Gm12191	predicted gene 12191	1328.15	1612.65	330.396	375.099	2.05919	6.6127e-08	2.06479e-06
ENSMUSG00000001056	Nhp2	NHP2 ribonucleoprotein	467.292	396.373	211.064	181.256	1.13938	0.000361802	0.00330476
ENSMUSG00000020390	Ube2b	ubiquitin-conjugating enzyme E2B	1367.61	811.86	530.906	432.37	1.17821	0.00549464	0.0283932
ENSMUSG00000018239	Zcchc10	zinc finger, CCHC domain containing 10	33.2297	72.4336	8.11783	12.5872	2.33858	7.83543e-05	0.000950324
ENSMUSG00000036216	Leap2	liver-expressed antimicrobial peptide 2	3858.8	2716.26	390.468	339.854	3.17106	6.2983e-32	1.1884e-28
ENSMUSG00000044894	Uqcrq	ubiquinol-cytochrome c reductase, complex III subunit VII	13469.4	14923.3	3662.77	3384.07	2.0105	3.9405e-08	1.30115e-06
ENSMUSG00000082271	Gm12217	predicted gene 12217	24.9223	27.1626	4.05892	3.1468	2.86832	5.4726e-05	0.000699053
ENSMUSG00000020267	Hint1	histidine triad nucleotide binding protein 1	4202.52	3910.41	1225.79	1082.5	1.81362	1.04163e-12	9.05119e-11
ENSMUSG00000018585	Atox1	antioxidant 1 copper chaperone	5326.09	5396.3	916.504	763.414	2.67447	7.52035e-18	1.74261e-15
ENSMUSG00000087165	2010001A14Rik	RIKEN cDNA 2010001A14 gene	96.5737	101.608	27.6006	23.9157	1.94866	1.82602e-07	5.16446e-06
ENSMUSG00000020514	Mrpl22	mitochondrial ribosomal protein L22	329.181	315.891	109.591	95.6627	1.65384	9.25139e-08	2.79616e-06
ENSMUSG00000085342	Gm12254	predicted gene 12254	586.711	553.312	238.664	309.016	1.05668	0.00374628	0.0210378
ENSMUSG00000036860	Mrpl55	mitochondrial ribosomal protein L55	471.446	365.186	161.545	168.668	1.34053	1.1245e-06	2.56518e-05
ENSMUSG00000020441	2310033P09Rik	RIKEN cDNA 2310033P09 gene	210.801	476.855	56.8248	115.173	1.99736	0.00576494	0.029399
ENSMUSG00000000301	Pemt	phosphatidylethanolamine N-methyltransferase	7832.86	7128.67	2818.51	2286.46	1.55144	1.82174e-09	8.50231e-08
ENSMUSG00000014243	Zswim7	zinc finger SWIM-type containing 7	154.726	172.03	67.378	82.4462	1.1227	0.00404954	0.0223759
ENSMUSG00000019505	Ubb	ubiquitin B	8451.76	6954.63	2182.07	1781.09	1.95897	3.84393e-12	3.13399e-10
ENSMUSG00000020903	Stx8	syntaxin 8	260.645	206.235	90.108	108.879	1.22797	0.000297768	0.00284376
ENSMUSG00000060938	Rpl26	ribosomal protein L26	2352.04	2792.72	699.757	978.025	1.61629	0.000354936	0.00324878
ENSMUSG00000049299	Trappc1	trafficking protein particle complex 1	688.477	623.734	218.37	185.032	1.70313	4.17774e-10	2.28961e-08
ENSMUSG00000059278	Naa38	N(alpha)-acetyltransferase 38, NatC auxiliary subunit	487.022	486.915	150.18	107.621	1.92057	1.22868e-08	4.64998e-07
ENSMUSG00000059552	Trp53	transformation related protein 53	395.641	387.319	146.933	181.885	1.25012	0.000218176	0.00219305
ENSMUSG00000069835	Sat2	spermidine/spermine N1-acetyl transferase 2	310.49	411.463	89.2962	96.2921	1.95916	1.16411e-07	3.40167e-06
ENSMUSG00000018761	Mpdu1	mannose-P-dolichol utilization defect 1	1235.73	989.926	543.895	439.293	1.17927	0.000119256	0.00133147
ENSMUSG00000070394	Tmem256	transmembrane protein 256	3086.21	3653.87	627.509	718.729	2.32365	6.59249e-10	3.46907e-08
ENSMUSG00000018565	Elp5	elongator acetyltransferase complex subunit 5	505.714	367.198	168.851	123.984	1.57853	2.57434e-07	7.01069e-06
ENSMUSG00000020884	Asgr1	asialoglycoprotein receptor 1	11401.9	9284.58	4888.56	4610.06	1.12292	4.32761e-06	8.06232e-05
ENSMUSG00000040938	Slc16a11	solute carrier family 16 (monocarboxylic acid transporters), member 11	341.643	302.813	186.71	135.942	1.00125	0.000425069	0.00376042
ENSMUSG00000093989	Rnasek	ribonuclease, RNase K	15.5764	13.0783	1.62357	3.77616	2.36052	0.00291938	0.0173612
ENSMUSG00000018923	Med11	mediator complex subunit 11	205.609	198.186	58.4484	59.7892	1.77145	9.96481e-08	2.99125e-06
ENSMUSG00000020830	Vmo1	vitelline membrane outer layer 1 homolog (chicken)	88.2663	115.693	25.9771	32.7267	1.79177	2.95237e-05	0.000416612
ENSMUSG00000018286	Psmb6	proteasome (prosome, macropain) subunit, beta type 6	4364.51	4496.92	1250.15	1029.63	1.95892	2.4683e-11	1.75082e-09
ENSMUSG00000018293	Pfn1	profilin 1	9095.58	8381.17	2642.36	2105.21	1.88036	6.55476e-13	6.01218e-11
ENSMUSG00000018287	Spag7	sperm associated antigen 7	469.369	554.318	179.404	219.017	1.3604	0.000120688	0.00134406
ENSMUSG00000043602	Zfp3	zinc finger protein 3	18.6917	31.1867	8.11783	5.66424	1.8709	0.00504305	0.026444
ENSMUSG00000057135	Scimp	SLP adaptor and CSK interacting membrane protein	20.7685	17.1024	0.811783	4.40552	2.81143	0.0105523	0.0469789
ENSMUSG00000018449	Rpain	RPA interacting protein	426.794	618.704	180.216	186.92	1.50973	1.98142e-05	0.000300122
ENSMUSG00000020803	Txndc17	thioredoxin domain containing 17	652.132	636.812	284.124	284.471	1.18069	5.58789e-06	9.98713e-05
ENSMUSG00000020801	Med31	mediator complex subunit 31	75.8052	86.5179	13.8003	29.5799	1.8878	0.000207529	0.0020956
ENSMUSG00000040483	Xaf1	XIAP associated factor 1	83.0742	96.5781	36.5303	29.5799	1.44904	4.27399e-05	0.000574856
ENSMUSG00000047260	Emc6	ER membrane protein complex subunit 6	1599.18	1394.35	647.803	499.082	1.38492	4.12245e-07	1.05727e-05
ENSMUSG00000038195	Rilp	Rab interacting lysosomal protein	681.208	614.68	268.7	271.884	1.26121	1.93189e-06	4.03102e-05
ENSMUSG00000081485	Gm12338	predicted gene 12338	3345.81	3442.61	895.397	855.3	1.95525	1.47165e-13	1.54266e-11
ENSMUSG00000024205	Rpl36-ps2	ribosomal protein L36, pseudogene 2	165.11	190.138	64.9427	74.2645	1.3503	0.00158339	0.0107635
ENSMUSG00000083899	Gm12346	predicted gene 12346	919.008	686.107	207.005	156.081	2.1453	1.54429e-06	3.34925e-05
ENSMUSG00000058546	Rpl23a	ribosomal protein L23A	8.30742	22.1325	2.43535	3.1468	2.43749	0.0081659	0.038561
ENSMUSG00000002064	Sdf2	stromal cell derived factor 2	1003.12	736.408	237.041	176.221	2.07547	1.9157e-11	1.4057e-09
ENSMUSG00000001105	Ift20	intraflagellar transport 20	1421.61	1426.54	341.761	380.133	1.97954	3.55022e-15	5.51662e-13
ENSMUSG00000037278	Tmem97	transmembrane protein 97	1320.88	1203.2	540.648	482.719	1.3028	2.66074e-06	5.33359e-05
ENSMUSG00000072640	Lyrm9	LYR motif containing 9	169.264	146.879	70.6252	69.2296	1.17675	0.00289112	0.0172086
ENSMUSG00000009185	Ccl8	chemokine (C-C motif) ligand 8	13.4996	50.3011	1.62357	0	5.42135	0.000186426	0.00190434
ENSMUSG00000087107	AI662270	expressed sequence AI662270	33.2297	75.4517	4.8707	9.4404	2.91283	0.00190854	0.0124116
ENSMUSG00000093483	AA465934	expressed sequence AA465934	36.345	63.3794	5.68248	4.40552	3.31528	2.10022e-05	0.000314152
ENSMUSG00000019122	Ccl9	chemokine (C-C motif) ligand 9	671.862	515.083	280.877	288.247	1.06022	0.00102741	0.00767972
ENSMUSG00000069792	Wfdc17	WAP four-disulfide core domain 17	572.173	1648.87	65.7545	132.166	3.48682	1.10424e-05	0.000180059
ENSMUSG00000051748	Wfdc21	WAP four-disulfide core domain 21	10482.9	6030.1	1856.55	976.767	2.5433	6.25534e-08	1.96716e-06
ENSMUSG00000081342	Gm11434	predicted gene 11434	16.6148	18.1084	3.24713	1.88808	2.79174	0.000385705	0.0034703
ENSMUSG00000051452	Gm11437	predicted gene 11437	33.2297	18.1084	3.24713	6.2936	2.39774	0.000751142	0.00599462
ENSMUSG00000034449	Dhrs11	dehydrogenase/reductase (SDR family) member 11	572.173	400.397	249.218	185.032	1.16441	0.00242158	0.0150231
ENSMUSG00000020526	Znhit3	zinc finger, HIT type 3	102.804	81.4878	38.1538	25.1744	1.54973	0.000330247	0.0030761
ENSMUSG00000072582	Ptrh2	peptidyl-tRNA hydrolase 2	236.761	205.229	107.967	97.5508	1.10619	9.00684e-05	0.00106122
ENSMUSG00000085972	1110028F11Rik	RIKEN cDNA 1110028F11 gene	31.1528	31.1867	10.5532	12.5872	1.42357	0.00989558	0.0448849
ENSMUSG00000020485	Supt4a	SPT4A, DSIF elongation factor subunit	597.096	564.379	127.45	130.907	2.16828	1.23474e-09	6.01786e-08
ENSMUSG00000020544	Cox11	cytochrome c oxidase assembly protein 11, copper chaperone	89.3047	171.024	56.8248	32.7267	1.54708	0.00119836	0.00867657
ENSMUSG00000020857	Nme2	NME/NM23 nucleoside diphosphate kinase 2	49.8445	31.1867	17.8592	3.1468	1.98211	0.00476426	0.0253123
ENSMUSG00000037601	Nme1	NME/NM23 nucleoside diphosphate kinase 1	429.909	247.481	151.804	92.5159	1.47467	9.98313e-05	0.00115868
ENSMUSG00000081604	Gm11518	predicted gene 11518	155.764	129.777	5.68248	9.4404	4.21185	3.96237e-18	9.69166e-16
ENSMUSG00000037573	Tob1	transducer of ErbB-2.1	1305.3	2192.12	589.355	910.055	1.22138	0.000954251	0.00721038
ENSMUSG00000024414	Mrpl27	mitochondrial ribosomal protein L27	664.593	907.432	215.123	229.087	1.823	9.85261e-10	4.92929e-08
ENSMUSG00000038811	Gngt2	guanine nucleotide binding protein (G protein), gamma transducing activity polypeptide 2	84.1126	245.469	32.4713	48.4607	2.0236	0.00469373	0.0250687
ENSMUSG00000006057	Atp5g1	ATP synthase, H+ transporting, mitochondrial F0 complex, subunit C1 (subunit 9)	1149.54	959.745	439.175	373.84	1.37597	3.12294e-06	6.08374e-05
ENSMUSG00000018672	Copz2	coatomer protein complex, subunit zeta 2	534.79	449.692	187.522	164.892	1.48342	8.96976e-09	3.50511e-07
ENSMUSG00000020878	Lrrc46	leucine rich repeat containing 46	16.6148	28.1686	7.30605	5.66424	1.8012	0.00400102	0.0221575
ENSMUSG00000078695	Cisd3	CDGSH iron sulfur domain 3	3609.57	5183.03	550.389	589.71	2.94706	9.69283e-11	6.27563e-09
ENSMUSG00000069744	Psmb3	proteasome (prosome, macropain) subunit, beta type 3	1988.59	1521.11	707.063	578.382	1.44952	9.70616e-07	2.24124e-05
ENSMUSG00000018541	Cwc25	CWC25 spliceosome-associated protein	257.53	481.885	69.8134	75.5232	2.34671	0.000124156	0.00137687
ENSMUSG00000071415	Rpl23	ribosomal protein L23	1167.19	1562.35	443.234	570.2	1.42909	0.00122607	0.00881539
ENSMUSG00000017404	Rpl19	ribosomal protein L19	579.442	644.86	160.733	168.668	1.89384	7.43818e-06	0.000127258
ENSMUSG00000061718	Ppp1r1b	protein phosphatase 1, regulatory inhibitor subunit 1B	127.727	120.723	55.2013	46.5726	1.29113	0.000184899	0.00189286
ENSMUSG00000002580	Mien1	migration and invasion enhancer 1	248.184	199.192	86.049	87.481	1.36579	1.12506e-05	0.000183002
ENSMUSG00000019761	Krt10	keratin 10	60.2288	63.3794	17.0475	13.2166	2.04119	1.35501e-06	3.00789e-05
ENSMUSG00000086688	Gm11560	predicted gene 11560	330.22	289.734	75.4959	39.6497	2.43586	4.10178e-08	1.341e-06
ENSMUSG00000082456	Gm11598	predicted gene 11598	191.071	205.229	41.401	37.7616	2.32535	6.8531e-08	2.12978e-06
ENSMUSG00000091478	Gm10039	predicted pseudogene 10039	3043.63	3129.74	1071.55	757.749	1.75539	8.8792e-10	4.51063e-08
ENSMUSG00000001240	Ramp2	receptor (calcitonin) activity modifying protein 2	114.227	159.958	51.1424	67.9709	1.19827	0.000644817	0.00529319
ENSMUSG00000017188	Coa3	cytochrome C oxidase assembly factor 3	901.355	840.029	387.221	306.498	1.32897	1.52811e-06	3.31976e-05
ENSMUSG00000063316	Rpl27	ribosomal protein L27	149.534	105.632	51.1424	34.6148	1.58061	3.56547e-05	0.000492601
ENSMUSG00000010358	Ifi35	interferon-induced protein 35	492.215	348.084	206.193	154.823	1.22064	0.000192937	0.00196477
ENSMUSG00000082045	Gm11585	predicted gene 11585	29.076	14.0843	6.49427	5.03488	1.9129	0.0071518	0.0350115
ENSMUSG00000082487	Gm11628	predicted gene 11628	23.8838	26.1566	1.62357	2.51744	3.56707	1.23701e-05	0.000199007
ENSMUSG00000020936	Nmt1	N-myristoyltransferase 1	1534.8	2088.5	564.19	539.362	1.7152	0.00131748	0.00932545
ENSMUSG00000048878	Hexim1	hexamethylene bis-acetamide inducible 1	1039.47	798.782	409.951	283.212	1.40833	1.79039e-05	0.000276902
ENSMUSG00000061086	Myl4	myosin, light polypeptide 4	20.7685	26.1566	4.8707	8.81104	1.75764	0.0105539	0.0469789
ENSMUSG00000065126	Snord104	small nucleolar RNA, C/D box 104	134.996	225.349	24.3535	36.5029	2.56049	2.68292e-06	5.36909e-05
ENSMUSG00000086481	Gm11707	predicted gene 11707	12.4611	30.1807	1.62357	3.77616	2.94485	0.000973682	0.00733622
ENSMUSG00000041629	Fam104a	family with sequence similarity 104, member A	347.873	347.078	146.121	130.278	1.33135	1.3104e-05	0.00020929
ENSMUSG00000015542	Nat9	N-acetyltransferase 9 (GCN5-related, putative)	599.173	516.089	237.041	269.995	1.13648	0.000400995	0.00357619
ENSMUSG00000018858	Mrpl58	mitochondrial ribosomal protein L58	533.752	512.065	287.371	210.836	1.07188	0.000147803	0.00159232
ENSMUSG00000034566	Atp5h	ATP synthase, H+ transporting, mitochondrial F0 complex, subunit D	2374.88	2596.54	707.875	806.84	1.71439	6.35029e-08	1.98755e-06
ENSMUSG00000016559	H3f3b	H3.3 histone B	2879.56	2728.33	1012.29	856.559	1.58579	9.72844e-13	8.65566e-11
ENSMUSG00000090266	Mettl23	methyltransferase like 23	272.068	170.018	112.026	66.0828	1.31557	0.0020561	0.0132022
ENSMUSG00000034120	Srsf2	serine and arginine-rich splicing factor 2	1375.92	1471.81	534.965	543.767	1.40044	1.37192e-06	3.03607e-05
ENSMUSG00000086859	Snhg20	small nucleolar RNA host gene 20	225.339	467.8	75.4959	103.215	1.95394	0.000137219	0.00149784
ENSMUSG00000025578	Cbx8	chromobox 8	103.843	152.915	71.4369	54.7543	1.02905	0.0078414	0.0375013
ENSMUSG00000039989	Cbx4	chromobox 4	582.558	882.282	202.134	266.219	1.64411	2.08621e-05	0.000312765
ENSMUSG00000078572	Ndufaf8	NADH:ubiquinone oxidoreductase complex assembly factor 8	439.255	495.969	147.745	135.312	1.72486	3.88318e-06	7.36911e-05
ENSMUSG00000043993	2900052L18Rik	RIKEN cDNA 2900052L18 gene	93.4585	190.138	51.1424	39.0203	1.6561	0.00343262	0.0197552
ENSMUSG00000039640	Mrpl12	mitochondrial ribosomal protein L12	1814.13	1270.61	849.126	693.555	1.00007	0.000496378	0.00427111
ENSMUSG00000086929	Gm11788	predicted gene 11788	16.6148	17.1024	4.05892	3.1468	2.23951	0.00363542	0.0206261
ENSMUSG00000084983	Gm11789	predicted gene 11789	894.086	714.276	169.663	138.459	2.38606	5.48754e-17	1.16902e-14
ENSMUSG00000025135	Anapc11	anaphase promoting complex subunit 11	367.603	452.71	181.028	224.682	1.01479	0.00676267	0.0334287
ENSMUSG00000025138	Sirt7	sirtuin 7	1404.99	1581.47	571.496	592.857	1.35879	8.74391e-09	3.44745e-07
ENSMUSG00000025144	Cenpx	centromere protein X	704.054	736.408	275.195	259.926	1.42889	9.83359e-06	0.000162352
ENSMUSG00000039450	Dcxr	dicarbonyl L-xylulose reductase	2768.45	2489.91	1371.91	1168.09	1.04995	0.000736715	0.00589372
ENSMUSG00000025175	Fn3k	fructosamine 3 kinase	387.333	373.234	149.368	142.865	1.38058	1.82832e-08	6.47413e-07
ENSMUSG00000021213	Akr1c13	aldo-keto reductase family 1, member C13	1966.78	1059.34	487.882	348.036	1.85646	0.000127135	0.00140283
ENSMUSG00000021211	Akr1c12	aldo-keto reductase family 1, member C12	1230.54	864.173	478.952	351.812	1.33486	0.000516602	0.00440496
ENSMUSG00000021210	Akr1c6	aldo-keto reductase family 1, member C6	27689.7	14217.1	6539.73	4509.99	1.92321	0.000100135	0.00116118
ENSMUSG00000054757	Akr1c20	aldo-keto reductase family 1, member C20	2429.92	1633.78	486.258	408.455	2.18361	2.02524e-08	7.03929e-07
ENSMUSG00000068324	Gm10029	predicted gene 10029	101.766	118.711	25.9771	26.4331	2.07254	0.000111168	0.0012554
ENSMUSG00000050244	Heatr1	HEAT repeat containing 1	233.646	225.349	109.591	118.949	1.00511	0.00233347	0.0145932
ENSMUSG00000015672	Mrpl32	mitochondrial ribosomal protein L32	307.374	233.397	100.661	85.593	1.53962	3.15531e-06	6.13775e-05
ENSMUSG00000015671	Psma2	proteasome subunit alpha 2	1031.16	820.914	428.622	329.785	1.28914	8.32641e-06	0.000140274
ENSMUSG00000059395	Nkapl	NFKB activating protein-like	16.6148	47.283	1.62357	6.2936	2.96832	0.000387518	0.00348414
ENSMUSG00000079941	Cox5b-ps	cytochrome c oxidase subunit 5B, pseudogene	2043.62	2265.56	440.798	407.825	2.34448	1.2413e-13	1.34386e-11
ENSMUSG00000036376	Abt1	activator of basal transcription 1	250.261	216.295	92.5433	73.6351	1.49228	1.2803e-05	0.00020572
ENSMUSG00000060981	H4c8	H4 clustered histone 8	45.6908	41.2469	17.8592	17.6221	1.29307	0.00742345	0.0359813
ENSMUSG00000061482	H4c4	H4 clustered histone 4	11.4227	17.1024	0.811783	0.62936	4.32616	0.000875117	0.00673968
ENSMUSG00000018102	H2bc4	H2B clustered histone 4	2317.77	1654.91	962.775	556.984	1.38679	0.000975183	0.00734334
ENSMUSG00000006715	Gmnn	geminin	116.304	187.12	52.7659	48.4607	1.58579	3.28561e-05	0.000458612
ENSMUSG00000006717	Acot13	acyl-CoA thioesterase 13	1264.8	1697.16	327.961	351.183	2.12466	2.64151e-06	5.31036e-05
ENSMUSG00000060198	Gm11353	predicted gene 11353	74.7668	44.265	13.8003	6.92296	2.54243	2.87877e-05	0.000408409
ENSMUSG00000071451	Psmg4	proteasome (prosome, macropain) assembly chaperone 4	130.842	242.451	43.8363	67.9709	1.73519	0.000283273	0.002733
ENSMUSG00000021417	Eci2	enoyl-Coenzyme A delta isomerase 2	2646.95	2069.39	1193.32	1129.7	1.02171	0.000448398	0.00392215
ENSMUSG00000001707	Eef1e1	eukaryotic translation elongation factor 1 epsilon 1	155.764	122.735	42.2127	42.7965	1.71173	0.00325811	0.0189908
ENSMUSG00000058022	Adtrp	androgen dependent TFPI regulating protein	2460.03	1939.61	1138.12	944.669	1.07907	0.000932418	0.00708187
ENSMUSG00000021367	Edn1	endothelin 1	17.6533	18.1084	1.62357	3.77616	2.68828	0.0022819	0.0143316
ENSMUSG00000063200	Nol7	nucleolar protein 7	427.832	539.228	179.404	180.626	1.42552	0.00255249	0.0156806
ENSMUSG00000078915	Hsp25-ps1	heat shock protein 25, pseudogene 1	41.5371	24.1445	12.1768	8.81104	1.65744	0.00184633	0.0121194
ENSMUSG00000062248	Cks2	CDC28 protein kinase regulatory subunit 2	207.685	229.373	33.2831	24.545	2.92708	4.23354e-15	6.35415e-13
ENSMUSG00000025869	Nop16	NOP16 nucleolar protein	407.064	314.885	168.039	128.389	1.28655	3.36036e-05	0.000467196
ENSMUSG00000025868	Higd2a	HIG1 domain family, member 2A	1391.49	1298.77	512.235	366.917	1.61517	1.04106e-10	6.64268e-09
ENSMUSG00000047547	Cltb	clathrin, light polypeptide (Lcb)	1124.62	997.974	540.648	353.071	1.24885	0.000728385	0.00583415
ENSMUSG00000058569	Tmed9	transmembrane p24 trafficking protein 9	2454.84	1410.44	785.806	414.748	1.68744	0.000495732	0.00427111
ENSMUSG00000021496	Pcbd2	pterin 4 alpha carbinolamine dehydratase/dimerization cofactor of hepatocyte nuclear factor 1 alpha (TCF1) 2	445.485	399.391	147.745	156.711	1.47175	9.86807e-08	2.96896e-06
ENSMUSG00000015937	Macroh2a1	macroH2A.1 histone	1154.73	865.179	496.811	398.385	1.17468	9.6042e-05	0.0011206
ENSMUSG00000021539	Lect2	leukocyte cell-derived chemotaxin 2	4524.43	3688.08	983.882	769.707	2.22805	1.34286e-17	3.00618e-15
ENSMUSG00000114380	Gm47942	predicted gene, 47942	168.225	137.825	61.6955	36.5029	1.64524	0.00124798	0.00891954
ENSMUSG00000114277	Gm48583	predicted gene, 48583	78.9205	167	30.8478	42.1671	1.74771	0.000229688	0.00229654
ENSMUSG00000044258	Ctla2a	cytotoxic T lymphocyte-associated protein 2 alpha	46.7292	80.4818	15.4239	13.8459	2.1224	0.00129295	0.00918259
ENSMUSG00000097101	1810034E14Rik	RIKEN cDNA 1810034E14 gene	146.418	124.747	76.3076	56.013	1.03957	0.00442652	0.0240104
ENSMUSG00000021477	Ctsl	cathepsin L	17075.9	12563.2	3226.84	2492.27	2.37374	5.70072e-12	4.56334e-10
ENSMUSG00000021520	Uqcrb	ubiquinol-cytochrome c reductase binding protein	3042.59	3389.29	413.198	393.979	2.9945	1.36045e-27	1.12305e-24
ENSMUSG00000094989	Rpl9-ps4	ribosomal protein L9, pseudogene 4	67.4978	83.4999	33.2831	25.1744	1.37711	0.000595019	0.0049615
ENSMUSG00000066407	Gm10263	predicted gene 10263	170.302	266.596	59.2602	66.7122	1.79332	0.00017745	0.00183249
ENSMUSG00000021606	Ndufs6	NADH:ubiquinone oxidoreductase core subunit S6	1964.7	1698.17	711.934	529.292	1.56187	3.96187e-07	1.02404e-05
ENSMUSG00000021607	Mrpl36	mitochondrial ribosomal protein L36	410.179	358.144	207.817	167.41	1.03586	0.000185015	0.00189286
ENSMUSG00000062382	Ftl1-ps1	ferritin light polypeptide 1, pseudogene 1	19724.9	20408.2	8399.52	6792.68	1.40151	1.48152e-06	3.23694e-05
ENSMUSG00000074800	Gm4149	predicted pseudogene 4149	1556.6	2550.27	512.235	641.947	1.831	0.000621876	0.00515614
ENSMUSG00000021537	Cetn3	centrin 3	201.455	186.114	78.743	61.6773	1.46838	2.49441e-05	0.000363644
ENSMUSG00000017778	Cox7c	cytochrome c oxidase subunit 7C	295.952	291.746	133.944	125.243	1.18189	4.45944e-05	0.000595264
ENSMUSG00000021615	Xrcc4	X-ray repair complementing defective repair in Chinese hamster cells 4	71.6515	56.3372	31.6596	20.7689	1.29771	0.00325285	0.0189769
ENSMUSG00000012422	Tmem167	transmembrane protein 167	500.522	286.716	219.993	130.278	1.17016	0.00869005	0.0405147
ENSMUSG00000049517	Rps23	ribosomal protein S23	38.4218	53.3192	12.9885	15.734	1.66901	0.000366874	0.00333494
ENSMUSG00000034334	Fam151b	family with sequence similarity 151, member B	69.5746	84.5059	21.9182	22.0276	1.81009	5.16014e-05	0.000671377
ENSMUSG00000042043	Tbca	tubulin cofactor A	550.366	634.8	250.029	224.052	1.32264	1.08092e-05	0.000176913
ENSMUSG00000114133	Gm20075	predicted gene, 20075	141.226	132.795	59.2602	71.747	1.06235	0.0110469	0.0484419
ENSMUSG00000021660	Btf3	basic transcription factor 3	609.557	588.523	240.288	246.709	1.29846	5.43093e-08	1.73265e-06
ENSMUSG00000092116	Gm10320	predicted pseudogene 10320	181.725	145.873	38.9656	20.7689	2.46862	1.55696e-08	5.68074e-07
ENSMUSG00000021643	Serf1	small EDRK-rich factor 1	36.345	40.2409	16.2357	15.734	1.26167	0.0111682	0.0488444
ENSMUSG00000021645	Smn1	survival motor neuron 1	88.2663	91.548	37.342	34.6148	1.32357	0.000167271	0.00174926
ENSMUSG00000114759	Gm10257	predicted gene 10257	117.342	84.5059	32.4713	25.8038	1.79721	3.19757e-05	0.000447809
ENSMUSG00000021716	Srek1ip1	splicing regulatory glutamine/lysine-rich protein 1interacting protein 1	328.143	659.951	99.8494	118.32	2.17865	0.000107021	0.00121751
ENSMUSG00000068184	Ndufaf2	NADH:ubiquinone oxidoreductase complex assembly factor 2	330.22	332.993	71.4369	48.4607	2.47079	2.21275e-06	4.55943e-05
ENSMUSG00000021764	Ndufs4	NADH:ubiquinone oxidoreductase core subunit S4	1358.26	970.812	381.538	253.632	1.87597	3.15865e-08	1.05887e-06
ENSMUSG00000015536	Mocs2	molybdenum cofactor synthesis 2	1091.39	1032.18	529.283	470.761	1.08673	0.000610437	0.0050761
ENSMUSG00000114540	Gm6421	predicted pseudogene 6421	121.496	122.735	17.0475	19.5102	2.73535	1.59459e-10	9.84178e-09
ENSMUSG00000096199	Ptrhd1	peptidyl-tRNA hydrolase domain containing 1	100.727	119.717	39.7774	37.7616	1.50899	3.95269e-05	0.000534362
ENSMUSG00000037361	Sf3b6	splicing factor 3B, subunit 6	1047.77	743.45	163.98	130.907	2.60446	3.66441e-15	5.62786e-13
ENSMUSG00000051721	Wdcp	WD repeat and coiled coil containing	96.5737	121.729	56.8248	47.202	1.07303	0.00468884	0.0250628
ENSMUSG00000020634	Ubxn2a	UBX domain protein 2A	89.3047	122.735	44.6481	39.0203	1.34436	0.00147871	0.0102095
ENSMUSG00000112006	Gm48633	predicted gene, 48633	282.452	302.813	85.2373	127.76	1.45499	0.000185864	0.00190007
ENSMUSG00000112276	5033421B08Rik	RIKEN cDNA 5033421B08 gene	19.7301	17.1024	2.43535	4.40552	2.39598	0.00102966	0.0076878
ENSMUSG00000020585	Laptm4a	lysosomal-associated protein transmembrane 4A	2905.52	2046.25	1397.08	998.165	1.04805	0.00304916	0.0180194
ENSMUSG00000066637	Ttc32	tetratricopeptide repeat domain 32	659.401	514.077	103.097	76.7819	2.70929	1.30767e-15	2.15896e-13
ENSMUSG00000066553	Gm6969	predicted pseudogene 6969	73.7283	49.2951	30.8478	23.9157	1.17293	0.00835855	0.0392323
ENSMUSG00000113616	Gm45941	predicted gene, 45941	13.4996	17.1024	2.43535	2.51744	2.62616	0.00217635	0.0137933
ENSMUSG00000061477	Rps7	ribosomal protein S7	308.413	294.765	120.956	100.698	1.44658	2.20398e-06	4.54845e-05
[truncated: 340 more rows]

## Sheet: NudC- specific (489)
GeneID	SYMBOL	NudC-.log2FoldChange	NudC-.pvalue	NudC-.padj
[truncated: 489 more rows]
