# Supplementary material for: ONE-seq: epitranscriptome and gene-specific profiling of NAD-capped RNA
Source: Nucleic Acids Res. 2022 Dec 7;51(2):e12. doi: 10.1093/nar/gkac1136 (PMC9881147; doi:10.1093/nar/gkac1136)
Supplement: gkac1136_Supplemental_Files [file gkac1136_supplemental_files.zip › Supplementary Table 2.xlsx]

## Sheet: Young (2017)
GeneID

## Sheet: Old (1820)
GeneID
