# Supplementary material for: ONE-seq: epitranscriptome and gene-specific profiling of NAD-capped RNA
Source: Nucleic Acids Res. 2022 Dec 7;51(2):e12. doi: 10.1093/nar/gkac1136 (PMC9881147; doi:10.1093/nar/gkac1136)
Supplement: gkac1136_Supplemental_Files [file gkac1136_supplemental_files.zip › Supplementary Table 3.xlsx]

## Sheet: Pathway enrichment
Cluster.name	Term.name	Term.size	Young.Enriched	Young.gene	Young.gene.size	Young.qvalue	Old.Enriched	Old.gene	Old.gene.size	Old.qvalue
Amino acid metabolism	Metabolism of amino acids and derivatives	234	yes	Lipt1,Agxt,Tstd1,Pycr2,Psmd5,Psmd14,Pdhx,Ivd,Sqor,Hao1,Tdo2,Psmb4,Psma5,Cth,Grhpr,Psmb2,Psmc2,Qdpr,Asl,Ethe1,Prodh2,Fah,Psma1,Ndufab1,Sephs2,Nqo1,Psmd7,Tat,Gcsh,Psma4,Oaz2,Amt,Iyd,Serinc1,Oaz1,Txnrd1,Pah,Hal,Ddc,Shmt1,Adi1,Psma6,Slc25a21,Bhmt,Pdhb,Psme1,Rida,Hgd,Psmb1,Gnmt,Cdo1,Aldh7a1,Gm5096,Slc3a2,Hoga1,Sat1	56	2.96621e-08	yes	Lipt1,Agxt,Pycr2,Psmd5,Psmd14,Pdhx,Ivd,Sqor,Hao1,Tdo2,Psma5,Cth,Grhpr,Psmb2,Psmc2,Qdpr,Asl,Prodh2,Fah,Psma1,Ndufab1,Sephs2,Nqo1,Psmd7,Tat,Psma4,Oaz2,Amt,Iyd,Serinc1,Txnrd1,Pah,Hal,Ddc,Shmt1,Adi1,Psma6,Slc25a21,Bhmt,Pdhb,Psme1,Rida,Hgd,Psmb1,Gnmt,Cdo1,Aldh7a1,Gm5096,Slc3a2,Hoga1	50	1.22893e-10
Amino acid metabolism	alpha-amino acid metabolic process	181	yes	Agxt,Acmsd,Pycr2,Fpgs,Apip,Tdo2,Slc39a8,Kyat3,Cth,Baat,Qdpr,Asl,Thnsl2,Prodh2,Fah,Sephs2,Tat,Gcsh,Amt,Iyd,Ilvbl,Txnrd1,Pah,Nr1h4,Shmt1,Adi1,Bhmt,Atf4,Csad,Comt,Hgd,Nit2,Gnmt,Cdo1,Gm5096,Gm4952,Hoga1	37	5.27318e-07	yes	Agxt,Acmsd,Pycr2,Fpgs,Tdo2,Slc39a8,Kyat3,Cth,Baat,Qdpr,Asl,Thnsl2,Prodh2,Fah,Sephs2,Tat,Amt,Iyd,Ilvbl,Txnrd1,Pah,Nr1h4,Shmt1,Adi1,Bhmt,Atf4,Comt,Hgd,Nit2,Gnmt,Cdo1,Gm5096,Gm4952,Hoga1	34	8.18715e-09
Amino acid metabolism	alpha-amino acid catabolic process	79	no				yes	Agxt,Acmsd,Tdo2,Qdpr,Thnsl2,Prodh2,Fah,Tat,Amt,Shmt1,Hgd,Cdo1,Hoga1	13	0.00543652
Amino acid metabolism	cellular amino acid catabolic process	91	no				yes	Agxt,Acmsd,Ivd,Tdo2,Qdpr,Prodh2,Fah,Amt,Hal,Shmt1,Hgd,Cdo1,Hoga1	13	0.0126993
Amino acid metabolism	Glyoxylate metabolism and glycine degradation	28	yes	Lipt1,Agxt,Pdhx,Hao1,Grhpr,Prodh2,Ndufab1,Gcsh,Amt,Pdhb,Gnmt,Hoga1	12	0.00175584	yes	Lipt1,Agxt,Pdhx,Hao1,Grhpr,Prodh2,Ndufab1,Amt,Pdhb,Gnmt,Hoga1	11	0.000769725
Amino acid metabolism	cellular amino acid metabolic process	252	yes	Agxt,Acmsd,Pycr2,Fpgs,Apip,Ivd,Tdo2,Sars,Slc39a8,Kyat3,Cth,Baat,Qdpr,Asl,Thnsl2,Prodh2,Fah,Nars2,Sephs2,Cars,Tat,Kars,Gcsh,Amt,Iyd,Upb1,Ggt5,Ilvbl,Txnrd1,Pah,Nr1h4,Hal,Shmt1,Adi1,Bhmt,Dpys,Atf4,Csad,Comt,Hgd,Nit2,Gnmt,Hars,Cdo1,Gm5096,Gm4952,Hoga1	47	1.29735e-07	yes	Agxt,Acmsd,Pycr2,Fpgs,Ivd,Tdo2,Sars,Slc39a8,Kyat3,Cth,Baat,Qdpr,Asl,Thnsl2,Prodh2,Fah,Nars2,Sephs2,Tat,Amt,Iyd,Upb1,Ggt5,Ilvbl,Txnrd1,Pah,Nr1h4,Hal,Shmt1,Adi1,Bhmt,Dpys,Atf4,Comt,Hgd,Nit2,Gnmt,Hars,Cdo1,Gm5096,Gm4952,Hoga1	42	5.18602e-09
Amino acid metabolism	Metabolism of polyamines	58	yes	Psmd5,Psmd14,Psmb4,Psma5,Psmb2,Psmc2,Psma1,Nqo1,Psmd7,Psma4,Oaz2,Oaz1,Psma6,Psme1,Psmb1,Sat1	16	0.0330888	no
Antigen processing and presentation	antigen processing and presentation of peptide antigen via MHC class Ib	31	yes	B2m,H2-K1,H2-D1,H2-Q1,H2-Q2,H2-Q4,H2-Q6,H2-Q7,H2-Q10,H2-T24,H2-T23,H2-M3	12	0.00274521	yes	B2m,H2-K1,H2-D1,H2-Q1,H2-Q2,H2-Q4,H2-Q6,H2-Q7,H2-Q10,H2-T23,H2-M3	11	0.00817832
Antigen processing and presentation	antigen processing and presentation of endogenous peptide antigen via MHC class Ib	30	yes	H2-K1,H2-D1,H2-Q1,H2-Q2,H2-Q4,H2-Q6,H2-Q7,H2-Q10,H2-T24,H2-T23,H2-M3	11	0.014302	yes	H2-K1,H2-D1,H2-Q1,H2-Q2,H2-Q4,H2-Q6,H2-Q7,H2-Q10,H2-T23,H2-M3	10	0.0428596
Antigen processing and presentation	antigen processing and presentation via MHC class Ib	33	yes	B2m,H2-K1,H2-D1,H2-Q1,H2-Q2,H2-Q4,H2-Q6,H2-Q7,H2-Q10,H2-T24,H2-T23,H2-M3	12	0.00598729	yes	B2m,H2-K1,H2-D1,H2-Q1,H2-Q2,H2-Q4,H2-Q6,H2-Q7,H2-Q10,H2-T23,H2-M3	11	0.0164428
Antigen processing and presentation	ER-Phagosome pathway	36	yes	Pdia3,B2m,Sec22b,Calr,Tapbp,H2-K1,H2-Q1,H2-Q2,H2-Q4,H2-Q6,H2-Q7,H2-Q10,H2-T23,H2-M3	14	0.0011264	yes	Pdia3,B2m,Sec22b,Calr,Tapbp,H2-K1,H2-Q1,H2-Q2,H2-Q4,H2-Q6,H2-Q7,H2-Q10,H2-T23,H2-M3	14	0.00044402
Antigen processing and presentation	Antigen processing-Cross presentation	92	yes	Psmd5,Psmd14,Pdia3,B2m,Psmb4,Fcgr1,Sec22b,Psma5,Psmb2,Cd36,Psmc2,Psma1,Calr,Psmd7,Cyba,Psma4,Psma6,Psme1,Ncf4,Psmb1,Tapbp,H2-K1,H2-Q1,H2-Q2,H2-Q4,H2-Q6,H2-Q7,H2-Q10,H2-T23,H2-M3	30	3.76265e-07	yes	Psmd5,Psmd14,Pdia3,B2m,Fcgr1,Sec22b,Psma5,Psmb2,Cd36,Psmc2,Psma1,Calr,Psmd7,Cyba,Psma4,Psma6,Psme1,Ncf4,Psmb1,Tapbp,H2-K1,H2-Q1,H2-Q2,H2-Q4,H2-Q6,H2-Q7,H2-Q10,H2-T23,H2-M3	29	1.12914e-08
Antigen processing and presentation	Endosomal/Vacuolar pathway	28	no				yes	B2m,H2-K1,H2-Q1,H2-Q2,H2-Q4,H2-Q6,H2-Q7,H2-Q10,H2-T23,H2-M3	10	0.0364926
Antigen processing and presentation	antigen processing and presentation	110	yes	Fcer1g,B2m,Fcgr1,March1,Calr,Ctsl,Psme1,Tapbp,H2-K1,H2-D1,H2-Q1,H2-Q2,H2-Q4,H2-Q6,H2-Q7,H2-Q10,H2-T24,H2-T23,H2-M3,Cd74,Was	21	0.0402272	yes	B2m,Fcgr1,March1,Calr,Ctsl,Psme1,Tapbp,H2-K1,H2-D1,H2-Q1,H2-Q2,H2-Q4,H2-Q6,H2-Q7,H2-Q10,H2-T23,H2-M3,Cd74,Was	19	0.00946905
Antigen processing and presentation	antigen processing and presentation of endogenous antigen	39	yes	B2m,H2-K1,H2-D1,H2-Q1,H2-Q2,H2-Q4,H2-Q6,H2-Q7,H2-Q10,H2-T24,H2-T23,H2-M3	12	0.012216	yes	B2m,H2-K1,H2-D1,H2-Q1,H2-Q2,H2-Q4,H2-Q6,H2-Q7,H2-Q10,H2-T23,H2-M3	11	0.031184
Antigen processing and presentation	antigen processing and presentation of peptide antigen	64	yes	Fcer1g,B2m,Fcgr1,March1,Calr,Ctsl,Tapbp,H2-K1,H2-D1,H2-Q1,H2-Q2,H2-Q4,H2-Q6,H2-Q7,H2-Q10,H2-T24,H2-T23,H2-M3,Cd74	19	7.40039e-05	yes	B2m,Fcgr1,March1,Calr,Ctsl,Tapbp,H2-K1,H2-D1,H2-Q1,H2-Q2,H2-Q4,H2-Q6,H2-Q7,H2-Q10,H2-T23,H2-M3,Cd74	17	0.000103035
Antigen processing and presentation	Antigen Presentation: Folding, assembly and peptide loading of class I MHC	44	yes	Hspa5,Pdia3,B2m,Sec13,Calr,Tapbp,H2-K1,H2-Q1,H2-Q2,H2-Q4,H2-Q6,H2-Q7,H2-Q10,H2-T23,H2-M3,Bcap31	16	0.00063044	yes	Hspa5,Pdia3,B2m,Sec13,Calr,Tapbp,H2-K1,H2-Q1,H2-Q2,H2-Q4,H2-Q6,H2-Q7,H2-Q10,H2-T23,H2-M3,Bcap31	16	0.000223497
Antigen processing and presentation	antigen processing and presentation of endogenous peptide antigen	38	yes	B2m,H2-K1,H2-D1,H2-Q1,H2-Q2,H2-Q4,H2-Q6,H2-Q7,H2-Q10,H2-T24,H2-T23,H2-M3	12	0.00861848	yes	B2m,H2-K1,H2-D1,H2-Q1,H2-Q2,H2-Q4,H2-Q6,H2-Q7,H2-Q10,H2-T23,H2-M3	11	0.0227978
Aromatic-AA metabolism	aromatic amino acid family metabolic process	30	no				yes	Acmsd,Tdo2,Qdpr,Fah,Tat,Iyd,Pah,Hgd	8	0.00409939
Aromatic-AA metabolism	aromatic amino acid family catabolic process	16	no				yes	Acmsd,Tdo2,Qdpr,Fah,Tat,Hgd	6	0.00409497
Aromatic-AA metabolism	erythrose 4-phosphate/phosphoenolpyruvate family amino acid metabolic process	9	no				yes	Qdpr,Fah,Pah,Hgd	4	0.0190475
Aromatic-AA metabolism	Phenylalanine and tyrosine metabolism	10	no				yes	Qdpr,Fah,Tat,Pah,Hgd	5	0.0305225
Aromatic-AA metabolism	L-phenylalanine metabolic process	9	no				yes	Qdpr,Fah,Pah,Hgd	4	0.0190475
Biological oxidation	glutathione metabolic process	70	yes	Gsta3,Gstm7,Gstm6,Gstm3,Gstm1,Cth,Mmachc,Gstk1,Nat8,Arl6ip5,Mgst1,Ethe1,Gsta4,Gpx1,Ggt5,Gstt1,Gpx4,Chac2,Gpx3,Sod1,Sod2,Gstp2	22	1.62955e-07	yes	Gsta3,Gstm6,Gstm3,Gstm1,Cth,Mmachc,Nat8,Arl6ip5,Mgst1,Gsta4,Gpx1,Ggt5,Gstt1,Gpx4,Chac2,Gpx3,Sod1,Sod2,Gstp2	19	2.14748e-07
Biological oxidation	Phase I - Functionalization of compounds	107	no				yes	Fmo3,Marc2,Aadac,Adh7,Adh1,Adh4,Aldh1b1,Cyp4b1,Cyp3a11,Tbxas1,Cyp2f2,Cyp2e1,Cyp4f18,Ces1d,Ces3a,Nr1h4,Nqo2,Cyp4f13,Aldh1a1,Cyp2c55,Cyp2c70	21	0.00757885
Biological oxidation	Glutathione conjugation	34	yes	Gsta3,Mgst3,Gstm7,Gstm6,Gstm3,Gstm1,Akr1a1,Gstk1,Mgst1,Ggt5,Gstt1,Chac2,Esd,Gstp2	14	0.000496703	yes	Gsta3,Mgst3,Gstm6,Gstm3,Gstm1,Akr1a1,Mgst1,Ggt5,Gstt1,Chac2,Esd,Gstp2	12	0.00134843
Biological oxidation	Phase II - Conjugation of compounds	91	yes	Gsta3,Ugt1a9,Ugt1a1,Mgst3,Bpnt1,Gstm7,Gstm6,Gstm3,Gstm1,Akr1a1,Ugt2b36,Ugt2b37,Ugt2a3,Sult1b1,Gstk1,Mgst1,Acsm1,Nat1,Nnmt,Ggt5,Gstt1,Chac2,Mat2b,Esd,Ugt3a2,Comt,Sult1c2,Gstp2	28	5.88242e-06	yes	Gsta3,Ugt1a9,Ugt1a1,Mgst3,Bpnt1,Gstm6,Gstm3,Gstm1,Akr1a1,Ugt2b37,Ugt2a3,Sult1b1,Mgst1,Acsm1,Nat1,Nnmt,Ggt5,Gstt1,Chac2,Esd,Ugt3a2,Comt,Gstp2	23	9.21506e-05
Biological oxidation	sulfur compound metabolic process	317	yes	Gsta3,Agxt,Pdhx,Apip,Sqor,Ciao1,Tdo2,Pmvk,Gstm7,Gstm6,Gstm3,Gstm1,Cth,Baat,Mmachc,Ppcs,Sult1b1,Sult1d1,Chst12,Gstk1,Snca,Nat8,Arl6ip5,Mgst1,Sult2a7,Ethe1,Mcee,Acsm1,Ces1d,Ciapin1,Ciao2a,Gsta4,Gpx1,Ggt5,Gstt1,Gpx4,Dcn,Chac2,Mat2b,Gpx3,Adi1,Glrx5,Bhmt,Pdhb,Sucla2,Csad,Comt,Sod1,Sod2,Gnmt,Sult1c2,Cdo1,Gm5096,Gstp2,Acsl5,Acot9	56	2.67066e-08	yes	Gsta3,Agxt,Pdhx,Sqor,Ciao1,Tdo2,Pmvk,Gstm6,Gstm3,Gstm1,Cth,Baat,Mmachc,Ppcs,Sult1b1,Sult1d1,Chst12,Snca,Nat8,Arl6ip5,Mgst1,Sult2a7,Mcee,Acsm1,Ces1d,Ciapin1,Ciao2a,Gsta4,Gpx1,Ggt5,Gstt1,Gpx4,Dcn,Chac2,Gpx3,Adi1,Glrx5,Bhmt,Pdhb,Sucla2,Comt,Sod1,Sod2,Gnmt,Cdo1,Gm5096,Gstp2,Acsl5,Acot9	49	2.27253e-09
Biological oxidation	Biological oxidations	203	yes	Gsta3,Ugt1a9,Ugt1a1,Fmo3,Mgst3,Marc2,Bpnt1,Aadac,Gstm7,Gstm6,Gstm3,Gstm1,Adh7,Adh1,Adh4,Aldh1b1,Cyp4b1,Akr1a1,Ugt2b36,Ugt2b37,Ugt2a3,Sult1b1,Cyp3a11,Tbxas1,Gstk1,Mgst1,Cyp2f2,Acsm1,Cyp2e1,Nat1,Cyp4f18,Ces1d,Ces3a,Nnmt,Ggt5,Gstt1,Nr1h4,Chac2,Mat2b,Nqo2,Esd,Ugt3a2,Comt,Cyp4f13,Sult1c2,Gstp2,Aldh1a1,Cyp2c55,Cyp2c70	49	4.14054e-07	yes	Gsta3,Ugt1a9,Ugt1a1,Fmo3,Mgst3,Marc2,Bpnt1,Aadac,Gstm6,Gstm3,Gstm1,Adh7,Adh1,Adh4,Aldh1b1,Cyp4b1,Akr1a1,Ugt2b37,Ugt2a3,Sult1b1,Cyp3a11,Tbxas1,Mgst1,Cyp2f2,Acsm1,Cyp2e1,Nat1,Cyp4f18,Ces1d,Ces3a,Nnmt,Ggt5,Gstt1,Nr1h4,Chac2,Nqo2,Esd,Ugt3a2,Comt,Cyp4f13,Gstp2,Aldh1a1,Cyp2c55,Cyp2c70	44	3.04156e-08
Biological oxidation	cellular modified amino acid metabolic process	179	yes	Gsta3,Fpgs,Abhd12,Ctsk,Gstm7,Gstm6,Gstm3,Gstm1,Cth,Ggh,Mmachc,Mfsd2a,Sult1b1,Asl,Gstk1,Nat8,Arl6ip5,Mgst1,Ethe1,Lipc,Gsta4,Mthfs,Plscr1,Gpx1,Iyd,Vnn3,Serinc1,Ggt5,Gstt1,Gpx4,Chac2,Gpx3,Shmt1,Ctsl,Bhmt,Sod1,Sod2,Gnmt,Gm5096,Gstp2,Hoga1	41	9.88497e-10	yes	Gsta3,Fpgs,Abhd12,Ctsk,Gstm6,Gstm3,Gstm1,Cth,Ggh,Mmachc,Mfsd2a,Sult1b1,Asl,Nat8,Arl6ip5,Mgst1,Lipc,Gsta4,Plscr1,Gpx1,Iyd,Vnn3,Serinc1,Ggt5,Gstt1,Gpx4,Chac2,Gpx3,Shmt1,Ctsl,Bhmt,Sod1,Sod2,Gnmt,Gm5096,Gstp2,Hoga1	37	1.60754e-12
Carboxylic acid biosynthesis	carboxylic acid biosynthetic process	282	yes	Agxt,Acmsd,Mgst3,Pycr2,Ptges,Apip,Il1b,Trib3,Eif6,Fabp5,Gstm7,Gstm1,Cth,Baat,Akr1a1,Prxl2b,Asl,Akr1d1,Tbxas1,Thnsl2,Ldhb,Acsm1,Uros,Cbr4,Ces1d,Apoa5,Lipc,Upb1,Ggt5,Ilvbl,Rdh16,Shmt1,Adi1,Edn1,Bhmt,Hacd2,Decr2,Abhd3,Cd74,Gm5096,Anxa1,Aldh1a1,Hoga1,Cyp2c23,Rgn	45	3.34268e-05	yes	Agxt,Acmsd,Mgst3,Pycr2,Il1b,Trib3,Eif6,Fabp5,Gstm1,Cth,Baat,Akr1a1,Prxl2b,Asl,Akr1d1,Tbxas1,Thnsl2,Ldhb,Acsm1,Uros,Ces1d,Apoa5,Lipc,Upb1,Ggt5,Ilvbl,Rdh16,Shmt1,Adi1,Edn1,Bhmt,Hacd2,Decr2,Abhd3,Cd74,Gm5096,Anxa1,Aldh1a1,Hoga1,Cyp2c23,Rgn	41	1.90015e-06
Carboxylic acid biosynthesis	organic acid biosynthetic process	290	yes	Agxt,Acmsd,Mgst3,Pycr2,Ptges,Apip,Il1b,Trib3,Eif6,Fabp5,Gstm7,Gstm1,Cth,Baat,Akr1a1,Prxl2b,Asl,Akr1d1,Tbxas1,Thnsl2,Ldhb,Acsm1,Sephs2,Uros,Cbr4,Ces1d,Apoa5,Lipc,Upb1,Ggt5,Ilvbl,Pah,Rdh16,Shmt1,Adi1,Edn1,Bhmt,Csad,Hacd2,Decr2,Abhd3,Cd74,Gm5096,Anxa1,Aldh1a1,Hoga1,Cyp2c23,Rgn	48	3.24451e-06	yes	Agxt,Acmsd,Mgst3,Pycr2,Il1b,Trib3,Eif6,Fabp5,Gstm1,Cth,Baat,Akr1a1,Prxl2b,Asl,Akr1d1,Tbxas1,Thnsl2,Ldhb,Acsm1,Sephs2,Uros,Ces1d,Apoa5,Lipc,Upb1,Ggt5,Ilvbl,Pah,Rdh16,Shmt1,Adi1,Edn1,Bhmt,Hacd2,Decr2,Abhd3,Cd74,Gm5096,Anxa1,Aldh1a1,Hoga1,Cyp2c23,Rgn	43	4.765e-07
Carboxylic acid biosynthesis	monocarboxylic acid biosynthetic process	194	yes	Agxt,Ptges,Il1b,Trib3,Eif6,Fabp5,Gstm7,Gstm1,Baat,Prxl2b,Akr1d1,Tbxas1,Thnsl2,Ldhb,Acsm1,Cbr4,Ces1d,Apoa5,Lipc,Rdh16,Edn1,Hacd2,Decr2,Abhd3,Cd74,Anxa1,Aldh1a1,Hoga1,Rgn	29	0.0463777	yes	Agxt,Il1b,Trib3,Eif6,Fabp5,Gstm1,Baat,Prxl2b,Akr1d1,Tbxas1,Thnsl2,Ldhb,Acsm1,Ces1d,Apoa5,Lipc,Rdh16,Edn1,Hacd2,Decr2,Abhd3,Cd74,Anxa1,Aldh1a1,Hoga1,Rgn	26	0.00773325
Carboxylic acid metabolism	fatty acid catabolic process	99	no				yes	Dbi,Ivd,Hao1,Bdh2,Mfsd2a,Hadhb,Etfb,Ces1d,Ces1f,Etfa,Ilvbl,Hacl1,Acat3,Acat2,Abhd3,Acsl5	16	0.0178654
Carboxylic acid metabolism	monocarboxylic acid catabolic process	122	yes	Agxt,Dbi,Obp2a,Ivd,Hao1,Bdh2,Akr1a1,Mfsd2a,Hadhb,Pon3,Etfb,Fah,Cyp4f18,Ces1d,Ces1f,Etfa,Ilvbl,Hacl1,Acat3,Acat2,Abhd3,Hoga1,Acsl5	23	0.00643121	yes	Agxt,Dbi,Ivd,Hao1,Bdh2,Akr1a1,Mfsd2a,Hadhb,Pon3,Etfb,Fah,Cyp4f18,Ces1d,Ces1f,Etfa,Ilvbl,Hacl1,Acat3,Acat2,Abhd3,Hoga1,Acsl5	22	7.32263e-05
Carboxylic acid metabolism	Fatty acid metabolism	168	no				yes	Dbi,Ptges2,Hsd17b12,Cyp4b1,Mecr,Hadhb,Pon3,Pon2,Tbxas1,Mcee,Ndufab1,Cyp4f18,Pccb,Gpx1,Slc25a20,Ggt5,Gpx4,Akr1c6,Acot13,Hacl1,Hacd2,Cbr1,Decr2,Cyp4f13,Cyp2c55,Cyp2c70,Acsl5,Acot9	28	0.0339354
Carboxylic acid metabolism	lipid catabolic process	335	yes	Dbi,Apoa2,Hsd11b1,Pnpla7,Obp2a,Ivd,Il1b,Hao1,Abhd12,Aadac,Bdh2,Hint2,Mfsd2a,Hadhb,Hsd17b11,Akr1d1,Fmc1,Etfb,Cyp4f18,Ces1b,Ces1d,Ces1e,Ces1f,Ces2a,Ces2e,Ces3a,Apoa5,Bco2,Etfa,Lipc,Ilvbl,Hacl1,Naga,Pnpla5,Pla1a,Acat3,Acat2,Abhd3,Plaat3,Acsl5,Gla	41	0.0152157	yes	Dbi,Apoa2,Hsd11b1,Ivd,Il1b,Hao1,Abhd12,Aadac,Bdh2,Mfsd2a,Hadhb,Hsd17b11,Akr1d1,Etfb,Cyp4f18,Ces1b,Ces1d,Ces1e,Ces1f,Ces2a,Ces2e,Ces3a,Apoa5,Bco2,Etfa,Lipc,Ilvbl,Hacl1,Naga,Pnpla5,Pla1a,Acat3,Acat2,Abhd3,Plaat3,Acsl5	36	2.49865e-05
Carboxylic acid metabolism	carboxylic acid catabolic process	220	yes	Agxt,Dbi,Acmsd,Npl,Obp2a,Ivd,Hao1,Tdo2,Bdh2,Akr1a1,Mfsd2a,Hadhb,Qdpr,Pon3,Prodh2,Etfb,Fah,Cyp4f18,Ces1d,Ces1f,Gcsh,Etfa,Amt,Ilvbl,Hal,Shmt1,Hacl1,Csad,Hgd,Acat3,Acat2,Abhd3,Cdo1,Hoga1,Acsl5	35	0.000564511	yes	Agxt,Dbi,Acmsd,Npl,Ivd,Hao1,Tdo2,Bdh2,Akr1a1,Mfsd2a,Hadhb,Qdpr,Pon3,Prodh2,Etfb,Fah,Cyp4f18,Ces1d,Ces1f,Etfa,Amt,Ilvbl,Hal,Shmt1,Hacl1,Hgd,Acat3,Acat2,Abhd3,Cdo1,Hoga1,Acsl5	32	3.45822e-07
Carboxylic acid metabolism	organic acid catabolic process	227	yes	Agxt,Dbi,Acmsd,Npl,Obp2a,Ivd,Hao1,Tdo2,Bdh2,Akr1a1,Mfsd2a,Hadhb,Qdpr,Pon3,Thnsl2,Prodh2,Etfb,Fah,Cyp4f18,Ces1d,Ces1f,Tat,Gcsh,Etfa,Amt,Ilvbl,Hal,Shmt1,Hacl1,Csad,Hgd,Acat3,Acat2,Abhd3,Cdo1,Hoga1,Acsl5	37	0.000160173	yes	Agxt,Dbi,Acmsd,Npl,Ivd,Hao1,Tdo2,Bdh2,Akr1a1,Mfsd2a,Hadhb,Qdpr,Pon3,Thnsl2,Prodh2,Etfb,Fah,Cyp4f18,Ces1d,Ces1f,Tat,Etfa,Amt,Ilvbl,Hal,Shmt1,Hacl1,Hgd,Acat3,Acat2,Abhd3,Cdo1,Hoga1,Acsl5	34	7.83134e-08
Carboxylic acid metabolism	small molecule catabolic process	345	yes	Agxt,Dbi,Acmsd,Npl,Obp2a,Upp2,Ivd,Hao1,Tdo2,Bdh2,Adh7,Adh1,Adh4,Aldob,Akr1a1,Mfsd2a,Eno1,Hadhb,Qdpr,Sult1b1,Pon3,Akr1d1,Thnsl2,Tpi1,Prodh2,Etfb,Fah,Cyp4f18,Ces1d,Ces1f,Tat,Gcsh,Etfa,Amt,Upb1,Ilvbl,Hal,Shmt1,Trp53,Galk1,Hacl1,Csad,Hgd,Acat3,Acat2,Galm,Abhd3,Cdo1,Bad,Hoga1,Acsl5	51	9.92816e-06	yes	Agxt,Dbi,Acmsd,Npl,Upp2,Ivd,Hao1,Tdo2,Bdh2,Adh7,Adh1,Adh4,Aldob,Akr1a1,Mfsd2a,Eno1,Hadhb,Qdpr,Sult1b1,Pon3,Akr1d1,Thnsl2,Tpi1,Prodh2,Etfb,Fah,Cyp4f18,Ces1d,Ces1f,Tat,Etfa,Amt,Upb1,Ilvbl,Hal,Shmt1,Trp53,Galk1,Hacl1,Hgd,Acat3,Acat2,Galm,Abhd3,Cdo1,Bad,Hoga1,Acsl5	48	5.72296e-12
Cell cycle checkpoints	Cell Cycle Checkpoints	275	yes	Sumo1,Mcm10,Psmd5,Psmd14,Spc25,Ube2c,Pmf1,Psmb4,Hist2h2be,Psma5,Cdc26,Psmb2,Psmc2,Cenpa,Abraxas1,Dynll1,Ubc,Rpa3,Mad2l1,Sec13,Cdkn1b,Blm,Psma1,Mcm5,Anapc10,Cenpt,Psmd7,Cenpn,Spc24,Psma4,Zwint,Nup37,Ube2n,Rps27a,Ppp2ca,Ubb,Trp53,Ywhae,Ska2,Cenpo,Psma6,Psme1,Ywhaz,Cdc45,Psmb1,Cdkn1a,Kat5	47	0.02774	no
Cell cycle checkpoints	p53-Dependent G1/S DNA damage checkpoint	65	yes	Psmd5,Psmd14,Psmb4,Psma5,Psmb2,Psmc2,Ubc,Cdkn1b,Psma1,Psmd7,Psma4,Rps27a,Ubb,Trp53,Psma6,Psme1,Psmb1,Cdkn1a	18	0.0113726	yes	Psmd5,Psmd14,Psma5,Psmb2,Psmc2,Ubc,Cdkn1b,Psma1,Psmd7,Psma4,Ubb,Trp53,Psma6,Psme1,Psmb1,Cdkn1a	16	0.00396725
Cell cycle checkpoints	G1/S DNA Damage Checkpoints	67	yes	Psmd5,Psmd14,Psmb4,Psma5,Psmb2,Psmc2,Ubc,Cdkn1b,Psma1,Psmd7,Psma4,Rps27a,Ubb,Trp53,Psma6,Psme1,Psmb1,Cdkn1a	18	0.0177551	yes	Psmd5,Psmd14,Psma5,Psmb2,Psmc2,Ubc,Cdkn1b,Psma1,Psmd7,Psma4,Ubb,Trp53,Psma6,Psme1,Psmb1,Cdkn1a	16	0.00627945
Cell cycle checkpoints	p53-Independent G1/S DNA damage checkpoint	52	yes	Psmd5,Psmd14,Psmb4,Psma5,Psmb2,Psmc2,Ubc,Psma1,Psmd7,Psma4,Rps27a,Ubb,Psma6,Psme1,Psmb1	15	0.0313906	yes	Psmd5,Psmd14,Psma5,Psmb2,Psmc2,Ubc,Psma1,Psmd7,Psma4,Ubb,Psma6,Psme1,Psmb1	13	0.0127367
Cell killing	leukocyte mediated cytotoxicity	106	no				yes	F2,B2m,Fcgr1,Cxcl1,Coro1a,Cadm1,Ctsh,Lgals9,Serpinb9,H2-K1,H2-D1,H2-T23,H2-M3,Hprt	14	0.034223
Cell killing	cell killing	165	no				yes	Cfhr1,F2,Cd59a,B2m,Hist2h2be,Fcgr1,Cxcl1,Cxcl10,Clec7a,Coro1a,Cadm1,Ctsh,Ccr5,Lgals9,Serpinb9,Mbl1,H2-K1,H2-D1,H2-T23,H2-M3,Bad,Hprt	22	0.00242205
Cellular respiration	aerobic respiration	171	no				yes	Sdhc,Ndufs2,Ndufb6,Slc25a33,Cycs,Snca,Nupr1,Sirt3,Sdhd,Uqcrc1,Afg1l,Ndufa12,Uqcr10,Mdh1,Proca1,Sucla2,Dnajc15,Atp5j,Atp5o,Fam173a,Uqcc3,Gm10053	22	0.0357121
Cellular respiration	energy derivation by oxidation of organic compounds	300	no				yes	Sdhc,Ndufs2,Ndufb6,Slc25a33,Cd36,Hmgb1,Cycs,Snca,Etfrf1,Nupr1,Sirt3,Sdhd,Uqcrc1,Afg1l,Ndufa12,Uqcr10,Mdh1,Trp53,Proca1,Gcgr,Immp2l,Sucla2,Dnajc15,Atp5j,Atp5o,Sod2,Fam173a,Gnmt,Uqcc3,Gm10053	30	0.0148324
Cellular respiration	cellular respiration	215	no				yes	Sdhc,Ndufs2,Ndufb6,Slc25a33,Cycs,Snca,Etfrf1,Nupr1,Sirt3,Sdhd,Uqcrc1,Afg1l,Ndufa12,Uqcr10,Mdh1,Proca1,Immp2l,Sucla2,Dnajc15,Atp5j,Atp5o,Sod2,Fam173a,Uqcc3,Gm10053	25	0.0156911
DNA damage response	Autodegradation of the E3 ubiquitin ligase COP1	52	yes	Psmd5,Psmd14,Psmb4,Psma5,Psmb2,Psmc2,Ubc,Psma1,Psmd7,Psma4,Rps27a,Ubb,Trp53,Psma6,Psme1,Psmb1	16	0.00746785	yes	Psmd5,Psmd14,Psma5,Psmb2,Psmc2,Ubc,Psma1,Psmd7,Psma4,Ubb,Trp53,Psma6,Psme1,Psmb1	14	0.0127367
DNA damage response	p53-Independent DNA Damage Response	52	yes	Psmd5,Psmd14,Psmb4,Psma5,Psmb2,Psmc2,Ubc,Psma1,Psmd7,Psma4,Rps27a,Ubb,Psma6,Psme1,Psmb1	15	0.0313906	yes	Psmd5,Psmd14,Psma5,Psmb2,Psmc2,Ubc,Psma1,Psmd7,Psma4,Ubb,Psma6,Psme1,Psmb1	13	0.0127367
DNA damage response	Ubiquitin Mediated Degradation of Phosphorylated Cdc25A	52	yes	Psmd5,Psmd14,Psmb4,Psma5,Psmb2,Psmc2,Ubc,Psma1,Psmd7,Psma4,Rps27a,Ubb,Psma6,Psme1,Psmb1	15	0.0313906	yes	Psmd5,Psmd14,Psma5,Psmb2,Psmc2,Ubc,Psma1,Psmd7,Psma4,Ubb,Psma6,Psme1,Psmb1	13	0.0127367
DNA damage response	p53-Dependent G1 DNA Damage Response	65	yes	Psmd5,Psmd14,Psmb4,Psma5,Psmb2,Psmc2,Ubc,Cdkn1b,Psma1,Psmd7,Psma4,Rps27a,Ubb,Trp53,Psma6,Psme1,Psmb1,Cdkn1a	18	0.0113726	yes	Psmd5,Psmd14,Psma5,Psmb2,Psmc2,Ubc,Cdkn1b,Psma1,Psmd7,Psma4,Ubb,Trp53,Psma6,Psme1,Psmb1,Cdkn1a	16	0.00396725
DNA damage response	Stabilization of p53	56	yes	Psmd5,Psmd14,Psmb4,Psma5,Psmb2,Psmc2,Ubc,Psma1,Psmd7,Psma4,Rps27a,Ubb,Trp53,Psma6,Psme1,Psmb1	16	0.020732	yes	Psmd5,Psmd14,Psma5,Psmb2,Psmc2,Ubc,Psma1,Psmd7,Psma4,Ubb,Trp53,Psma6,Psme1,Psmb1	14	0.00798068
DNA replication	DNA Replication Pre-Initiation	81	yes	Prim2,Mcm10,Psmd5,Psmd14,Psmb4,Psma5,Psmb2,Psmc2,Ubc,Rpa3,Pole4,Psma1,Mcm5,Psmd7,Psma4,Rps27a,Ubb,Psma6,Psme1,Cdc45,Psmb1	21	0.00758828	yes	Prim2,Mcm10,Psmd5,Psmd14,Psma5,Psmb2,Psmc2,Ubc,Pole4,Psma1,Mcm5,Psmd7,Psma4,Ubb,Psma6,Psme1,Cdc45,Psmb1	18	0.00844785
DNA replication	Synthesis of DNA	111	yes	Prim2,Psmd5,Psmd14,Pcna,Gins1,Ube2c,Psmb4,Psma5,Cdc26,Psmb2,Psmc2,Ubc,Rpa3,Pole4,Psma1,Mcm5,Anapc10,Psmd7,Psma4,Pold2,Rps27a,Skp1a,Ubb,Psma6,Psme1,Psmb1	26	0.00586652	yes	Prim2,Psmd5,Psmd14,Pcna,Gins1,Ube2c,Psma5,Cdc26,Psmb2,Psmc2,Ubc,Pole4,Psma1,Mcm5,Psmd7,Psma4,Pold2,Skp1a,Ubb,Psma6,Psme1,Psmb1	22	0.00473426
DNA replication	DNA Replication	119	yes	Prim2,Mcm10,Psmd5,Psmd14,Pcna,Gins1,Ube2c,Psmb4,Psma5,Cdc26,Psmb2,Psmc2,Ubc,Rpa3,Pole4,Psma1,Mcm5,Anapc10,Psmd7,Psma4,Pold2,Rps27a,Skp1a,Ubb,Psma6,Psme1,Cdc45,Psmb1	28	0.00252515	yes	Prim2,Mcm10,Psmd5,Psmd14,Pcna,Gins1,Ube2c,Psma5,Cdc26,Psmb2,Psmc2,Ubc,Pole4,Psma1,Mcm5,Psmd7,Psma4,Pold2,Skp1a,Ubb,Psma6,Psme1,Cdc45,Psmb1	24	0.00184581
Electron transport respiratory	mitochondrial respiratory chain complex I assembly	58	yes	Ndufs2,Ndufa8,Ndufaf5,Ndufb5,Ndufc1,Ndufb6,Dmac1,Ndufb2,Ndufa9,Tmem126a,Tmem126b,Ndufab1,Ndufb7,Foxred1,Ndufs7,Ndufb1-ps,Ndufaf2,Ndufb8,Ndufb11	19	1.40171e-05	yes	Ndufs2,Ndufa8,Ndufaf5,Ndufb5,Ndufb6,Dmac1,Ndufb2,Ndufa9,Tmem126a,Tmem126b,Ndufab1,Foxred1,Ndufaf2,Ndufb11	14	0.0265339
Electron transport respiratory	The citric acid (TCA) cycle and respiratory electron transport	160	yes	Sdhc,Ndufs2,Ndufa8,Atp5g3,Pdhx,Ndufaf5,Ndufb5,Ndufc1,Ndufb6,Cox18,Atp5k,Cox19,Ndufa4,Ndufb2,Cycs,Ndufa9,Ldhb,Etfb,Tmem126b,Ndufab1,Ndufb7,Sdhd,Etfa,Uqcrc1,Bsg,Ndufs7,Ndufa12,Coq10a,Uqcr10,Sco1,Ndufaf2,Pdhb,Sucla2,Cox14,Timmdc1,Atp5j,Atp5o,Fahd1,Ndufv3,Cox7a2l,Gm10053,Ndufb8,Ndufb11,Slc25a14,Cox7b	45	7.45414e-09	yes	Sdhc,Ndufs2,Ndufa8,Atp5g3,Pdhx,Ndufaf5,Ndufb5,Ndufb6,Ndufa4,Ndufb2,Cycs,Ndufa9,Ldhb,Etfb,Tmem126b,Ndufab1,Sdhd,Etfa,Uqcrc1,Bsg,Ndufa12,Uqcr10,Sco1,Ndufaf2,Pdhb,Sucla2,Cox14,Timmdc1,Atp5j,Atp5o,Fahd1,Gm10053,Ndufb11,Cox7b	34	1.94211e-05
Electron transport respiratory	Complex I biogenesis	50	yes	Ndufs2,Ndufa8,Ndufaf5,Ndufb5,Ndufc1,Ndufb6,Ndufb2,Ndufa9,Tmem126b,Ndufab1,Ndufb7,Ndufs7,Ndufa12,Ndufaf2,Timmdc1,Ndufv3,Ndufb8,Ndufb11	18	0.000166782	no
Electron transport respiratory	ATP metabolic process	260	yes	Sdhc,Ndufs2,Atp5g3,Eif6,Ndufb6,Aldob,Slc25a33,Eno1,Atp5k,Cycs,Snca,Tpi1,Nupr1,Sdhd,Uqcrc1,Afg1l,Ndufs7,Sirt6,Ndufa12,Uqcr10,Trp53,Proca1,Aldoc,Galk1,Hk3,Dnajc15,Tspo,Atp5j,Atp5o,Fam173a,Ndufv3,Cox7a2l,Bad,Uqcc3,Gm10053,Pgam1,Pgk1	37	0.0201753	yes	Sdhc,Ndufs2,Atp5g3,Eif6,Ndufb6,Aldob,Slc25a33,Eno1,Cycs,Snca,Tpi1,Nupr1,Sdhd,Uqcrc1,Afg1l,Sirt6,Ndufa12,Uqcr10,Trp53,Proca1,Aldoc,Galk1,Hk3,Dnajc15,Tspo,Atp5j,Atp5o,Fam173a,Bad,Uqcc3,Gm10053,Pgk1	32	0.00622845
Electron transport respiratory	Respiratory electron transport, ATP synthesis by chemiosmotic coupling, and heat production by uncoupling proteins.	110	yes	Ndufs2,Ndufa8,Atp5g3,Ndufaf5,Ndufb5,Ndufc1,Ndufb6,Cox18,Atp5k,Cox19,Ndufa4,Ndufb2,Cycs,Ndufa9,Etfb,Tmem126b,Ndufab1,Ndufb7,Etfa,Uqcrc1,Ndufs7,Ndufa12,Coq10a,Uqcr10,Sco1,Ndufaf2,Cox14,Timmdc1,Atp5j,Atp5o,Ndufv3,Cox7a2l,Gm10053,Ndufb8,Ndufb11,Slc25a14,Cox7b	37	1.40307e-09	yes	Ndufs2,Ndufa8,Atp5g3,Ndufaf5,Ndufb5,Ndufb6,Ndufa4,Ndufb2,Cycs,Ndufa9,Etfb,Tmem126b,Ndufab1,Etfa,Uqcrc1,Ndufa12,Uqcr10,Sco1,Ndufaf2,Cox14,Timmdc1,Atp5j,Atp5o,Gm10053,Ndufb11,Cox7b	26	0.00036334
Electron transport respiratory	oxidative phosphorylation	118	yes	Sdhc,Ndufs2,Ndufb6,Slc25a33,Cycs,Snca,Nupr1,Sdhd,Uqcrc1,Afg1l,Ndufs7,Ndufa12,Uqcr10,Proca1,Dnajc15,Atp5j,Atp5o,Fam173a,Ndufv3,Cox7a2l,Uqcc3,Gm10053	22	0.00817962	yes	Sdhc,Ndufs2,Ndufb6,Slc25a33,Cycs,Snca,Nupr1,Sdhd,Uqcrc1,Afg1l,Ndufa12,Uqcr10,Proca1,Dnajc15,Atp5j,Atp5o,Fam173a,Uqcc3,Gm10053	19	0.0250599
Electron transport respiratory	Respiratory electron transport	86	yes	Ndufs2,Ndufa8,Ndufaf5,Ndufb5,Ndufc1,Ndufb6,Cox18,Cox19,Ndufa4,Ndufb2,Cycs,Ndufa9,Etfb,Tmem126b,Ndufab1,Ndufb7,Etfa,Uqcrc1,Ndufs7,Ndufa12,Coq10a,Uqcr10,Sco1,Ndufaf2,Cox14,Timmdc1,Ndufv3,Cox7a2l,Gm10053,Ndufb8,Ndufb11,Cox7b	32	1.87433e-09	yes	Ndufs2,Ndufa8,Ndufaf5,Ndufb5,Ndufb6,Ndufa4,Ndufb2,Cycs,Ndufa9,Etfb,Tmem126b,Ndufab1,Etfa,Uqcrc1,Ndufa12,Uqcr10,Sco1,Ndufaf2,Cox14,Timmdc1,Gm10053,Ndufb11,Cox7b	23	0.000116512
Electron transport respiratory	mitochondrial respiratory chain complex assembly	95	yes	Ndufs2,Ndufa8,Ndufaf5,Ndufb5,Ndufc1,Ndufb6,Dmac1,Slc25a33,Cox18,Cox19,Ndufb2,Ndufa9,Sdhaf1,Tmem126a,Tmem126b,Ndufab1,Ndufb7,Foxred1,Uqcrc1,Tfam,Ndufs7,Sco1,Coa3,Immp2l,Ndufb1-ps,Ndufaf2,Samm50,Cox14,Uqcc3,Ndufb8,Ndufb11	31	4.61302e-10	yes	Ndufs2,Ndufa8,Ndufaf5,Ndufb5,Ndufb6,Dmac1,Slc25a33,Ndufb2,Ndufa9,Sdhaf1,Tmem126a,Tmem126b,Ndufab1,Foxred1,Uqcrc1,Tfam,Sco1,Immp2l,Ndufaf2,Samm50,Cox14,Uqcc3,Ndufb11	23	2.384e-06
Electron transport respiratory	electron transport chain	138	yes	Sdhc,Ndufs2,Ndufb6,Cycs,Snca,Etfrf1,Sdhd,Uqcrc1,Afg1l,Ndufs7,Ndufa12,Uqcr10,Proca1,Immp2l,Dnajc15,Sod2,Ndufv3,Uqcc3,Gm10053	19	0.00724035	yes	Sdhc,Ndufs2,Ndufb6,Cycs,Snca,Etfrf1,Sdhd,Uqcrc1,Afg1l,Ndufa12,Uqcr10,Proca1,Immp2l,Dnajc15,Sod2,Uqcc3,Gm10053	17	0.00792163
Electron transport respiratory	respiratory electron transport chain	87	yes	Sdhc,Ndufs2,Ndufb6,Cycs,Snca,Etfrf1,Sdhd,Uqcrc1,Afg1l,Ndufs7,Ndufa12,Uqcr10,Proca1,Immp2l,Dnajc15,Sod2,Ndufv3,Uqcc3,Gm10053	19	0.00473105	yes	Sdhc,Ndufs2,Ndufb6,Cycs,Snca,Etfrf1,Sdhd,Uqcrc1,Afg1l,Ndufa12,Uqcr10,Proca1,Immp2l,Dnajc15,Sod2,Uqcc3,Gm10053	17	0.0052853
Electron transport respiratory	NADH dehydrogenase complex assembly	58	yes	Ndufs2,Ndufa8,Ndufaf5,Ndufb5,Ndufc1,Ndufb6,Dmac1,Ndufb2,Ndufa9,Tmem126a,Tmem126b,Ndufab1,Ndufb7,Foxred1,Ndufs7,Ndufb1-ps,Ndufaf2,Ndufb8,Ndufb11	19	1.40171e-05	yes	Ndufs2,Ndufa8,Ndufaf5,Ndufb5,Ndufb6,Dmac1,Ndufb2,Ndufa9,Tmem126a,Tmem126b,Ndufab1,Foxred1,Ndufaf2,Ndufb11	14	0.0265339
Electron transport respiratory	mitochondrial ATP synthesis coupled electron transport	63	yes	Sdhc,Ndufs2,Ndufb6,Cycs,Snca,Sdhd,Uqcrc1,Afg1l,Ndufs7,Ndufa12,Uqcr10,Proca1,Dnajc15,Ndufv3,Uqcc3,Gm10053	16	0.00702054	yes	Sdhc,Ndufs2,Ndufb6,Cycs,Snca,Sdhd,Uqcrc1,Afg1l,Ndufa12,Uqcr10,Proca1,Dnajc15,Uqcc3,Gm10053	14	0.0106718
Electron transport respiratory	ATP synthesis coupled electron transport	66	yes	Sdhc,Ndufs2,Ndufb6,Cycs,Snca,Sdhd,Uqcrc1,Afg1l,Ndufs7,Ndufa12,Uqcr10,Proca1,Dnajc15,Ndufv3,Uqcc3,Gm10053	16	0.0115144	yes	Sdhc,Ndufs2,Ndufb6,Cycs,Snca,Sdhd,Uqcrc1,Afg1l,Ndufa12,Uqcr10,Proca1,Dnajc15,Uqcc3,Gm10053	14	0.0169375
Glycoside metabolism	glycosyl compound metabolic process	86	no				yes	Upp2,Macrod2,Akr1a1,Gusb,Akr1b3,Fuca2,Upb1,Akr1c6,Akr1c20,Naga,Gnmt,Nt5c2,Hprt	13	0.0324794
Glycoside metabolism	glycoside metabolic process	22	yes	Akr1a1,Gusb,Akr1b3,Cbr4,Fuca2,Akr1c6,Akr1c20,Naga,Gla	9	0.00821067	no
IL1 signaling	Interleukin-1 family signaling	104	yes	Il1rn,Psmd5,Psmd14,Il1b,Psmb4,Psma5,Psmb2,Psmc2,Ubc,Hmgb1,Psma1,Psmd7,Casp1,Psma4,Ube2n,Rps27a,Skp1a,Ubb,Map2k6,Psma6,Psme1,Psmb1,Map3k8	23	0.0467021	no
IL1 signaling	Interleukin-1 signaling	92	yes	Il1rn,Psmd5,Psmd14,Il1b,Psmb4,Psma5,Psmb2,Psmc2,Ubc,Hmgb1,Psma1,Psmd7,Psma4,Ube2n,Rps27a,Skp1a,Ubb,Map2k6,Psma6,Psme1,Psmb1,Map3k8	22	0.0188452	no
Immune signaling	Dectin-1 mediated noncanonical NF-kB signaling	57	yes	Psmd5,Psmd14,Psmb4,Psma5,Psmb2,Psmc2,Ubc,Uba3,Psma1,Psmd7,Psma4,Rps27a,Skp1a,Ubb,Psma6,Psme1,Psmb1	17	0.00651782	yes	Psmd5,Psmd14,Psma5,Psmb2,Psmc2,Ubc,Uba3,Psma1,Psmd7,Psma4,Skp1a,Ubb,Psma6,Psme1,Psmb1	15	0.0101851
Immune signaling	CLEC7A (Dectin-1) signaling	90	yes	Psmd5,Psmd14,Il1b,Psmb4,Psma5,Bcl10,Psmb2,Psmc2,Ubc,Uba3,Clec7a,Psma1,Psmd7,Psma4,Ube2n,Rps27a,Skp1a,Ubb,Psma6,Calm1,Psme1,Psmb1,Calm2	23	0.00397644	yes	Psmd5,Psmd14,Il1b,Psma5,Bcl10,Psmb2,Psmc2,Ubc,Uba3,Clec7a,Psma1,Psmd7,Psma4,Ube2n,Skp1a,Ubb,Psma6,Calm1,Psme1,Psmb1,Calm2	21	0.00110312
Immune signaling	Downstream signaling events of B Cell Receptor (BCR)	74	yes	Psmd5,Psmd14,Psmb4,Psma5,Bcl10,Psmb2,Psmc2,Ubc,Psma1,Psmd7,Psma4,Rps27a,Skp1a,Ubb,Psma6,Calm1,Psme1,Psmb1,Calm2	19	0.0217402	yes	Psmd5,Psmd14,Psma5,Bcl10,Psmb2,Psmc2,Ubc,Psma1,Psmd7,Psma4,Skp1a,Ubb,Psma6,Calm1,Psme1,Psmb1,Calm2	17	0.0266991
Immune signaling	NIK-->noncanonical NF-kB signaling	57	yes	Psmd5,Psmd14,Psmb4,Psma5,Psmb2,Psmc2,Ubc,Uba3,Psma1,Psmd7,Psma4,Rps27a,Skp1a,Ubb,Psma6,Psme1,Psmb1	17	0.00651782	yes	Psmd5,Psmd14,Psma5,Psmb2,Psmc2,Ubc,Uba3,Psma1,Psmd7,Psma4,Skp1a,Ubb,Psma6,Psme1,Psmb1	15	0.0101851
Immune signaling	C-type lectin receptors (CLRs)	108	yes	Fcer1g,Psmd5,Psmd14,Il1b,Psmb4,Psma5,Bcl10,Psmb2,Psmc2,Ubc,Uba3,Clec4n,Clec7a,Psma1,Psmd7,Psma4,Ube2n,Rps27a,Skp1a,Ubb,Psma6,Calm1,Psme1,Psmb1,Calm2	25	0.0105916	yes	Psmd5,Psmd14,Il1b,Psma5,Bcl10,Psmb2,Psmc2,Ubc,Uba3,Clec4n,Clec7a,Psma1,Psmd7,Psma4,Ube2n,Skp1a,Ubb,Psma6,Calm1,Psme1,Psmb1,Calm2	22	0.00283523
Immune signaling	Activation of NF-kappaB in B cells	62	yes	Psmd5,Psmd14,Psmb4,Psma5,Bcl10,Psmb2,Psmc2,Ubc,Psma1,Psmd7,Psma4,Rps27a,Skp1a,Ubb,Psma6,Psme1,Psmb1	17	0.0217126	yes	Psmd5,Psmd14,Psma5,Bcl10,Psmb2,Psmc2,Ubc,Psma1,Psmd7,Psma4,Skp1a,Ubb,Psma6,Psme1,Psmb1	15	0.0313596
Immune signaling	MAPK6/MAPK4 signaling	72	yes	Psmd5,Psmd14,Psmb4,Psma5,Psmb2,Psmc2,Ubc,Rac1,Cdc42ep5,Psma1,Psmd7,Psma4,Rps27a,Ubb,Psma6,Psme1,Psmb1,Cdc42ep3	18	0.0493869	yes	Psmd5,Psmd14,Psma5,Psmb2,Psmc2,Ubc,Rac1,Cdc42ep5,Psma1,Psmd7,Psma4,Ubb,Psma6,Psme1,Psmb1,Cdc42ep3	16	0.0180751
Ketone metabolism	cellular ketone metabolic process	213	yes	Ugt1a1,Kdsr,Dbi,Coq8a,Obp2a,Il1b,Trib3,Eif6,Fabp5,Tdo2,Adh4,Kyat3,Akr1a1,Mfsd2a,Wnt4,Afp,Akr1b3,Snca,Tpi1,Ndufa9,Cbr4,Cyp4f18,Ces1d,Apoa5,Nr1h4,Coq10a,Akr1c6,Akr1c20,Dhrs4,Comt,Cd74,Anxa1,Acsl5,Rgn	34	0.00671163	yes	Ugt1a1,Kdsr,Dbi,Coq8a,Il1b,Trib3,Eif6,Fabp5,Tdo2,Adh4,Kyat3,Akr1a1,Mfsd2a,Akr1b3,Snca,Tpi1,Ndufa9,Cyp4f18,Ces1d,Apoa5,Nr1h4,Akr1c6,Akr1c20,Dhrs4,Comt,Cd74,Anxa1,Acsl5,Rgn	29	0.000265282
Mitotic cell cycle	Separation of Sister Chromatids	177	yes	Tubb4b,Psmd5,Psmd14,Spc25,Ube2c,Pmf1,Psmb4,Psma5,Cdc26,Psmb2,Psmc2,Cenpa,Dynll1,Ubc,Mad2l1,Sec13,Psma1,Anapc10,Cenpt,Psmd7,Cenpn,Spc24,Psma4,Zwint,Nup37,Rps27a,Ppp2ca,Ubb,Ska2,Cenpo,Psma6,Psme1,Tuba1a,Psmb1,Cdca5	35	0.0114273	yes	Tubb4b,Psmd5,Psmd14,Spc25,Ube2c,Psma5,Cdc26,Psmb2,Psmc2,Cenpa,Dynll1,Ubc,Mad2l1,Sec13,Psma1,Cenpt,Psmd7,Spc24,Psma4,Zwint,Nup37,Ppp2ca,Ubb,Ska2,Psma6,Psme1,Tuba1a,Psmb1,Cdca5	29	0.0349916
Mitotic cell cycle	S Phase	139	yes	Prim2,Psmd5,Psmd14,Pcna,Gins1,Ube2c,Ptk6,Psmb4,Psma5,Cdc26,Psmb2,Psmc2,Ubc,Rpa3,Pole4,Cdkn1b,Psma1,Mcm5,Anapc10,Psmd7,Psma4,Pold2,Rps27a,Skp1a,Ubb,Psma6,Cdk7,Psme1,Psmb1,Cdkn1a,Cdca5	31	0.00267566	yes	Prim2,Psmd5,Psmd14,Pcna,Gins1,Ube2c,Psma5,Cdc26,Psmb2,Psmc2,Ubc,Pole4,Cdkn1b,Psma1,Mcm5,Psmd7,Psma4,Pold2,Skp1a,Ubb,Psma6,Cdk7,Psme1,Psmb1,Cdkn1a,Cdca5	26	0.0047794
Mitotic cell cycle	Mitotic Anaphase	213	yes	Sumo1,Tubb4b,Psmd5,Psmd14,Spc25,Nup35,Ube2c,Pmf1,Psmb4,Psma5,Cdc26,Psmb2,Psmc2,Cenpa,Dynll1,Ubc,Ran,Mad2l1,Sec13,Psma1,Anapc10,Cenpt,Psmd7,Cenpn,Spc24,Psma4,Zwint,Nup37,Vrk2,Rps27a,Ppp2ca,Ubb,Ska2,Cenpo,Psma6,Psme1,Tuba1a,Psmb1,Cdca5	39	0.0250121	yes	Sumo1,Tubb4b,Psmd5,Psmd14,Spc25,Nup35,Ube2c,Psma5,Cdc26,Psmb2,Psmc2,Cenpa,Dynll1,Ubc,Ran,Mad2l1,Sec13,Psma1,Cenpt,Psmd7,Spc24,Psma4,Zwint,Nup37,Vrk2,Ppp2ca,Ubb,Ska2,Psma6,Psme1,Tuba1a,Psmb1,Cdca5	33	0.0107078
Mitotic cell cycle	G1/S Transition	103	yes	Prim2,Mcm10,Psmd5,Psmd14,Ptk6,Psmb4,Psma5,Psmb2,Psmc2,Ubc,Rpa3,Pole4,Cdkn1b,Psma1,Mcm5,Psmd7,Psma4,Rps27a,Ppp2ca,Skp1a,Ubb,Psma6,Cdk7,Psme1,Cdc45,Psmb1,Cdkn1a	27	0.000397452	yes	Prim2,Mcm10,Psmd5,Psmd14,Psma5,Psmb2,Psmc2,Ubc,Pole4,Cdkn1b,Psma1,Mcm5,Psmd7,Psma4,Ppp2ca,Skp1a,Ubb,Psma6,Cdk7,Psme1,Cdc45,Psmb1,Cdkn1a	23	0.00114093
Mitotic cell cycle	Mitotic G1 phase and G1/S transition	125	yes	Prim2,Mcm10,Psmd5,Psmd14,Ptk6,Psmb4,Psma5,Psmb2,Hdac1,Psmc2,Ubc,Rpa3,Pole4,Cdkn1b,Lin37,Psma1,Mcm5,Psmd7,Psma4,Rps27a,Ppp2ca,Skp1a,Ubb,Psma6,Cdk7,Psme1,Cdc45,Psmb1,Cdkn1a	29	0.00233104	yes	Prim2,Mcm10,Psmd5,Psmd14,Psma5,Psmb2,Hdac1,Psmc2,Ubc,Pole4,Cdkn1b,Psma1,Mcm5,Psmd7,Psma4,Ppp2ca,Skp1a,Ubb,Psma6,Cdk7,Psme1,Cdc45,Psmb1,Cdkn1a	24	0.0141046
Mitotic cell cycle	Mitotic Metaphase and Anaphase	214	yes	Sumo1,Tubb4b,Psmd5,Psmd14,Spc25,Nup35,Ube2c,Pmf1,Psmb4,Psma5,Cdc26,Psmb2,Psmc2,Cenpa,Dynll1,Ubc,Ran,Mad2l1,Sec13,Psma1,Anapc10,Cenpt,Psmd7,Cenpn,Spc24,Psma4,Zwint,Nup37,Vrk2,Rps27a,Ppp2ca,Ubb,Ska2,Cenpo,Psma6,Psme1,Tuba1a,Psmb1,Cdca5	39	0.0278233	yes	Sumo1,Tubb4b,Psmd5,Psmd14,Spc25,Nup35,Ube2c,Psma5,Cdc26,Psmb2,Psmc2,Cenpa,Dynll1,Ubc,Ran,Mad2l1,Sec13,Psma1,Cenpt,Psmd7,Spc24,Psma4,Zwint,Nup37,Vrk2,Ppp2ca,Ubb,Ska2,Psma6,Psme1,Tuba1a,Psmb1,Cdca5	33	0.011929
Nucleotide excision repair	Dual incision in TC-NER	58	yes	Pcna,Ubc,Rpa3,Pole4,Ercc1,Polr2i,Polr2l,Polr2e,Pold2,Rps27a,Ubb,Cdk7,Polr2k,Polr2h,Hmgn1,Gtf2h5,Ercc3,Polr2g	18	0.00197089	no
Nucleotide excision repair	Global Genome Nucleotide Excision Repair (GG-NER)	72	yes	Cops5,Sumo1,Cops7b,Pcna,Cops4,Ubc,Rpa3,Pole4,Ruvbl1,Tfpt,Ercc1,Sumo3,Ube2n,Pold2,Rps27a,Ubb,Cdk7,Gtf2h5,Ercc3	19	0.0143988	no
Nucleotide excision repair	Nucleotide Excision Repair	96	yes	Cops5,Sumo1,Cops7b,Pcna,Cops4,Ubc,Rpa3,Pole4,Ruvbl1,Tfpt,Ercc1,Polr2i,Polr2l,Sumo3,Polr2e,Ube2n,Pold2,Rps27a,Ubb,Cdk7,Polr2k,Polr2h,Hmgn1,Gtf2h5,Ercc3,Polr2g	26	0.000318903	yes	Cops5,Sumo1,Pcna,Cops4,Ubc,Pole4,Ruvbl1,Tfpt,Polr2i,Polr2l,Sumo3,Polr2e,Ube2n,Pold2,Ubb,Cdk7,Polr2k,Polr2h,Hmgn1,Gtf2h5,Polr2g	21	0.00356838
Nucleotide excision repair	Transcription-Coupled Nucleotide Excision Repair (TC-NER)	67	yes	Cops5,Cops7b,Pcna,Cops4,Ubc,Rpa3,Pole4,Ercc1,Polr2i,Polr2l,Polr2e,Pold2,Rps27a,Ubb,Cdk7,Polr2k,Polr2h,Hmgn1,Gtf2h5,Ercc3,Polr2g	21	0.000267967	no
Nucleotide excision repair	Formation of TC-NER Pre-Incision Complex	50	yes	Cops5,Cops7b,Cops4,Ubc,Polr2i,Polr2l,Polr2e,Rps27a,Ubb,Cdk7,Polr2k,Polr2h,Hmgn1,Gtf2h5,Ercc3,Polr2g	16	0.00426996	no
Nucleotide excision repair	Gap-filling DNA repair synthesis and ligation in TC-NER	56	yes	Pcna,Ubc,Rpa3,Pole4,Polr2i,Polr2l,Polr2e,Pold2,Rps27a,Ubb,Cdk7,Polr2k,Polr2h,Hmgn1,Gtf2h5,Ercc3,Polr2g	17	0.00501889	no
Protein folding	protein folding	162	yes	Hspe1,Dnajb2,Pfdn2,Pex19,Hspa14,Hspa5,Pdia3,B2m,Pfdn4,Ppid,Cct3,Dnajb4,Dnajb6,Hspb6,Calr3,Calr,Cryab,Ptges3l,Grn,Ahsa1,Hsp90aa1,Dnaja3,Sdf2l1,Pfdn6,Hspe1-rs1,Cd74,Vbp1,Prdx4	28	0.00247536	yes	Hspe1,Dnajb2,Pfdn2,Pex19,Hspa14,Hspa5,Pdia3,B2m,Pfdn4,Ppid,Cct3,Dnajb4,Dnajb6,Hspb6,Calr3,Calr,Cryab,Grn,Ahsa1,Hsp90aa1,Dnaja3,Hspe1-rs1,Cd74,Vbp1,Prdx4	25	2.60261e-05
Reactive oxygen species	reactive oxygen species metabolic process	225	yes	F2,Eif6,Shc1,Slc25a33,Cd36,Tlr6,Cxcl1,Pon3,Cycs,Snca,Gadd45a,Sirt3,Nqo1,Cyba,Bco2,Cryab,Eef1a1,Gpx1,Txnrd1,Gpx3,Trp53,Aatf,Grb2,Immp2l,Nqo2,Edn1,Ncf4,Tspo,Parl,Sod1,Sod2,Fpr2,Cdkn1a,Prdx5,Rfk,Gm10053,Prdx4	37	0.00353961	yes	F2,Eif6,Shc1,Slc25a33,Cd36,Tlr6,Cxcl1,Pon3,Cycs,Snca,Gadd45a,Sirt3,Nqo1,Cyba,Bco2,Cryab,Eef1a1,Gpx1,Txnrd1,Gpx3,Trp53,Aatf,Grb2,Immp2l,Nqo2,Edn1,Ncf4,Tspo,Parl,Sod1,Sod2,Fpr2,Cdkn1a,Rfk,Gm10053,Prdx4	36	1.07516e-06
Reactive oxygen species	positive regulation of reactive oxygen species metabolic process	72	no				yes	F2,Cd36,Tlr6,Cxcl1,Snca,Gadd45a,Cyba,Trp53,Grb2,Nqo2,Tspo,Sod1,Sod2,Fpr2,Cdkn1a	15	0.00438691
Reactive oxygen species	regulation of reactive oxygen species metabolic process	150	no				yes	F2,Eif6,Shc1,Slc25a33,Cd36,Tlr6,Cxcl1,Pon3,Snca,Gadd45a,Sirt3,Cyba,Bco2,Cryab,Eef1a1,Trp53,Aatf,Grb2,Nqo2,Tspo,Parl,Sod1,Sod2,Fpr2,Cdkn1a	25	0.000813843
Regulation of apoptosis	regulation of cysteine-type endopeptidase activity involved in apoptotic process	214	yes	Siah2,Ngf,Bcl10,Caap1,Dnajb6,Triap1,Rnf34,Cycs,Snca,Arl6ip5,Nlrp12,Plaur,Bcl2l12,Pih1d1,Mgmt,Casp1,Casp12,Cryab,Rps27l,Bcl2a1d,Gpx1,Nodal,Cradd,Ppp2ca,Pdcd6,Tfap4,Dnaja3,Fam162a,Bad,Gm10053,Fas,Bcap31	32	0.0302961	no
Regulation of cell death	positive regulation of neuron death	118	no				yes	Il1b,C1qa,Tlr6,Aimp2,Snca,Nupr1,Casp3,Nqo1,Pin1,Trp53,Ccl3,Grn,Nqo2,Atf4,Bad,Fas	16	0.0234205
Regulation of mitotic cell cycle	Cyclin A:Cdk2-associated events at S phase entry	73	yes	Psmd5,Psmd14,Ptk6,Psmb4,Psma5,Psmb2,Psmc2,Ubc,Cdkn1b,Psma1,Psmd7,Psma4,Rps27a,Skp1a,Ubb,Psma6,Cdk7,Psme1,Psmb1,Cdkn1a	20	0.00491832	yes	Psmd5,Psmd14,Psma5,Psmb2,Psmc2,Ubc,Cdkn1b,Psma1,Psmd7,Psma4,Skp1a,Ubb,Psma6,Cdk7,Psme1,Psmb1,Cdkn1a	17	0.0220161
Regulation of mitotic cell cycle	CDK-mediated phosphorylation and removal of Cdc6	72	yes	Psmd5,Psmd14,Ube2c,Psmb4,Psma5,Cdc26,Psmb2,Psmc2,Ubc,Psma1,Anapc10,Psmd7,Psma4,Rps27a,Ubb,Psma6,Psme1,Psmb1	18	0.0493869	no
Regulation of mitotic cell cycle	SCF(Skp2)-mediated degradation of p27/p21	61	yes	Psmd5,Psmd14,Ptk6,Psmb4,Psma5,Psmb2,Psmc2,Ubc,Cdkn1b,Psma1,Psmd7,Psma4,Rps27a,Skp1a,Ubb,Psma6,Psme1,Psmb1,Cdkn1a	19	0.00101317	yes	Psmd5,Psmd14,Psma5,Psmb2,Psmc2,Ubc,Cdkn1b,Psma1,Psmd7,Psma4,Skp1a,Ubb,Psma6,Psme1,Psmb1,Cdkn1a	16	0.00635741
Regulation of mitotic cell cycle	APC/C:Cdc20 mediated degradation of Securin	67	yes	Psmd5,Psmd14,Ube2c,Psmb4,Psma5,Cdc26,Psmb2,Psmc2,Ubc,Psma1,Anapc10,Psmd7,Psma4,Rps27a,Ubb,Psma6,Psme1,Psmb1	18	0.0177551	yes	Psmd5,Psmd14,Ube2c,Psma5,Cdc26,Psmb2,Psmc2,Ubc,Psma1,Psmd7,Psma4,Ubb,Psma6,Psme1,Psmb1	15	0.0238673
Regulation of mitotic cell cycle	Regulation of mRNA stability by proteins that bind AU-rich elements	82	yes	Exosc2,Psmd5,Psmd14,Exosc9,Psmb4,Psma5,Exosc3,Psmb2,Psmc2,Ubc,Psma1,Psmd7,Psma4,Anp32a,Rps27a,Ubb,Psma6,Psme1,Ywhaz,Exosc4,Psmb1	21	0.00928996	yes	Exosc2,Psmd5,Psmd14,Psma5,Exosc3,Psmb2,Psmc2,Ubc,Psma1,Psmd7,Psma4,Anp32a,Ubb,Psma6,Psme1,Ywhaz,Exosc4,Psmb1	18	0.0344189
Regulation of mitotic cell cycle	GLI3 is processed to GLI3R by the proteasome	58	yes	Psmd5,Psmd14,Psmb4,Psma5,Psmb2,Psmc2,Ubc,Psma1,Psmd7,Psma4,Rps27a,Skp1a,Ubb,Psma6,Psme1,Psmb1	16	0.0330888	no
Regulation of mitotic cell cycle	Degradation of GLI1 by the proteasome	56	yes	Psmd5,Psmd14,Psmb4,Psma5,Psmb2,Psmc2,Ubc,Psma1,Psmd7,Psma4,Rps27a,Skp1a,Ubb,Psma6,Psme1,Psmb1	16	0.020732	yes	Psmd5,Psmd14,Psma5,Psmb2,Psmc2,Ubc,Psma1,Psmd7,Psma4,Skp1a,Ubb,Psma6,Psme1,Psmb1	14	0.0328532
Regulation of mitotic cell cycle	Cdc20:Phospho-APC/C mediated degradation of Cyclin A	72	yes	Psmd5,Psmd14,Ube2c,Psmb4,Psma5,Cdc26,Psmb2,Psmc2,Ubc,Mad2l1,Psma1,Anapc10,Psmd7,Psma4,Rps27a,Ubb,Psma6,Psme1,Psmb1	19	0.0143988	yes	Psmd5,Psmd14,Ube2c,Psma5,Cdc26,Psmb2,Psmc2,Ubc,Mad2l1,Psma1,Psmd7,Psma4,Ubb,Psma6,Psme1,Psmb1	16	0.0180751
Regulation of mitotic cell cycle	Cyclin E associated events during G1/S transition	71	no				no
Regulation of mitotic cell cycle	APC/C:Cdc20 mediated degradation of mitotic proteins	75	yes	Psmd5,Psmd14,Ube2c,Psmb4,Psma5,Cdc26,Psmb2,Psmc2,Ubc,Mad2l1,Psma1,Anapc10,Psmd7,Psma4,Rps27a,Ubb,Psma6,Psme1,Psmb1	19	0.0265294	yes	Psmd5,Psmd14,Ube2c,Psma5,Cdc26,Psmb2,Psmc2,Ubc,Mad2l1,Psma1,Psmd7,Psma4,Ubb,Psma6,Psme1,Psmb1	16	0.0322409
Regulation of mitotic cell cycle	Autodegradation of Cdh1 by Cdh1:APC/C	63	yes	Psmd5,Psmd14,Ube2c,Psmb4,Psma5,Cdc26,Psmb2,Psmc2,Ubc,Psma1,Anapc10,Psmd7,Psma4,Rps27a,Ubb,Psma6,Psme1,Psmb1	18	0.00711861	yes	Psmd5,Psmd14,Ube2c,Psma5,Cdc26,Psmb2,Psmc2,Ubc,Psma1,Psmd7,Psma4,Ubb,Psma6,Psme1,Psmb1	15	0.0101044
Regulation of mitotic cell cycle	Activation of APC/C and APC/C:Cdc20 mediated degradation of mitotic proteins	76	yes	Psmd5,Psmd14,Ube2c,Psmb4,Psma5,Cdc26,Psmb2,Psmc2,Ubc,Mad2l1,Psma1,Anapc10,Psmd7,Psma4,Rps27a,Ubb,Psma6,Psme1,Psmb1	19	0.0322307	yes	Psmd5,Psmd14,Ube2c,Psma5,Cdc26,Psmb2,Psmc2,Ubc,Mad2l1,Psma1,Psmd7,Psma4,Ubb,Psma6,Psme1,Psmb1	16	0.038773
Regulation of mitotic cell cycle	Regulation of ornithine decarboxylase (ODC)	50	yes	Psmd5,Psmd14,Psmb4,Psma5,Psmb2,Psmc2,Psma1,Nqo1,Psmd7,Psma4,Oaz2,Oaz1,Psma6,Psme1,Psmb1	15	0.018955	yes	Psmd5,Psmd14,Psma5,Psmb2,Psmc2,Psma1,Nqo1,Psmd7,Psma4,Oaz2,Psma6,Psme1,Psmb1	13	0.0333218
Regulation of mitotic cell cycle	FBXL7 down-regulates AURKA during mitotic entry and in early mitosis	55	yes	Psmd5,Psmd14,Psmb4,Psma5,Psmb2,Psmc2,Ubc,Psma1,Psmd7,Psma4,Rps27a,Skp1a,Ubb,Psma6,Psme1,Psmb1	16	0.0162425	yes	Psmd5,Psmd14,Psma5,Psmb2,Psmc2,Ubc,Psma1,Psmd7,Psma4,Skp1a,Ubb,Psma6,Psme1,Psmb1	14	0.026191
Regulation of mitotic cell cycle	Regulation of RUNX2 expression and activity	51	yes	Psmd5,Psmd14,Psmb4,Psma5,Psmb2,Psmc2,Ubc,Psma1,Psmd7,Psma4,Rps27a,Skp1a,Ubb,Psma6,Psme1,Psmb1	16	0.00567156	yes	Psmd5,Psmd14,Psma5,Psmb2,Psmc2,Ubc,Psma1,Psmd7,Psma4,Skp1a,Ubb,Psma6,Psme1,Psmb1	14	0.00986952
Regulation of mitotic cell cycle	The role of GTSE1 in G2/M progression after G2 checkpoint	75	yes	Tubb4b,Psmd5,Psmd14,Psmb4,Psma5,Psmb2,Psmc2,Ubc,Psma1,Psmd7,Psma4,Rps27a,Ubb,Trp53,Psma6,Hsp90aa1,Psme1,Tuba1a,Psmb1,Cdkn1a	20	0.00762477	yes	Tubb4b,Psmd5,Psmd14,Psma5,Psmb2,Psmc2,Ubc,Psma1,Psmd7,Psma4,Ubb,Trp53,Psma6,Hsp90aa1,Psme1,Tuba1a,Psmb1,Cdkn1a	18	0.002427
Regulation of mitotic cell cycle	APC:Cdc20 mediated degradation of cell cycle proteins prior to satisfation of the cell cycle checkpoint	73	yes	Psmd5,Psmd14,Ube2c,Psmb4,Psma5,Cdc26,Psmb2,Psmc2,Ubc,Mad2l1,Psma1,Anapc10,Psmd7,Psma4,Rps27a,Ubb,Psma6,Psme1,Psmb1	19	0.0177345	yes	Psmd5,Psmd14,Ube2c,Psma5,Cdc26,Psmb2,Psmc2,Ubc,Mad2l1,Psma1,Psmd7,Psma4,Ubb,Psma6,Psme1,Psmb1	16	0.0220161
Regulation of mitotic cell cycle	Ubiquitin-dependent degradation of Cyclin D	51	yes	Psmd5,Psmd14,Psmb4,Psma5,Psmb2,Psmc2,Ubc,Psma1,Psmd7,Psma4,Rps27a,Ubb,Psma6,Psme1,Psmb1	15	0.0244898	yes	Psmd5,Psmd14,Psma5,Psmb2,Psmc2,Ubc,Psma1,Psmd7,Psma4,Ubb,Psma6,Psme1,Psmb1	13	0.0421957
Response to chemical	Cellular response to chemical stress	32	yes	Txn1,Cycs,Cyba,Gpx1,Txnrd1,Gpx3,Ncf4,Sod1,Sod2,Gstp2,Prdx5,Gm10053	12	0.00904652	yes	Cycs,Cyba,Gpx1,Txnrd1,Gpx3,Ncf4,Sod1,Sod2,Gstp2,Gm10053	10	0.0244473
Response to chemical	Detoxification of Reactive Oxygen Species	32	yes	Txn1,Cycs,Cyba,Gpx1,Txnrd1,Gpx3,Ncf4,Sod1,Sod2,Gstp2,Prdx5,Gm10053	12	0.00904652	yes	Cycs,Cyba,Gpx1,Txnrd1,Gpx3,Ncf4,Sod1,Sod2,Gstp2,Gm10053	10	0.0244473
Response to xenobiotic	cellular response to xenobiotic stimulus	106	yes	Gsta3,Ugt1a9,Ugt1a1,Pcna,Gstm7,Gstm1,Cryz,Sult1b1,Pon3,Cyp2f2,Cyp2e1,Gsta4,Gstt1,Akr1c13,Akr1c12,Cyp2d11,Cyp2d10,Cyp2d12,Cyp2c55,Cyp2c38,Cyp2c68,Cyp2c40,Cyp2c69,Cyp2c37,Cyp2c54,Cyp2c70,Cyp2c23	27	8.06098e-06	yes	Gsta3,Ugt1a9,Ugt1a1,Pcna,Gstm1,Cryz,Sult1b1,Pon3,Cyp2f2,Cyp2e1,Gsta4,Gstt1,Akr1c13,Akr1c12,Cyp2d10,Cyp2d12,Cyp2c55,Cyp2c38,Cyp2c68,Cyp2c69,Cyp2c37,Cyp2c54,Cyp2c70,Cyp2c23	24	1.96287e-07
Response to xenobiotic	epoxygenase P450 pathway	29	yes	Cyp2f2,Cyp2e1,Cyp4f18,Cyp2c55,Cyp2c38,Cyp2c68,Cyp2c40,Cyp2c69,Cyp2c37,Cyp2c54,Cyp2c70,Cyp2c23	12	0.00116396	yes	Cyp2f2,Cyp2e1,Cyp4f18,Cyp2c55,Cyp2c38,Cyp2c68,Cyp2c69,Cyp2c37,Cyp2c54,Cyp2c70,Cyp2c23	11	0.000412638
Response to xenobiotic	unsaturated fatty acid metabolic process	133	yes	Ptges,Il1b,Fabp5,Gstm7,Gstm1,Ptgr1,Pdpn,Prxl2b,Tbxas1,Cyp2f2,Cyp2e1,Cyp4f18,Gpx1,Gpx4,Ptgr2,Akr1c6,Akr1c20,Edn1,Cyp2d11,Cyp2d10,Cyp2d12,Decr2,Cd74,Anxa1,Cyp2c55,Cyp2c38,Cyp2c68,Cyp2c40,Cyp2c69,Cyp2c37,Cyp2c54,Cyp2c70,Cyp2c23	33	4.15758e-08	yes	Il1b,Fabp5,Gstm1,Ptgr1,Pdpn,Prxl2b,Tbxas1,Cyp2f2,Cyp2e1,Cyp4f18,Gpx1,Gpx4,Ptgr2,Akr1c6,Akr1c20,Edn1,Cyp2d10,Cyp2d12,Decr2,Cd74,Anxa1,Cyp2c55,Cyp2c38,Cyp2c68,Cyp2c69,Cyp2c37,Cyp2c54,Cyp2c70,Cyp2c23	29	4.60521e-07
Response to xenobiotic	xenobiotic metabolic process	102	yes	Gsta3,Ugt1a9,Ugt1a1,Gstm7,Gstm1,Cryz,Sult1b1,Pon3,Cyp2f2,Cyp2e1,Gsta4,Gstt1,Akr1c13,Akr1c12,Cyp2d11,Cyp2d10,Cyp2d12,Cyp2c55,Cyp2c38,Cyp2c68,Cyp2c40,Cyp2c69,Cyp2c37,Cyp2c54,Cyp2c70,Cyp2c23	26	1.45786e-05	yes	Gsta3,Ugt1a9,Ugt1a1,Gstm1,Cryz,Sult1b1,Pon3,Cyp2f2,Cyp2e1,Gsta4,Gstt1,Akr1c13,Akr1c12,Cyp2d10,Cyp2d12,Cyp2c55,Cyp2c38,Cyp2c68,Cyp2c69,Cyp2c37,Cyp2c54,Cyp2c70,Cyp2c23	23	3.7949e-07
Response to xenobiotic	drug metabolic process	68	yes	Fmo3,Cyp2f2,Cyp2e1,Cyp4f18,Cyp2d11,Cyp2d10,Cyp2d12,Cbr1,Cyp2c55,Cyp2c38,Cyp2c68,Cyp2c40,Cyp2c69,Cyp2c37,Cyp2c54,Cyp2c70,Cyp2c23	17	0.0100928	yes	Fmo3,Cyp2f2,Cyp2e1,Cyp4f18,Cyp2d10,Cyp2d12,Cbr1,Cyp2c55,Cyp2c38,Cyp2c68,Cyp2c69,Cyp2c37,Cyp2c54,Cyp2c70,Cyp2c23	15	0.0133639
Response to xenobiotic	exogenous drug catabolic process	49	yes	Cyp2f2,Cyp2e1,Cyp2d11,Cyp2d10,Cyp2d12,Cyp2c55,Cyp2c38,Cyp2c68,Cyp2c40,Cyp2c69,Cyp2c37,Cyp2c54,Cyp2c70,Cyp2c23	14	0.0230433	yes	Cyp2f2,Cyp2e1,Cyp2d10,Cyp2d12,Cyp2c55,Cyp2c38,Cyp2c68,Cyp2c69,Cyp2c37,Cyp2c54,Cyp2c70,Cyp2c23	12	0.0412904
Response to xenobiotic	drug catabolic process	50	yes	Cyp2f2,Cyp2e1,Cyp2d11,Cyp2d10,Cyp2d12,Cyp2c55,Cyp2c38,Cyp2c68,Cyp2c40,Cyp2c69,Cyp2c37,Cyp2c54,Cyp2c70,Cyp2c23	14	0.0297941	no
Response to xenobiotic	response to xenobiotic stimulus	115	yes	Gsta3,Ugt1a9,Ugt1a1,Pcna,Gstm7,Gstm1,Cryz,Sult1b1,Pon3,Cyp2f2,Cyp2e1,Nqo1,Gsta4,Gpx1,Gstt1,Akr1c13,Akr1c12,Cyp2d11,Cyp2d10,Cyp2d12,Cyp2c55,Cyp2c38,Cyp2c68,Cyp2c40,Cyp2c69,Cyp2c37,Cyp2c54,Cyp2c70,Cyp2c23	29	1.94079e-06	yes	Gsta3,Ugt1a9,Ugt1a1,Pcna,Gstm1,Cryz,Sult1b1,Pon3,Cyp2f2,Cyp2e1,Nqo1,Gsta4,Gpx1,Gstt1,Akr1c13,Akr1c12,Cyp2d10,Cyp2d12,Cyp2c55,Cyp2c38,Cyp2c68,Cyp2c69,Cyp2c37,Cyp2c54,Cyp2c70,Cyp2c23	26	4.05003e-08
Response to xenobiotic	olefinic compound metabolic process	124	yes	Gstm7,Wnt4,Afp,Cyp2f2,Cyp2e1,Cyp4f18,Bco2,Gpx1,Gpx4,Akr1c6,Akr1c20,Dhrs4,Cyp2d11,Cyp2d10,Cyp2d12,Cyp2c55,Cyp2c38,Cyp2c68,Cyp2c40,Cyp2c69,Cyp2c37,Cyp2c54,Cyp2c70,Cyp2c23	24	0.0155087	yes	Cyp2f2,Cyp2e1,Cyp4f18,Bco2,Gpx1,Gpx4,Akr1c6,Akr1c20,Dhrs4,Cyp2d10,Cyp2d12,Cyp2c55,Cyp2c38,Cyp2c68,Cyp2c69,Cyp2c37,Cyp2c54,Cyp2c70,Cyp2c23	19	0.0358583
Response to xenobiotic	long-chain fatty acid metabolic process	115	yes	Gstm7,Gstm1,Cd36,Cyp2f2,Cyp2e1,Cyp4f18,Gpx1,Gpx4,Hacl1,Cyp2d11,Cyp2d10,Cyp2d12,Cyp2c55,Cyp2c38,Cyp2c68,Cyp2c40,Cyp2c69,Cyp2c37,Cyp2c54,Cyp2c70,Cyp2c23,Acsl5	22	0.0419846	no
Response to xenobiotic	prostaglandin metabolic process	52	yes	Ptges,Il1b,Fabp5,Gstm1,Ptgr1,Pdpn,Prxl2b,Tbxas1,Ptgr2,Akr1c6,Akr1c20,Edn1,Cd74,Anxa1	14	0.0176811	yes	Il1b,Fabp5,Gstm1,Ptgr1,Pdpn,Prxl2b,Tbxas1,Ptgr2,Akr1c6,Akr1c20,Edn1,Cd74,Anxa1	13	0.0323638
Response to xenobiotic	icosanoid metabolic process	133	yes	Mgst3,Ptges,Il1b,Fabp5,Gstm1,Ptgr1,Pdpn,Prxl2b,Tbxas1,Cyp2f2,Cyp2e1,Cyp4f18,Gpx1,Ggt5,Gpx4,Ptgr2,Akr1c6,Akr1c20,Edn1,Cyp2d11,Cyp2d10,Cyp2d12,Cyp4f13,Cd74,Anxa1,Cyp2c55,Cyp2c38,Cyp2c68,Cyp2c40,Cyp2c69,Cyp2c37,Cyp2c54,Cyp2c70,Cyp2c23	34	7.92467e-08	yes	Mgst3,Il1b,Fabp5,Gstm1,Ptgr1,Pdpn,Prxl2b,Tbxas1,Cyp2f2,Cyp2e1,Cyp4f18,Gpx1,Ggt5,Gpx4,Ptgr2,Akr1c6,Akr1c20,Edn1,Cyp2d10,Cyp2d12,Cyp4f13,Cd74,Anxa1,Cyp2c55,Cyp2c38,Cyp2c68,Cyp2c69,Cyp2c37,Cyp2c54,Cyp2c70,Cyp2c23	31	1.51738e-07
Response to xenobiotic	prostanoid metabolic process	52	yes	Ptges,Il1b,Fabp5,Gstm1,Ptgr1,Pdpn,Prxl2b,Tbxas1,Ptgr2,Akr1c6,Akr1c20,Edn1,Cd74,Anxa1	14	0.0176811	yes	Il1b,Fabp5,Gstm1,Ptgr1,Pdpn,Prxl2b,Tbxas1,Ptgr2,Akr1c6,Akr1c20,Edn1,Cd74,Anxa1	13	0.0323638
Response to xenobiotic	arachidonic acid metabolic process	70	yes	Cyp2f2,Cyp2e1,Cyp4f18,Gpx1,Gpx4,Cyp2d11,Cyp2d10,Cyp2d12,Cyp2c55,Cyp2c38,Cyp2c68,Cyp2c40,Cyp2c69,Cyp2c37,Cyp2c54,Cyp2c70,Cyp2c23	17	0.0195504	yes	Cyp2f2,Cyp2e1,Cyp4f18,Gpx1,Gpx4,Cyp2d10,Cyp2d12,Cyp2c55,Cyp2c38,Cyp2c68,Cyp2c69,Cyp2c37,Cyp2c54,Cyp2c70,Cyp2c23	15	0.024898
Ribonucleotide metaboism	ribose phosphate metabolic process	384	no				yes	Upp2,Atp5g3,Pdhx,Eif6,Tdo2,Pmvk,Baat,Aldob,Ppcs,Eno1,Sult1b1,Ran,Snca,Tpi1,Mcee,Acsm1,Nupr1,Ces1d,Upb1,Sirt6,Prpsap2,Aldoc,Galk1,Hk3,Pdhb,Sucla2,Dpys,Atp5j,Atp5o,Fam173a,Bad,Rfk,Nt5c2,Acsl5,Hprt,Pgk1,Prps1,Acot9	38	0.0166548
Ribonucleotide metaboism	ribonucleotide metabolic process	375	no				yes	Upp2,Atp5g3,Pdhx,Eif6,Tdo2,Pmvk,Baat,Aldob,Ppcs,Eno1,Sult1b1,Ran,Snca,Tpi1,Mcee,Acsm1,Nupr1,Ces1d,Upb1,Sirt6,Aldoc,Galk1,Hk3,Pdhb,Sucla2,Dpys,Atp5j,Atp5o,Fam173a,Bad,Rfk,Nt5c2,Acsl5,Hprt,Pgk1,Prps1,Acot9	37	0.0168316
Ribosome biogenesis	ribonucleoprotein complex biogenesis	413	yes	Eif2d,Exosc2,Snrpb,Mcts2,Eif6,Rps21,Exosc9,Nmd3,Exosc3,Nsun4,Ebna1bp2,Denr,Ran,Malsu1,Snrpg,Ruvbl1,Emg1,Prpf31,Gemin7,Pop4,Pih1d1,Ramac,Lsm6,Ddx28,Prmt7,Nip7,Ppan,Rps25,Fdxacb1,Rps27l,Snrpd3,Snrpf,C1d,Nup88,Aatf,Sirt7,Fcf1,Hsp90aa1,Abt1,Pak1ip1,Nop16,Smn1,Dcaf13,Exosc4,Snu13,Lsg1,Gtf2h5,Riok2,Tbl3,Rpl7l1,Gemin6,Rcl1,Npm3,Mcts1	54	0.000230452	yes	Eif2d,Exosc2,Snrpb,Mcts2,Eif6,Exosc3,Nsun4,Denr,Ran,Malsu1,Ruvbl1,Prpf31,Gemin7,Pop4,Pih1d1,Ramac,Lsm6,Prmt7,Nip7,Ppan,Rps27l,Snrpd3,Snrpf,C1d,Nup88,Aatf,Sirt7,Fcf1,Hsp90aa1,Abt1,Pak1ip1,Nop16,Smn1,Dcaf13,Exosc4,Snu13,Lsg1,Gtf2h5,Riok2,Tbl3,Rpl7l1,Gemin6,Rcl1,Npm3,Mcts1	45	0.000181814
Ribosome biogenesis	ribosome biogenesis	288	yes	Exosc2,Eif6,Rps21,Exosc9,Nmd3,Exosc3,Nsun4,Ebna1bp2,Ran,Malsu1,Emg1,Pop4,Pih1d1,Lsm6,Ddx28,Nip7,Ppan,Rps25,Fdxacb1,Rps27l,C1d,Nup88,Aatf,Sirt7,Fcf1,Abt1,Pak1ip1,Nop16,Dcaf13,Exosc4,Snu13,Lsg1,Gtf2h5,Riok2,Tbl3,Rpl7l1,Rcl1,Npm3	38	0.0122557	yes	Exosc2,Eif6,Exosc3,Nsun4,Ran,Malsu1,Pop4,Pih1d1,Lsm6,Nip7,Ppan,Rps27l,C1d,Nup88,Aatf,Sirt7,Fcf1,Abt1,Pak1ip1,Nop16,Dcaf13,Exosc4,Snu13,Lsg1,Gtf2h5,Riok2,Tbl3,Rpl7l1,Rcl1,Npm3	30	0.0238144
RNA splicing	RNA splicing, via transesterification reactions	292	yes	BC005624,Snrpb,Snrpb2,Rbm8a,Bcas2,Magoh,Prpf38a,Syf2,Srsf9,Srrm4,Bud31,Lsm8,Hnrnpa2b1,Snrpg,Lsm3,Prpf31,Gemin7,Hnrnpl,Lsm6,Wdr83,Prmt7,Cwc15,Ubl5,Rbm7,Snrpd3,Snrpf,Cwc25,Srsf2,Sf3b6,Srsf5,Akr1c6,Smn1,Hnrnpc,Khdrbs3,Snu13,Tra2b,Ppil1,Srsf7,Gemin6,Pqbp1,Rbm3	41	0.0221833	no
RNA splicing	RNA splicing, via transesterification reactions with bulged adenosine as nucleophile	292	yes	BC005624,Snrpb,Snrpb2,Rbm8a,Bcas2,Magoh,Prpf38a,Syf2,Srsf9,Srrm4,Bud31,Lsm8,Hnrnpa2b1,Snrpg,Lsm3,Prpf31,Gemin7,Hnrnpl,Lsm6,Wdr83,Prmt7,Cwc15,Ubl5,Rbm7,Snrpd3,Snrpf,Cwc25,Srsf2,Sf3b6,Srsf5,Akr1c6,Smn1,Hnrnpc,Khdrbs3,Snu13,Tra2b,Ppil1,Srsf7,Gemin6,Pqbp1,Rbm3	41	0.0221833	no
RNA splicing	RNA splicing	406	yes	Ivns1abp,Rbm8a2,BC005624,Snrpb,Snrpb2,Rbm8a,Bcas2,Magoh,Prpf38a,Syf2,Tardbp,Brdt,Srsf9,Srrm4,Bud31,Lsm8,Hnrnpa2b1,Snrpg,Lsm3,Prpf31,Gemin7,Hnrnpl,Fus,Lsm6,Wdr83,Prmt7,Cwc15,Ubl5,Rbm7,Snrpd3,Snrpf,Cwc25,Srsf2,Sf3b6,Srsf5,Akr1c6,Smn1,Hnrnpc,Khdrbs3,Snu13,Tmbim6,Tra2b,Ppil1,Srsf7,Gemin6,Rbm20,Pqbp1,Rbm3,Rnf113a1,Hnrnph2	50	0.00162124	no
RNA splicing	mRNA Splicing	174	yes	Cstf3,Snrpb,Snrpb2,Ctnnbl1,Rbm8a,Bcas2,Magoh,Prpf38a,Ybx1,Syf2,Srsf9,Bud31,Lsm8,Hnrnpa2b1,Snrpg,Lsm3,Prpf31,Hnrnpl,Polr2i,Fus,Polr2l,Lsm6,Cwc15,Snrpd3,Polr2e,Snrpf,Cwc25,Srsf2,Sf3b6,Srsf5,Hnrnpc,Pabpn1,Polr2k,Snu13,Polr2h,Tra2b,Ppil1,Polr2g,Pqbp1,Hnrnph2	40	5.28125e-05	yes	Cstf3,Snrpb,Snrpb2,Ctnnbl1,Rbm8a,Bcas2,Prpf38a,Ybx1,Syf2,Srsf9,Hnrnpa2b1,Lsm3,Prpf31,Polr2i,Fus,Polr2l,Lsm6,Snrpd3,Polr2e,Snrpf,Cwc25,Srsf2,Sf3b6,Hnrnpc,Pabpn1,Polr2k,Snu13,Polr2h,Tra2b,Ppil1,Polr2g,Hnrnph2	32	0.000536554
RNA splicing	mRNA splicing, via spliceosome	292	yes	BC005624,Snrpb,Snrpb2,Rbm8a,Bcas2,Magoh,Prpf38a,Syf2,Srsf9,Srrm4,Bud31,Lsm8,Hnrnpa2b1,Snrpg,Lsm3,Prpf31,Gemin7,Hnrnpl,Lsm6,Wdr83,Prmt7,Cwc15,Ubl5,Rbm7,Snrpd3,Snrpf,Cwc25,Srsf2,Sf3b6,Srsf5,Akr1c6,Smn1,Hnrnpc,Khdrbs3,Snu13,Tra2b,Ppil1,Srsf7,Gemin6,Pqbp1,Rbm3	41	0.0221833	no
RNA splicing	Processing of Capped Intron-Containing Pre-mRNA	222	yes	Nup35,Cstf3,Snrpb,Snrpb2,Ctnnbl1,Chtop,Rbm8a,Bcas2,Eif4e,Magoh,Prpf38a,Ybx1,Syf2,Slbp,Srsf9,Bud31,Lsm8,Hnrnpa2b1,Snrpg,Lsm3,Sec13,Prpf31,Hnrnpl,Polr2i,Fus,Polr2l,Lsm6,Cwc15,Snrpd3,Polr2e,Nup37,Snrpf,Sarnp,Nup88,Cwc25,Srsf2,Sf3b6,Srsf5,Hnrnpc,Pabpn1,Polr2k,Snu13,Polr2h,Tra2b,Thoc6,Ppil1,Polr2g,Pqbp1,Hnrnph2	49	9.59616e-06	yes	Nup35,Cstf3,Snrpb,Snrpb2,Ctnnbl1,Chtop,Rbm8a,Bcas2,Eif4e,Prpf38a,Ybx1,Syf2,Slbp,Srsf9,Hnrnpa2b1,Lsm3,Sec13,Prpf31,Polr2i,Fus,Polr2l,Lsm6,Snrpd3,Polr2e,Nup37,Snrpf,Nup88,Cwc25,Srsf2,Sf3b6,Hnrnpc,Pabpn1,Polr2k,Snu13,Polr2h,Tra2b,Thoc6,Ppil1,Polr2g,Hnrnph2	40	0.000149121
RNA splicing	mRNA Splicing - Minor Pathway	47	yes	Snrpb,Ybx1,Snrpg,Polr2i,Polr2l,Snrpd3,Polr2e,Snrpf,Srsf2,Sf3b6,Polr2k,Snu13,Polr2h,Polr2g	14	0.0368631	yes	Snrpb,Ybx1,Polr2i,Polr2l,Snrpd3,Polr2e,Snrpf,Srsf2,Sf3b6,Polr2k,Snu13,Polr2h,Polr2g	13	0.0156592
RNA splicing	mRNA Splicing - Major Pathway	168	yes	Cstf3,Snrpb,Snrpb2,Ctnnbl1,Rbm8a,Bcas2,Magoh,Prpf38a,Ybx1,Syf2,Srsf9,Bud31,Lsm8,Hnrnpa2b1,Snrpg,Lsm3,Prpf31,Hnrnpl,Polr2i,Fus,Polr2l,Lsm6,Cwc15,Snrpd3,Polr2e,Snrpf,Cwc25,Srsf2,Sf3b6,Srsf5,Hnrnpc,Pabpn1,Polr2k,Snu13,Polr2h,Tra2b,Ppil1,Polr2g,Pqbp1,Hnrnph2	40	1.89585e-05	yes	Cstf3,Snrpb,Snrpb2,Ctnnbl1,Rbm8a,Bcas2,Prpf38a,Ybx1,Syf2,Srsf9,Hnrnpa2b1,Lsm3,Prpf31,Polr2i,Fus,Polr2l,Lsm6,Snrpd3,Polr2e,Snrpf,Cwc25,Srsf2,Sf3b6,Hnrnpc,Pabpn1,Polr2k,Snu13,Polr2h,Tra2b,Ppil1,Polr2g,Hnrnph2	32	0.000220655
Serine metabolism	serine family amino acid metabolic process	37	yes	Agxt,Cth,Baat,Thnsl2,Sephs2,Gcsh,Amt,Txnrd1,Shmt1,Csad,Cdo1,Gm4952	12	0.0040908	no
Serine metabolism	serine family amino acid catabolic process	12	yes	Agxt,Thnsl2,Gcsh,Amt,Shmt1,Csad,Cdo1	7	0.0030896	no
Transcription	RNA Polymerase II Transcription Initiation And Promoter Clearance	41	yes	Taf13,Gtf2b,Polr2i,Polr2l,Gtf2a2,Polr2e,Cdk7,Polr2k,Polr2h,Gtf2e1,Gtf2h5,Ercc3,Taf7,Polr2g	14	0.00659747	yes	Taf13,Gtf2b,Polr2i,Polr2l,Gtf2a2,Polr2e,Cdk7,Polr2k,Polr2h,Gtf2e1,Gtf2h5,Taf7,Polr2g	13	0.0141435
Transcription	RNA Polymerase II Transcription Pre-Initiation And Promoter Opening	41	yes	Taf13,Gtf2b,Polr2i,Polr2l,Gtf2a2,Polr2e,Cdk7,Polr2k,Polr2h,Gtf2e1,Gtf2h5,Ercc3,Taf7,Polr2g	14	0.00659747	yes	Taf13,Gtf2b,Polr2i,Polr2l,Gtf2a2,Polr2e,Cdk7,Polr2k,Polr2h,Gtf2e1,Gtf2h5,Taf7,Polr2g	13	0.0141435
Transcription	RNA Polymerase II Transcription Initiation	41	yes	Taf13,Gtf2b,Polr2i,Polr2l,Gtf2a2,Polr2e,Cdk7,Polr2k,Polr2h,Gtf2e1,Gtf2h5,Ercc3,Taf7,Polr2g	14	0.00659747	yes	Taf13,Gtf2b,Polr2i,Polr2l,Gtf2a2,Polr2e,Cdk7,Polr2k,Polr2h,Gtf2e1,Gtf2h5,Taf7,Polr2g	13	0.0141435
Transcription	RNA Polymerase II Promoter Escape	41	yes	Taf13,Gtf2b,Polr2i,Polr2l,Gtf2a2,Polr2e,Cdk7,Polr2k,Polr2h,Gtf2e1,Gtf2h5,Ercc3,Taf7,Polr2g	14	0.00659747	yes	Taf13,Gtf2b,Polr2i,Polr2l,Gtf2a2,Polr2e,Cdk7,Polr2k,Polr2h,Gtf2e1,Gtf2h5,Taf7,Polr2g	13	0.0141435
Transcription regulation	Transcriptional Regulation by TP53	269	yes	Pcna,Taf13,Txn1,Hdac1,Cox18,Triap1,Rnf34,Ubc,Cox19,Rpa3,Ndufa4,Cycs,Gadd45a,Cdkn1b,Polr2i,Blm,Tmem219,Polr2l,Pin1,Polr2e,Txnrd1,Cradd,Rps27a,Ppp2ca,Ubb,Sco1,Trp53,Ywhae,Map2k6,Cdk7,Polr2k,Ywhaz,Prkag1,Cox14,Polr2h,Gtf2h5,Cdkn1a,Nelfe,Csnk2b,Cox7a2l,Ercc3,Taf7,Kat5,Prdx5,Polr2g,Gm10053,Cox7b	47	0.0157376	no
