# Supplementary material for: ONE-seq: epitranscriptome and gene-specific profiling of NAD-capped RNA
Source: Nucleic Acids Res. 2022 Dec 7;51(2):e12. doi: 10.1093/nar/gkac1136 (PMC9881147; doi:10.1093/nar/gkac1136)
Supplement: gkac1136_Supplemental_Files [file gkac1136_supplemental_files.zip › Supplementary Table 4.xlsx]

## Sheet: 工作表1
RT-qPCR primers
	forward primer	reverse primer
NAD-RNA (500nt, boronate affinity assay)	5'-ATGGTGTGCTTGGGCGTGGT-3'	5'-AAGCCGGAGGAGCAGAAGAA-3'
m7Gppp-RNA (500nt, boronate affinity assay)	5'-ACATGGAGGGCTCCGTGAAC-3'	5'-GGAGCCGTACATGAACTGAG-3'
ppp-RNA (500nt, boronate affinity assay)	5'-TGCACCACCGGCAAGCTG-3'	5'-AAGATGGTGCGCTCCTGG-3'
Atp5k	5'-GAGGCGGCTTTCATTCTCTG-3'	5'-GCAATGCTAAGTCACGGGAG-3'
Gstm1	5'-TCACATGGCCCCTTCTTCAT-3'	5'-ACAGGCTGGCACTCAAGTAT-3'
Fgb	5'-TCCTGCCGGTTTAAGTAGGG-3'	5'-ATGGTGTCTGCGTTTAGGGA-3'
Serpina1e	5'-CTCCTCAGCCTCGGTCACCA-3'	5'-GTAGCAATCTCATGGGAGGC-3'
NAD-RNA (106nt)/m7Gppp-RNA (106nt)	5'-ACTGTGTCGTCGTCGTCTGC-3'	5'-GGCAGCAAGCCGGAGGAGCA-3'
ppp-RNA (106nt)	5'-GGATACCGGGAAAACGCTGG-3'	5'-GTTGGTCGCTTCCGGATTG-3'
Cyp2c70	5'-TTTTGGAGCCGGAACAGAGA-3'	5'-CATCAGTGTACGGCATGTGG-3'
Ufc1	5'-AGATGTACAGGGGTGGCAAA-3'	5'-CGTAGTCCTTCATTGGCTGC-3'
Med17	5'-TCCTCCCAAACAGAGTCCAC-3'	5'-CAGGTCACCCAGGATCTTGT-3'
Cyp3a11	5'-CTCTCACTGGAAACCTGGGT-3'	5'-TCTGTGACAGCAAGGAGAGG-3'
Akr1c13	5'-GCCACTTAATTCCTGCCCTG-3'	5'-TTGCTTTGAATGGCCTGTCC-3'
Prxl2b	5'-GGAGAAAGCTTGTGTGGTGG-3'	5'-ACCACCATCCAGAAACTCCT-3'
