# Supplementary material for: ONE-seq: epitranscriptome and gene-specific profiling of NAD-capped RNA
Source: Nucleic Acids Res. 2022 Dec 7;51(2):e12. doi: 10.1093/nar/gkac1136 (PMC9881147; doi:10.1093/nar/gkac1136)
Supplement: gkac1136_Supplemental_Files [file gkac1136_supplemental_files.zip › Supplementary Table 5.xlsx]

## Sheet: 工作表1
3’ adaptor oligo	5'-AAGCAGUGGUAUCAACGCAGAGUACAUddC-3'
adaptor-based primer for reverse transcription	5'-ATGTACTCTGCGTTGATACC-3'
